# Supplementary material for: Transcriptome analysis reveals early activation of MAPK pathways involved in the resistance of Setaria italica against Pyricularia setariae
Source: Front Plant Sci. 2025 Nov 27;16:1676191. doi: 10.3389/fpls.2025.1676191 (PMC12695818; doi:10.3389/fpls.2025.1676191)
Supplement: Supplementary file 1 [file DataSheet1.csv]

Gene ID	Gene Name	Description	Pvalue	FDR	JG_0h_mean	JG_0h_SD	JG_12h_mean	JG_12h_SD	JG_24h_mean	JG_24h_SD	JG_36h_mean	JG_36h_SD	JG_48h_mean	JG_48h_SD	JG_72h_mean	JG_72h_SD	ZGB_0h_mean	ZGB_0h_SD	ZGB_12h_mean	ZGB_12h_SD	ZGB_24h_mean	ZGB_24h_SD	ZGB_36h_mean	ZGB_36h_SD	ZGB_48h_mean	ZGB_48h_SD	ZGB_72h_mean	ZGB_72h_SD
Seita.7G021800	Seita.7G021800	RCV32672.1 hypothetical protein SETIT_7G021800v2 [Setaria italica]	4.10E-10	1.91E-09	6348.05	3237.059011	7291.596667	3799.178122	16422.45667	2497.880151	1089.216667	219.2988843	2220.586667	1037.711975	3808.663333	1557.170972	9869.24	5765.521866	12994.72	2401.485774	21328.36	1408.538461	131.2766667	94.65819845	529.23	463.4794644	749.49	11.31390295
Seita.7G021600	Seita.7G021600	RCV32670.1 hypothetical protein SETIT_7G021600v2 [Setaria italica]	6.97E-08	1.93E-07	235.1433333	35.51645581	6488.75	6675.530454	14355.47	3690.728266	170.2566667	71.048281	441.9066667	390.662334	1854.826667	909.5016252	5532.553333	2138.84349	19324.84333	10035.5012	22185.74	1935.373719	463.43	537.2417777	430.82	210.3045252	323.85	11.36608552
Seita.5G134300	Seita.5G134300	XP_004968467.1 NADP-dependent malic enzyme, chloroplastic [Setaria italica]	1.34E-05	2.38E-05	4142.876667	1809.192473	3907.79	2667.641511	275.38	181.948903	3996.7	1613.227362	3288.646667	841.3636158	3702.953333	300.1105064	4881.446667	2241.901813	3331.086667	2993.447448	702.4666667	275.7913803	9032.376667	1369.840173	7310.596667	1441.147626	7952.43	101.7968806
Seita.3G269600	Seita.3G269600	XP_004962302.1 ribulose bisphosphate carboxylase small chain, chloroplastic [Setaria italica]	4.23E-06	8.15E-06	5491.056667	1213.542314	5068.05	2397.795616	559.1166667	126.036118	2124.673333	1247.624003	1288.94	869.9418778	4477.486667	652.1879899	4704.1	2288.944779	3583.743333	1209.676519	520.6066667	207.5453457	5035.856667	1608.845873	6097.39	2222.944215	8732.673333	255.5626587
Seita.3G244300	Seita.3G244300	XP_004962101.1 asparagine synthetase [glutamine-hydrolyzing] [Setaria italica]	7.60E-09	2.59E-08	3518.52	802.2366305	2892.12	245.8208592	2923.513333	1402.512282	42.56333333	33.21087222	143.6566667	160.7806973	1029.846667	235.6893766	4997.156667	1910.242481	3657.476667	938.9465915	5570.9	1161.625546	27.28	32.97370013	188.02	211.3560591	410.57	15.8444596
Seita.3G312000	Seita.3G312000	XP_004962610.1 ribulose bisphosphate carboxylase small chain, chloroplastic [Setaria italica]	4.51E-07	1.05E-06	891.08	728.0069991	894.4733333	763.5788641	0.463333333	0.385270468	900.6466667	588.7935673	701.53	484.6620036	1723.966667	239.9992042	761.5233333	1021.729038	144.0266667	131.8841758	0.433333333	0.321299445	3528.593333	1842.31594	4339.9	2454.565319	6248.31	83.83732283
Seita.9G440900	Seita.9G440900	XP_014660035.1 asparagine synthetase [glutamine-hydrolyzing] 1 [Setaria italica]	2.62E-05	4.41E-05	402.4066667	320.5019228	2565.85	1241.964805	2323.713333	311.6588206	2139.916667	903.8158206	2098.533333	1176.101758	355.3966667	89.61721059	578.5133333	401.0713802	3358.403333	414.7903215	2340.05	346.6784558	932.7333333	670.3328085	2895.443333	1218.877305	55.75333333	0.609617366
Seita.3G262000	Seita.3G262000	XP_004962214.1 uncharacterized protein LOC101760519 [Setaria italica]	0.004975374	0.005954611	3601.683333	1691.819228	584.63	362.6159524	162.3833333	106.7675898	471.9033333	233.0946898	895.55	417.3962438	1163.65	47.95909924	4217.49	2806.273071	2462.32	2142.267122	1447.396667	1085.673728	471.0433333	226.4434482	1581.02	384.6806327	2155.653333	54.0946433
Seita.5G240000	Seita.5G240000	RCV26366.1 hypothetical protein SETIT_5G240000v2 [Setaria italica]	5.21E-10	2.36E-09	602.2366667	809.2199993	241.33	184.3475134	14.59666667	2.968742719	754.1466667	498.7983952	999.7733333	642.1643	2105.933333	527.1038615	756.28	1047.985917	51.83333333	28.73669489	18.36666667	2.215543575	4034.596667	613.7387339	4521.823333	1515.692935	4834.293333	59.22134947
Seita.2G031300	Seita.2G031300	XP_004955450.1 photosystem I reaction center subunit psaK, chloroplastic [Setaria italica]	3.72E-06	7.21E-06	1723.653333	711.6523909	1337.983333	678.3972861	116.1	46.06826348	792.8433333	449.6867507	1624.71	421.341554	710.83	129.1710335	2650.64	1212.557551	724.4633333	306.1417858	367.1166667	87.82420243	1808.41	322.567249	3304.726667	838.9922149	2409.063333	125.3546426
Seita.6G268700	Seita.6G268700	TKW09404.1 hypothetical protein SEVIR_6G092450v2 [Setaria viridis]	0.000417313	0.000576035	1782.97	1891.480033	1119.676667	132.0050265	209.53	92.79397664	5805.483333	2712.774683	4351.136667	3319.213046	1388.696667	594.556047	638.8666667	445.9586103	947.56	273.9203985	59.99666667	46.63002502	535.1366667	380.1268697	235.8966667	101.343289	355.4433333	15.07534853
Seita.5G057300	Seita.5G057300	XP_004967827.1 protein SENESCENCE-ASSOCIATED GENE 21, mitochondrial [Setaria italica]	7.99E-10	3.47E-09	2028.89	483.0766386	4660.433333	1329.719105	2470.903333	202.5505528	401.3666667	93.66680967	160.4433333	29.28328249	804.78	303.4203026	2205.596667	366.2887089	1979.976667	852.6638011	1074.41	327.6388426	124.47	112.5079957	84.39333333	33.64856659	309.64	21.62550115
Seita.7G222100	Seita.7G222100	XP_004976673.1 late embryogenesis abundant protein At5g17165 [Setaria italica]	1.90E-15	4.62E-14	299.7533333	158.0982746	939.3566667	295.1175431	5571.423333	1080.123585	74.75666667	5.033977884	167.7433333	60.8213633	131.66	50.20761795	601.5933333	443.4048088	1870.486667	607.8599283	5821.473333	692.0399175	28.75666667	6.333374561	55.73666667	20.89734513	52.58666667	2.409031617
Seita.1G117500	Seita.1G117500	XP_004952158.1 catalase isozyme 3 [Setaria italica]	2.04E-08	6.32E-08	4787.433333	1793.149485	59.46666667	72.80001122	924.6933333	450.529549	1174.48	221.7793399	495.6733333	135.0090569	532.9633333	117.6741936	5062.22	1814.155212	90.83333333	43.36991161	1033.09	392.1892672	480.3733333	33.42605172	248.4766667	274.4960942	118.3766667	1.611127969
Seita.5G175100	Seita.5G175100	XP_004968783.1 pathogenesis-related protein PRMS [Setaria italica]	1.18E-07	3.10E-07	478.5833333	444.799793	650.76	687.8595062	3517.263333	288.6923605	1283.363333	224.6054392	879.66	503.6028943	1386.936667	876.2116517	336.4566667	262.3049672	1540.743333	1108.32749	3658.333333	866.2829073	509.8633333	210.3284941	189.9966667	45.11231576	144.14	3.373736801
Seita.5G002900	Seita.5G002900	XP_004967339.1 triose phosphate/phosphate translocator, chloroplastic [Setaria italica]	1.36E-11	9.48E-11	553.3333333	273.3147732	514.4033333	390.9646596	1.556666667	0.932862977	1372.933333	542.8532154	725.27	233.9918693	1950.276667	399.0205855	302.73	258.9378953	153.69	108.4292876	2.723333333	0.667258071	2737.486667	836.2146215	1870.47	537.3602839	4060.783333	75.17690492
Seita.3G319200	Seita.3G319200	XP_004962649.1 bidirectional sugar transporter SWEET13 [Setaria italica]	2.88E-05	4.82E-05	2226.933333	394.9124533	1639.543333	811.8257656	489.32	318.3329403	751.77	160.88594	769.4033333	240.6308229	638.03	78.13376287	1907.573333	326.9097229	789.9166667	542.1646355	867.3433333	176.0303196	1320.3	214.528841	1372.943333	76.78212314	1311.89	40.44813098
Seita.2G117000	Seita.2G117000	XP_004956072.1 photosystem I reaction center subunit IV, chloroplastic [Setaria italica]	0.000542706	0.000736265	1951.643333	1034.457991	1301.976667	845.2452385	95.04333333	66.19327937	895.5066667	423.5346131	1075.63	252.7721624	1172.556667	188.4636693	1431.633333	1314.168179	252.2233333	134.4712796	65.68666667	20.70273009	1391.933333	90.77742469	1816.493333	444.2056934	2426.59	27.79685414
Seita.7G097100	Seita.7G097100	-	5.95E-08	1.67E-07	982.14	255.6185054	1684.256667	379.6442651	635.37	295.0371727	372.55	123.0065754	557.6866667	278.2326301	472.26	112.0290735	990.1266667	100.6182575	1580.043333	509.2886632	1443.82	157.7409836	1145.463333	113.9344976	2168.43	224.0013266	1104.543333	17.96881836
Seita.2G431500	Seita.2G431500	XP_022680205.1 peroxidase 2-like isoform X3 [Setaria italica]	1.21E-10	6.44E-10	5403.26	1551.590362	1270.406667	199.7651162	129.26	119.9072921	423.9566667	322.0373202	132.6066667	31.95232282	1721.89	334.2140757	1244.823333	379.1741083	436.3033333	239.1814149	57.53	45.85877015	817.1133333	300.9976407	495.4066667	68.08120323	591.4166667	14.70791057
Seita.3G030500	Seita.3G030500	XP_004960214.1 heavy metal-associated isoprenylated plant protein 39 [Setaria italica]	1.52E-06	3.18E-06	593.0666667	311.6390323	1740.02	608.2243367	993.48	175.6624174	1820.213333	173.3255219	1909.646667	392.106601	351.1133333	74.76311279	798.5033333	331.7441069	1847.203333	686.4070446	564.82	132.2504907	506	140.8991267	1417.816667	466.1763229	142.96	5.837705029
Seita.7G194500	Seita.7G194500	RCV34889.1 hypothetical protein SETIT_7G194500v2 [Setaria italica]	1.88E-05	3.25E-05	1808.366667	382.1192618	2377.876667	634.3210028	1311.473333	190.5389058	717.2033333	292.7913348	477.4533333	182.9354554	479.9733333	164.8969194	1016.92	578.1236065	797.59	218.4124861	1137.79	589.5431162	939.2333333	163.2070496	573.49	103.1013031	1046.446667	69.61533332
Seita.3G185800	Seita.3G185800	XP_004961577.1 calreticulin-3 [Setaria italica]	1.53E-09	6.20E-09	1127.346667	228.3073784	2870.306667	680.3491832	1048.84	313.5444018	707.4633333	227.5725645	711.68	277.1287529	454.5433333	115.0008358	1357.79	284.169971	1713.143333	121.135672	595.02	81.64884016	312.54	70.21026065	640.0366667	89.78679042	814.6466667	3.812903531
Seita.1G366500	Seita.1G366500	XP_004954384.1 uncharacterized protein LOC101778698 [Setaria italica]	6.34E-14	8.62E-13	3350.306667	210.0502488	1313.28	364.5678481	803.94	564.5627077	559.4266667	54.72659347	299.07	97.40018942	805.8166667	31.49995926	2514.176667	177.0243414	928.13	295.233773	772.97	111.4220642	186.23	132.852636	205.2233333	106.2547535	343.2066667	15.47303892
Seita.9G078500	Seita.9G078500	XP_004981644.1 uncharacterized protein LOC101782522 [Setaria italica]	1.04E-09	4.40E-09	142.8066667	38.99140461	1185.53	652.7649371	42.37	25.22565559	1066.626667	558.5148579	809.2066667	370.4869529	1312.383333	140.1509473	241.6566667	238.238511	465.03	215.0468163	29.37	18.68082707	1729.623333	335.2876557	2322.446667	400.4940556	2528.92	72.52912036
Seita.7G186100	Seita.7G186100	XP_004976416.1 glutamate dehydrogenase 2, mitochondrial [Setaria italica]	5.75E-12	4.49E-11	174.2766667	70.78985615	466.98	186.9325544	3309.546667	1268.677798	83.76666667	33.82966203	75.70666667	40.18309636	223.53	134.2898123	590.1366667	361.623203	1113.05	591.5485093	5727.176667	1048.525852	27.25333333	9.346680338	17.12	8.030933943	41.46	3.333646652
Seita.5G142100	Seita.5G142100	XP_004968549.1 metallothionein-like protein 3A [Setaria italica]	4.57E-09	1.65E-08	1897.433333	473.0348792	295.3733333	164.8445196	143.6833333	73.21470435	305.4466667	144.8387946	725.5866667	646.7045354	1127.45	250.7404816	2378.976667	489.1973461	624	411.586583	320.9933333	203.4101635	600.69	254.2322283	882.4966667	61.71779673	2365.54	12.83187827
Seita.3G004800	Seita.3G004800	XP_004959970.1 cationic peroxidase SPC4 [Setaria italica]	0.00012085	0.00018104	246.9366667	243.6669911	872.5933333	1195.328008	2124	215.0500258	1251.756667	615.1294811	642.4333333	471.6277149	334.8733333	226.736354	569.6066667	529.5136883	1807.463333	1330.851636	2764.343333	179.8943469	418.5533333	285.4323046	332.6633333	216.6518002	45.69333333	0.817944578
Seita.3G221000	Seita.3G221000	XP_004961889.1 uncharacterized protein LOC101766336 [Setaria italica]	4.66E-07	1.08E-06	1282.896667	82.64926638	389.1733333	210.846642	1940.913333	856.1304792	342.03	74.64927796	288.3433333	116.4467227	786.7366667	159.9739633	2368.253333	846.8163167	684.7333333	232.1971284	2305.623333	741.227066	250.43	124.3059367	286.19	111.2045282	215.09	3.682227587
Seita.5G081000	Seita.5G081000	CAD1823229.1 unnamed protein product [Ananas comosus var. bracteatus] [Ananas comosus]	2.65E-07	6.45E-07	663.25	159.3254057	446.62	113.7516492	1498.366667	447.7346529	1332.863333	447.3397215	1780.213333	183.6158178	706.4466667	233.7450783	691.2266667	352.3837467	639.79	267.220761	1617.866667	243.2222421	443.6966667	58.1457482	1022.7	132.8088819	178.4733333	9.981885259
Seita.2G095700	Seita.2G095700	RCV10229.1 hypothetical protein SETIT_2G095700v2 [Setaria italica]	2.14E-15	5.11E-14	703.4233333	165.0473709	1084.043333	397.5176863	2727.763333	544.111951	9.836666667	5.883896102	23.97666667	16.0304845	57.82	49.57026932	1301.63	104.3522597	1599.673333	320.6929694	3349.43	321.6228168	1.796666667	1.514936742	3.856666667	2.486872199	6.44	0.427901858
Seita.3G304000	Seita.3G304000	XP_004962578.1 photosystem I reaction center subunit XI, chloroplastic [Setaria italica]	9.11E-07	1.99E-06	1486.313333	543.8081147	682.0233333	508.9953354	150.82	73.01056704	650.2333333	218.6205769	676.1766667	100.4513078	937.3666667	170.7184713	1179.853333	669.2450262	124.0266667	84.82930645	174.9333333	25.91502331	1110.65	13.7517308	1519.506667	313.5641134	2020.616667	109.3083319
Seita.9G449200	Seita.9G449200	XP_004984767.1 photosynthetic NDH subunit of lumenal location 1, chloroplastic [Setaria italica]	4.85E-07	1.12E-06	933.8933333	405.452895	1317.22	532.8111399	187.2266667	86.64216141	534.55	280.1339458	184.21	86.41775223	1138.46	197.9345622	943.3766667	652.6478761	963.1266667	379.4677839	250.1766667	82.17684426	1109.903333	215.8164763	692.7	108.0767352	2430.323333	18.93140865
Seita.7G123400	Seita.7G123400	XP_004975847.1 glyceraldehyde-3-phosphate dehydrogenase A, chloroplastic [Setaria italica]	9.41E-11	5.19E-10	300.3833333	283.5437357	464.4566667	360.3950694	1.043333333	0.281839198	554.53	320.3836471	1012.386667	339.5787252	971.6733333	174.0257769	210.14	215.8162058	108.6433333	88.37982481	0.25	0.236431808	1754.566667	111.4613522	2524.723333	645.2473396	1872.09	50.92891909
Seita.1G333200	Seita.1G333200	XP_004954045.1 soluble inorganic pyrophosphatase 6, chloroplastic [Setaria italica]	1.62E-15	4.02E-14	559.9733333	23.31396434	587.76	150.5886579	169.63	27.36383928	868.5433333	273.8956389	515.0633333	52.74074168	972.1	123.9827137	406.82	50.52141031	288.8733333	74.0202434	140.5233333	10.35075038	2073.02	237.6304326	973.9066667	173.9529978	2022.863333	46.60395513
Seita.5G427000	Seita.5G427000	XP_004971047.1 selenium-binding protein 1 [Setaria italica]	2.11E-17	1.01E-15	367.7333333	181.5172257	592.69	351.2654155	3248.706667	84.61929114	345.18	92.02546224	379.3666667	93.45144211	240.8566667	152.3375204	382.68	218.5269219	494.8633333	234.7603283	3288.666667	413.6316117	93.36666667	15.65350546	88.39	22.46121324	29.01333333	1.865270311
Seita.3G311700	Seita.3G311700	XP_034587760.1 subtilisin-chymotrypsin inhibitor CI-1C-like isoform X1 [Setaria viridis]	2.71E-06	5.39E-06	59.96	65.74291064	546.25	46.46762206	4558.763333	2219.83217	354.59	336.2158862	462.4233333	289.7033563	1270.106667	1093.853647	55.8	34.89758301	295.05	123.9666471	1753.196667	357.5544888	41.43666667	32.98317197	31.51333333	5.668662394	44.46333333	1.540530212
Seita.4G284100	Seita.4G284100	XP_004966491.1 thiosulfate sulfurtransferase 16, chloroplastic [Setaria italica]	1.52E-13	1.86E-12	424.4633333	189.9144629	973.12	306.6369637	556.25	267.1988374	16.34333333	13.42053029	13.25	6.581663923	27.03	5.181611718	1679.983333	369.7289124	2372.336667	397.0830999	2656.43	441.6861054	73.41	57.88396237	139.4	55.75704081	175.8466667	5.459325355
Seita.2G061900	Seita.2G061900	XP_004955694.1 thioredoxin H1 [Setaria italica]	4.51E-06	8.65E-06	158.3966667	9.661316335	1636.606667	708.9834758	380.81	270.9438593	207.9133333	92.24702832	715.71	593.3580393	139.7166667	34.98398538	793.7766667	194.8582342	1574.126667	473.6039924	1362.493333	67.39512322	453.78	51.77099864	1186.556667	136.9743119	471.2566667	15.13671144
Seita.6G036900	Seita.6G036900	XP_022683158.1 putative aconitate hydratase, cytoplasmic [Setaria italica]	1.23E-14	2.20E-13	562.1966667	314.8620543	475.0366667	134.897658	1922.396667	159.9265132	410.6033333	198.4818658	364.25	78.8380067	362.69	134.6887549	805.6233333	383.6569377	996.4	214.4648267	2812.723333	97.23586393	117.7633333	18.72075141	125.5033333	50.40243876	94.87666667	2.862801658
Seita.6G005700	Seita.6G005700	XP_004972427.1 ferredoxin [Setaria italica]	6.53E-11	3.72E-10	29.47666667	21.7340754	643.0433333	516.1771464	0.24	0.340734501	829.5366667	435.4758327	816.1366667	193.4887866	681.2266667	112.1672824	48.22333333	70.21838957	167.85	139.6047621	0.356666667	0.261597655	1622.71	217.9320545	2161.08	487.4627962	2009.296667	43.47313002
Seita.4G219400	Seita.4G219400	XP_004965906.1 chlorophyll a-b binding protein 8, chloroplastic [Setaria italica]	3.42E-09	1.28E-08	709.21	486.1770604	388.84	310.6688147	9.736666667	8.470592266	446.25	172.2060394	1599.396667	340.3621726	128.8433333	12.04637843	704.25	645.8045408	37.71666667	29.66189699	8.99	1.942910188	1313.273333	389.9631701	2768.8	475.9489575	841.0533333	24.73336276
Seita.9G403600	Seita.9G403600	XP_004984367.1 superoxide dismutase [Cu-Zn] 4A [Setaria italica]	5.67E-07	1.29E-06	711.4533333	251.5368572	537.45	200.7774898	787.5733333	77.61752465	1275.373333	263.8207642	1472.246667	342.5577006	784.0533333	91.14856024	584.4166667	32.60558899	540.76	28.23688545	612.2166667	63.13295046	646.9	33.12211195	585.9933333	91.88847062	359.04	90.64257112
Seita.2G220600	Seita.2G220600	XP_004956942.1 cysteine proteinase 2 [Setaria italica]	8.87E-09	2.97E-08	2008.133333	350.8532121	168.1066667	62.24560734	497.56	132.1184889	748.0133333	242.477524	399.8866667	101.6228406	654.4233333	33.62246323	1945.75	756.481927	143.42	11.15920696	1202.366667	256.3034626	552.0133333	207.1222418	169.9666667	44.08628056	286.7333333	7.957702767
Seita.5G423000	Seita.5G423000	XP_004971007.2 uncharacterized protein LOC101771648 [Setaria italica]	0.029268517	0.032117757	101.83	132.1850532	5.46	7.73389294	8.7	5.648158992	349.9966667	77.64113493	751.2233333	531.5774736	696.1066667	64.3964792	1476.996667	1350.493376	811.39	1172.624696	726.79	613.0210498	578.92	325.0945223	1148.69	551.7699416	1704.29	46.7359733
Seita.7G280800	Seita.7G280800	XP_004977194.1 2-oxoisovalerate dehydrogenase subunit alpha 2, mitochondrial [Setaria italica]	1.38E-11	9.63E-11	727.07	241.4100304	655.2266667	374.9748547	2467.12	520.7212182	153.74	69.78756408	229.26	26.22820428	229.4066667	126.3204284	853.9566667	393.783018	757.9366667	242.1795772	2056.793333	159.9195962	34.10333333	19.72902768	55.02666667	36.35338269	12.21333333	0.597438979
Seita.9G069300	Seita.9G069300	XP_004981558.1 photosystem I reaction center subunit III, chloroplastic [Setaria italica]	0.00015887	0.000234016	849.8866667	179.57758	868.4933333	665.8372397	61.98333333	47.13016691	453.7366667	183.0484691	675.74	161.6301262	432.63	48.49725662	1017.906667	777.9830192	61.77	35.16902615	22.87333333	9.497738327	893.5366667	131.415896	1325.523333	319.4985124	1233.42	31.8231818
Seita.6G195300	Seita.6G195300	XP_004973796.1 probable galactinol--sucrose galactosyltransferase 1 [Setaria italica]	4.41E-13	4.67E-12	261.0133333	66.2749382	1250.596667	384.1108882	896.4533333	55.6668486	52.93333333	52.0764787	15.94333333	3.587538618	102.5533333	22.21243871	1244.916667	169.8923204	1288.356667	237.2087499	1931.893333	319.5776972	161.1366667	100.0310713	32.78333333	17.31425521	487.5233333	2.362717362
Seita.8G119100	Seita.8G119100	RCV38149.1 hypothetical protein SETIT_8G119100v2 [Setaria italica]	0.000176162	0.000257162	510.7066667	396.6644363	353.7433333	260.3429904	1685.983333	460.4832458	906.9	128.5911159	543.0233333	307.3455359	189.1533333	97.66679289	719.7166667	554.2324606	1150.22	668.883726	1120.203333	377.4101753	299.49	303.8513092	106.6433333	70.61672984	52.52333333	2.315196176
Seita.5G086500	Seita.5G086500	RCV24463.1 hypothetical protein SETIT_5G086500v2 [Setaria italica]	6.31E-05	9.93E-05	526.4433333	501.4331876	401.55	123.8405055	1039.07	255.5052383	511.4533333	214.5581295	555.5933333	289.0085418	2125.26	1214.293863	332.0366667	107.7155431	314.66	103.5958315	1398.256667	281.3606238	128.8	116.428923	71.69	39.59142458	104.7666667	4.422412615
Seita.3G212900	Seita.3G212900	RCV17345.1 hypothetical protein SETIT_3G212900v2 [Setaria italica]	1.42E-06	2.98E-06	2647	490.8807453	321.1766667	218.6742624	169.0766667	147.1397463	144.4133333	38.55408712	19.74333333	2.611978816	346.8833333	46.97654982	2092.486667	1519.567436	210.1933333	52.87519771	83.76	23.06288577	267.67	143.9280251	99.7	50.01057388	1024.32	59.05236913
Seita.2G248100	Seita.2G248100	XP_004957141.2 photosystem I reaction center subunit V, chloroplastic [Setaria italica]	1.41E-08	4.50E-08	485.93	182.9374765	581.48	407.1568048	24.1	14.96610504	551.1566667	238.7065404	620.61	94.07449176	751.7566667	113.3545589	420.1733333	266.859924	207.1066667	118.4560722	53.25333333	17.41145983	832.51	108.692014	1194.83	260.1779474	1588.07	62.25838016
Seita.7G167000	Seita.7G167000	XP_004976228.1 probable low-specificity L-threonine aldolase 1 isoform X1 [Setaria italica]	2.23E-12	1.94E-11	104.2933333	47.75612456	490.9466667	198.2671365	1211.36	217.8435041	89.46666667	15.19381892	104.53	32.27948575	95.77	75.49268773	547.12	399.8204756	1240.11	560.5667831	3239.696667	522.6278188	64.92	58.95646784	102.8	24.66110906	19.81666667	0.857807282
Seita.7G092700	Seita.7G092700	XP_004975583.1 photosystem I subunit O [Setaria italica]	0.008785656	0.010207717	1412.386667	975.4406906	403.14	344.060984	5.476666667	3.838702038	154.5433333	96.43656067	243.4766667	119.2178788	314.5433333	56.52703277	1435.946667	1637.778277	8.096666667	4.451812365	5.7	4.585422554	667.9466667	351.857771	1032.743333	533.9575549	1601.573333	43.72402124
Seita.9G027700	Seita.9G027700	XP_004981201.1 uncharacterized protein LOC101779043 [Setaria italica]	7.37E-12	5.59E-11	1751.863333	175.5122663	70.16666667	30.96698295	1461.986667	696.6041421	18.77666667	8.238642688	11.31	10.60958529	105.9033333	15.74254215	1947.973333	477.5665971	98.11333333	22.15328945	1751.36	80.6591241	11.13333333	5.130909601	4.073333333	5.005460352	42.36	2.581453079
Seita.5G033400	Seita.5G033400	RCV23794.1 hypothetical protein SETIT_5G033400v2 [Setaria italica]	9.15E-08	2.46E-07	428.8033333	132.7223151	997.4166667	128.9567437	600.42	124.027784	481.2133333	40.24248294	378.17	83.85422053	652.1033333	109.9159053	528.37	199.9446513	1106.373333	317.7097405	1141.94	84.31473952	304.5466667	184.0043332	364.81	97.63232098	232.3966667	2.929203532
Seita.9G045100	Seita.9G045100	RCV40339.1 hypothetical protein SETIT_9G045100v2 [Setaria italica]	4.98E-08	1.42E-07	705.0566667	202.7051081	309.9833333	246.7673156	21.11	19.1401489	660.5966667	297.8513215	793.5	246.7242402	585.5966667	118.3195438	547.83	375.2407245	39.80666667	32.4129686	14.04	4.785519825	1056.12	95.76791373	1226.606667	249.99652	1222.423333	25.92097478
Seita.5G351700	Seita.5G351700	XP_004970285.1 cystatin-1 [Setaria italica]	7.33E-07	1.63E-06	760.86	211.1287922	417.1966667	214.1257989	1341.563333	208.9349684	487.3266667	154.1273481	560.42	77.32443275	714.4766667	266.2225682	573.3966667	239.7319929	519.67	74.25327131	1013.26	263.183809	199.0133333	28.56570029	215.6	59.57876467	256.94	3.797275339
Seita.3G373100	Seita.3G373100	XP_004963045.1 uncharacterized protein LOC101780783 [Setaria italica]	1.57E-10	8.08E-10	356.2166667	143.2296933	685	232.1448399	2083.906667	698.6018023	138.5233333	61.28741334	92.88666667	64.81261091	238.6033333	74.48017275	420.66	260.225738	927.57	241.1766067	1936.03	196.0733692	44.56666667	27.73597724	43.55666667	6.350230967	48.06666667	3.145732559
Seita.7G319200	Seita.7G319200	XP_004977514.1 ubiquitin-like protein 5 [Setaria italica]	1.39E-09	5.69E-09	687.1866667	66.08475795	912.9833333	116.1643751	562.35	209.97355	965.15	294.5403713	1120.493333	15.04120119	775.3833333	82.81049833	239.9333333	62.21415461	288.2633333	89.243354	176.6633333	9.223807963	340.2633333	69.99011097	517.1233333	62.50975711	293.8233333	3.530472112
Seita.4G139900	Seita.4G139900	XP_004965344.1 chlorophyll a-b binding protein 1B-21, chloroplastic [Setaria italica]	7.16E-05	0.000111538	731.9166667	596.0888424	337.87	294.75402	1.843333333	2.373738261	359.1366667	162.7489666	719.6033333	225.6969261	298.86	36.95821965	524.6133333	670.7860725	9.056666667	6.476490819	1.71	0.255147016	1230.006667	290.5853008	1445.186667	585.9076214	1177.976667	35.4016332
Seita.2G444000	Seita.2G444000	XP_004958804.1 L-ascorbate peroxidase 2, cytosolic [Setaria italica]	6.46E-11	3.68E-10	437.6466667	87.12227863	619.1966667	43.96284833	336.36	38.72937774	889.5933333	155.8028993	1044.426667	188.4000558	544.43	44.44294207	227.4366667	11.35870738	471.5333333	51.1760201	244.6066667	25.31510682	765.3533333	100.2853361	834.4566667	125.1028514	234.2	7.369063713
Seita.5G248100	Seita.5G248100	XP_004969349.1 cytosolic isocitrate dehydrogenase [NADP] [Setaria italica]	9.78E-06	1.77E-05	424.8666667	150.7789565	241.9933333	192.1571113	998.9966667	262.2938532	686.0466667	416.9159154	830.1733333	218.4223838	457.22	167.202578	769.3133333	407.8410186	331.9533333	182.0412608	1347.74	238.0747082	229.9866667	70.34934423	151.5733333	52.54541115	109.06	3.088883293
Seita.5G328300	Seita.5G328300	XP_004970065.1 glutathione S-transferase 1 [Setaria italica]	2.67E-10	1.30E-09	215.5033333	73.24837632	513.8966667	150.5493422	400.7833333	31.78393515	1146.003333	294.4574207	1706.663333	377.0978507	556.6766667	58.89861147	153.3	49.05456961	535.8766667	176.345983	269.9033333	60.88963486	375.3633333	65.1973637	505.8	56.64580214	164.79	4.160901345
Seita.3G005200	Seita.3G005200	XP_004959975.1 cationic peroxidase SPC4 [Setaria italica]	2.44E-10	1.20E-09	48.89	18.8533737	438.2833333	364.8908399	2244.016667	369.2163542	249.1066667	81.01243444	241.1266667	180.9471985	392.1533333	305.2126507	96.52333333	59.21406618	883.9966667	613.058522	1722.473333	53.60789525	54.06	46.80278945	41.46666667	10.75573026	20.46	1.833030278
Seita.2G288000	Seita.2G288000	XP_004957468.1 triosephosphate isomerase, chloroplastic [Setaria italica]	5.70E-08	1.61E-07	425.7866667	323.1962879	352.1133333	168.7996992	27.56333333	8.287981258	511.3266667	154.1016098	554.8	160.6300168	716.8633333	121.1150033	391.8333333	387.7763801	183.75	57.21590775	32.52	6.663655153	955.5433333	134.4043605	932.5666667	138.5180293	1324.3	15.63411974
Seita.3G338000	Seita.3G338000	XP_004962789.1 major allergen Api g 1, isoallergen 1 [Setaria italica]	0.000831139	0.001098799	168.4766667	137.0671282	502.0866667	313.5087368	674.1766667	196.0022659	794.8833333	474.574233	1234.616667	642.7384716	1269.78	600.5199898	130.77	100.3298595	628.4966667	84.7517931	384.1533333	262.7762397	164.63	125.5350003	242.2633333	63.49159498	198.12	6.008801877
Seita.1G283800	Seita.1G283800	XP_004953549.1 phosphoribulokinase, chloroplastic [Setaria italica]	9.46E-09	3.15E-08	150.0233333	82.4867943	431.04	341.5324752	0.716666667	0.992286921	449.4766667	193.3982374	322.18	130.136073	605.18	92.70644368	253.5666667	308.0094001	154.4766667	131.6567725	0.796666667	0.520512568	968.25	292.1057124	1516.196667	453.064558	1489.433333	25.36679982
Seita.4G000900	Seita.4G000900	XP_004964252.1 plastocyanin, chloroplastic [Setaria italica]	3.82E-12	3.11E-11	119.1366667	144.4397761	304.3433333	232.4407067	2.126666667	3.683494717	434.19	209.7926855	433.6266667	118.1871619	802.1633333	176.3538659	124.6733333	192.8324247	68.33666667	46.47521096	0.586666667	0.580114931	1169.376667	73.87196514	1169.663333	313.3066396	1690.05	88.59309002
Seita.2G366600	Seita.2G366600	XP_004958124.1 photosystem I chlorophyll a/b-binding protein 2, chloroplastic [Setaria italica]	1.65E-05	2.89E-05	1032.86	263.6267378	433.44	373.3491552	11.57333333	6.527061616	348.21	175.0844356	636.0766667	252.8642229	322.26	57.48225813	789.6633333	509.1537828	4.806666667	3.673994193	8.826666667	0.710234703	634.49	49.16178089	1245.56	465.7876152	833.38	18.05334041
Seita.2G144900	Seita.2G144900	XP_004956311.1 ent-copalyl diphosphate synthase 2 isoform X2 [Setaria italica]	0.001262807	0.001633411	160.4366667	133.6477319	117.8866667	160.9988746	1146.093333	612.2506554	1159.646667	809.2274019	998.42	502.4893612	1433.286667	851.66457	123.33	116.5201558	297.0066667	240.0081678	515.3866667	251.8102548	130.6866667	136.6104247	58.32	8.188265995	67.45333333	1.47832112
Seita.4G235500	Seita.4G235500	XP_004966049.1 ent-kaurene oxidase 2 [Setaria italica]	5.51E-05	8.78E-05	139.0433333	114.5043948	424.5166667	481.6220541	1723.79	497.4076863	846.5033333	575.6883554	675.0866667	166.1566744	687.02	368.9717088	171.7666667	148.4868268	518.9533333	371.6258635	798.56	325.6591732	104.4866667	108.1882712	47.92333333	7.332096108	54.22	2.730347963
Seita.9G188100	Seita.9G188100	XP_004982572.1 dormancy-associated protein 1 [Setaria italica]	1.92E-20	2.01E-18	548.2733333	79.37320791	323.7633333	159.33357	386.63	120.1012589	97.04666667	55.94999047	11.43	4.729175404	202.3033333	29.81955119	2130.566667	69.00154588	559.6433333	76.44769606	921.8633333	18.7956706	213.0633333	45.55884363	54.72	32.08784973	467.1133333	11.82344
Seita.4G255700	Seita.4G255700	XP_004966275.1 50S ribosomal protein L24, chloroplastic [Setaria italica]	7.72E-15	1.46E-13	131.2466667	59.66136131	174.7133333	109.6973666	51.35666667	20.75646486	673.8333333	325.2898279	180.8466667	67.99147471	801.04	138.4766316	82.48333333	11.06996989	71.09333333	40.01516754	115.84	10.62810896	1654.683333	112.3997074	470.0666667	160.642214	1495.643333	10.53671834
Seita.2G419000	Seita.2G419000	XP_004958574.2 putative uncharacterized hydrolase C7D4.05 [Setaria italica]	1.56E-10	8.04E-10	88.67333333	20.04010063	734.7466667	279.9006782	21.13666667	7.788365254	247.97	87.24765441	1749.22	451.5999202	124.0766667	7.967147126	89.07333333	23.43624828	603.8433333	504.2265611	67.26666667	34.9506886	306.8133333	155.0850329	1781.843333	93.01953576	49.71666667	1.599822907
Seita.5G154800	Seita.5G154800	XP_004968660.1 S-adenosylmethionine synthase 1 [Setaria italica]	1.54E-09	6.26E-09	137.7466667	50.60853716	236.86	159.4808164	372.9066667	21.99404541	1126.973333	483.6163474	2229.763333	623.1440285	295.8466667	81.22032402	95.42	33.48098117	264.37	101.3180295	222.3733333	58.86588939	147.77	39.90444712	433.0166667	64.67527529	112.3133333	3.345778435
Seita.2G535300	Seita.2G535300	XP_034579781.1 ATP synthase subunit gamma, chloroplastic [Setaria viridis]	1.34E-11	9.36E-11	230.3433333	95.29045353	340.32	220.5425301	3.56	3.642265778	494.8666667	147.0393744	550.9133333	108.1784019	599.45	104.8053715	192.6866667	145.6771706	203.73	134.8757499	5.316666667	2.174151175	839.8433333	68.9326935	1133.036667	143.5702902	1076.856667	32.73414476
Seita.3G237400	Seita.3G237400	XP_004962043.1 cytochrome c [Setaria italica]	0.000328347	0.000460343	180.8033333	29.81481567	526.2733333	61.77536105	538.5766667	420.8679953	785.9766667	266.1850522	879.3	218.9911658	587.44	185.493436	155.94	35.76350235	421.6633333	111.7948216	256.8333333	47.24161548	414.8466667	120.7335232	552.48	26.12442727	219.1666667	11.0856138
Seita.8G240000	Seita.8G240000	XP_004980894.3 wall-associated receptor kinase 2 [Setaria italica]	2.04E-12	1.79E-11	0	0	0.036666667	0.06350853	0.06	0.103923048	0	0	0	0	0	0	373.2933333	279.7320735	1097.24	247.9070116	447.2366667	117.1805318	969.7666667	235.8579022	2217.566667	479.6991429	381.1133333	7.667341999
Seita.6G123200	Seita.6G123200	XP_004973271.1 bZIP transcription factor 11 isoform X1 [Setaria italica]	2.23E-06	4.50E-06	190.21	96.41088683	510.8466667	469.8461605	1117.343333	262.9932452	326.7366667	49.27833229	85.96666667	35.97371448	146.8366667	109.97919	384.1833333	256.7729739	1283.736667	630.381643	1112.333333	136.9432329	101.7533333	54.24630341	45.85666667	43.07426881	10.74666667	0.04163332
Seita.9G234200	Seita.9G234200	XP_004982968.1 E3 ubiquitin-protein ligase RZFP34 isoform X1 [Setaria italica]	1.41E-09	5.76E-09	1528.06	348.8786834	125.63	48.16099978	996.8333333	521.3151101	144.7966667	33.99560315	4.11	1.288293445	387.52	16.65136331	1090.733333	187.7454331	97.05333333	20.51828778	545.87	121.0243905	96.25	27.8255584	5.726666667	2.02505144	160.1866667	3.673504231
Seita.1G289500	Seita.1G289500	XP_004953616.1 uncharacterized protein LOC101755453 [Setaria italica]	5.62E-05	8.95E-05	189.2833333	68.33025782	431.3866667	197.8803743	1295.413333	785.4872048	260.86	101.6428989	465.8266667	110.9976217	258.8133333	125.7613078	361.52	229.19215	611.83	255.5016315	1096.95	213.5311696	54.64666667	18.38742596	100.25	42.5344578	35.86333333	2.61889926
Seita.6G187100	Seita.6G187100	XP_004973723.1 blue copper protein [Setaria italica]	0.00074733	0.000993754	101.7933333	66.80831859	102.2933333	55.07771358	798.83	708.8432576	1168.346667	660.7767248	1490.193333	830.3208151	241.7033333	117.3695401	192.8733333	99.30281785	264.09	211.6783513	488.3866667	175.4107586	115.7666667	47.97217666	114.1766667	49.630902	32.69333333	1.576462284
Seita.5G301800	Seita.5G301800	RCV27146.1 hypothetical protein SETIT_5G301800v2 [Setaria italica]	3.74E-05	6.15E-05	480.2333333	203.6949642	260.5766667	71.74513944	555.5866667	126.4491282	473.5666667	239.2484571	263.2466667	48.73108077	449.5566667	147.1561009	851.8466667	472.7626349	464.6333333	181.013119	984.06	140.0559635	129.54	83.17146806	51.19	21.20349264	91.06	2.595996918
Seita.1G171900	Seita.1G171900	XP_004952574.1 glycerophosphodiester phosphodiesterase GDPD1, chloroplastic [Setaria italica]	5.37E-18	3.12E-16	41.62333333	24.4997966	232.8833333	157.4505133	1933.706667	240.7656995	21.2	15.12437437	12.79333333	7.985019307	32.47666667	19.93268756	125.0633333	30.55662012	560.2366667	182.505034	1948.44	216.3452262	13.60333333	8.316912488	10.60333333	5.707690718	110.88	1.754878913
Seita.9G342600	Seita.9G342600	XP_004983813.1 flavanone 3-dioxygenase 2 [Setaria italica]	0.000152208	0.000224951	137.2633333	110.9449424	831.4066667	607.0339332	645.94	50.31288404	896.4366667	349.3034396	826.5666667	251.7595063	318.85	133.6432729	125.3	102.5513164	718.4833333	290.3723653	161.2966667	24.84531612	92.75333333	31.88028283	252.3266667	83.95335987	30.50666667	1.746491722
Seita.7G279700	Seita.7G279700	XP_004977183.1 thioredoxin M-type, chloroplastic [Setaria italica]	3.44E-09	1.29E-08	469.47	173.0252655	266.91	225.1917518	0.313333333	0.320208266	366.4166667	220.2658578	214.23	101.0535932	572.4533333	102.4115356	356.4833333	192.6674317	74.38	69.16681574	0.326666667	0.253245599	858.3566667	94.83867899	664.22	172.0510078	1135.123333	38.88430317
Seita.1G181200	Seita.1G181200	XP_004952648.1 uncharacterized protein At2g27730, mitochondrial [Setaria italica]	3.69E-14	5.52E-13	524.54	60.60018812	446.9	74.4671498	1030.686667	41.89339606	106.3033333	11.43563437	95.21333333	15.56500027	163.03	18.1183305	723.7233333	18.16071676	523.26	73.16575087	1153.87	291.9433423	48.59	7.562281402	59.88333333	15.58460886	68.86666667	4.124346413
Seita.1G336800	Seita.1G336800	XP_004954084.1 thioredoxin-like 3-1, chloroplastic [Setaria italica]	3.68E-15	7.74E-14	1211.336667	58.88607419	57.85666667	31.67296376	436.3066667	97.57249015	246.6766667	78.68439638	11.98	5.954099428	337.62	38.97631717	1028.886667	146.9280233	42.65	6.427900124	402.2633333	107.9447286	460.8866667	167.8452044	38.39666667	10.29976861	647.12	9.802198733
Seita.6G118800	Seita.6G118800	XP_004973249.1 phosphoenolpyruvate/phosphate translocator 2, chloroplastic [Setaria italica]	1.09E-14	1.96E-13	200.97	46.98703332	177.1933333	56.4197495	79.62666667	24.05054954	558.3833333	169.8301246	313.7733333	63.31009503	638.5533333	170.8306229	104.2633333	46.02643842	86.10333333	25.42401686	54.54666667	16.83831741	926.7	90.70814462	539.9666667	80.1525822	1231.33	23.8022625
Seita.9G481900	Seita.9G481900	XP_004985120.1 branched-chain-amino-acid aminotransferase 2, chloroplastic [Setaria italica]	8.89E-11	4.94E-10	98.71666667	72.35048053	223.1766667	221.4870272	1115.37	158.7758159	28.31333333	16.39972357	16.85666667	12.40669309	63.12	61.37077236	282.6833333	218.844029	798.2866667	391.8115518	2201.456667	566.8081907	1.75	0.555607775	0.4	0.285832119	0.643333333	0.19655364
Seita.3G120600	Seita.3G120600	XP_004960990.1 B2 protein [Setaria italica]	0.00073286	0.000975564	211.55	56.19066026	352.9166667	56.79134206	676.9433333	432.2222374	803.9966667	441.8934357	863.2766667	269.6519335	524.2766667	123.8093536	169.3033333	47.70912421	324.6833333	52.42606349	264.7433333	26.09067713	217.9766667	18.4252336	259.5066667	14.5933695	159.8333333	5.835326326
Seita.7G131400	Seita.7G131400	XP_004975910.1 uncharacterized protein LOC101766303 isoform X2 [Setaria italica]	7.10E-07	1.58E-06	234.51	128.5428738	517.7933333	317.7927492	1004.84	267.1664348	157.5	51.43409667	260.8	77.09658034	114.1766667	25.75065501	380.4766667	213.3598243	963.53	349.5393021	807.55	149.1445731	32.17	15.56550031	232.5933333	114.3590072	39.12666667	3.729682739
Seita.2G132600	Seita.2G132600	XP_004956200.1 flagellar radial spoke protein 5 isoform X2 [Setaria italica]	7.43E-09	2.54E-08	448.6166667	137.0209949	253.6866667	118.6042606	107.0366667	7.051909907	290.3433333	89.36090551	169.6166667	48.41547514	397.75	58.97970244	491.35	187.7899856	239.23	59.35739465	285.7666667	30.27718668	735.2966667	57.89039414	463.9866667	53.28434323	796.4633333	10.12946363
Seita.3G064600	Seita.3G064600	-	7.43E-07	1.65E-06	427.99	284.247454	40.95	1.42010563	99.01666667	87.6033152	92.03	5.451541067	187.6	144.7183596	310.7766667	52.57295915	698.5533333	235.4105402	253.13	190.9078288	496.4366667	279.4354089	578.9433333	161.1970665	331.7966667	86.47571008	1138.553333	71.11162516
Seita.3G192600	Seita.3G192600	XP_004961633.1 phosphoglycerate kinase, chloroplastic [Setaria italica]	1.51E-12	1.37E-11	83.86333333	86.56635393	192.1766667	148.3012887	1.823333333	0.829839342	388.68	150.7510093	275.1666667	37.64090373	656.08	123.5115719	69.18666667	96.68980005	32.98666667	18.58218591	2.65	0.54110997	887.95	196.2129789	586.51	262.833506	1466.913333	2.740662937
Seita.2G289500	Seita.2G289500	XP_004957484.1 ribonuclease 3 [Setaria italica]	5.21E-11	3.05E-10	207.6166667	334.3615475	2.003333333	2.012568839	0.063333333	0.065064071	3.723333333	2.959887385	0.706666667	0.592311855	1297.733333	627.4230033	223.6466667	385.7399526	0.1	0.087177979	0	0	479.8266667	178.7896709	26.31333333	30.29258875	2394.506667	98.74840978
Seita.5G384700	Seita.5G384700	XP_004970606.1 sedoheptulose-1,7-bisphosphatase, chloroplastic [Setaria italica]	4.34E-07	1.01E-06	418.66	208.0308169	212.8433333	167.0545169	7.54	3.230742949	293.3766667	156.1837925	201.7566667	98.14615343	543.43	77.17831885	378.9833333	324.9551016	95.12	82.91045049	15.94666667	1.124825912	633.45	97.13096777	716.9333333	289.0316774	1082.516667	21.15739666
Seita.4G187300	Seita.4G187300	XP_004965642.1 bZIP transcription factor RISBZ5 [Setaria italica]	4.56E-10	2.10E-09	367.51	13.04307862	620.0133333	232.545009	917.5866667	25.60011784	36.25666667	32.01403182	45.81666667	22.9578055	38.62666667	19.04059961	731.1633333	197.7955627	665.3133333	71.02198627	810.1833333	272.4488991	42.62666667	26.61341829	176.4733333	103.0042044	129.3333333	3.779766307
Seita.8G099400	Seita.8G099400	RCV37892.1 hypothetical protein SETIT_8G099400v2 [Setaria italica]	4.24E-08	1.23E-07	196.37	146.3821447	349.66	325.666015	2685.876667	1053.836613	288.3633333	90.24293453	153.4866667	46.2295991	203.08	91.23875986	82.49	66.25417194	198.89	65.33642858	341.1633333	247.6149798	30.58666667	3.905897251	22.9	5.725137553	9.65	0.87789521
Seita.5G033500	Seita.5G033500	RCV23796.1 hypothetical protein SETIT_5G033500v2 [Setaria italica]	8.09E-08	2.21E-07	253.36	97.47024007	456.9233333	91.65950542	445.5466667	84.76278802	317.99	51.32426424	292.5833333	134.2641413	504.32	148.9563624	294.38	163.2492521	469.4566667	73.55699106	1041.293333	216.4861133	155.9133333	82.53529811	166.33	68.91496499	125.09	14.7622356
Seita.7G139800	Seita.7G139800	RCV34176.1 hypothetical protein SETIT_7G139800v2 [Setaria italica]	1.39E-14	2.43E-13	191.87	50.43610116	589.5433333	137.2723517	831.5066667	73.81210221	39.06	17.16423316	35.47666667	20.04846461	55.05333333	6.86819724	616.13	157.7017968	957.49	109.5394262	850.7366667	123.5274813	71.1	29.24200404	138.7466667	33.65502092	114.7666667	1.075003876
Seita.5G040100	Seita.5G040100	XP_004967679.1 magnesium-protoporphyrin IX monomethyl ester [oxidative] cyclase, chloroplastic [Setaria italica]	6.45E-05	0.00010133	178.8233333	161.0009107	931.34	767.8624858	5.233333333	2.158178244	108.8	64.16309531	408.5166667	157.7386961	311.85	59.79330481	117.4	155.5614538	99.13666667	65.60994005	5.01	0.554346462	447.5166667	43.88023967	1052.633333	260.9174805	803.6966667	6.364042216
Seita.8G050800	Seita.8G050800	XP_012703998.1 fructose-bisphosphate aldolase, chloroplastic [Setaria italica]	5.22E-06	9.89E-06	277.4833333	193.0974936	49.65	45.44072293	0.43	0.09539392	64.31	35.92395858	547.7066667	347.9111275	95.6	12.61143925	264.1933333	241.3907808	10.78	9.909091785	0.206666667	0.02081666	786.33	131.5700559	2072.3	1085.962414	259.45	2.863197513
Seita.1G343600	Seita.1G343600	XP_004954150.1 alpha-aminoadipic semialdehyde synthase isoform X1 [Setaria italica]	6.33E-13	6.39E-12	474.5566667	131.3262108	198.7633333	114.4975032	708.17	45.43351296	36.93333333	25.49023604	72.96333333	25.7121962	68.01666667	13.89589987	845.6566667	324.2089407	409.32	110.1256541	1485.16	164.7016296	19.99333333	3.134267591	25.92	17.38648901	26.21	1.261070973
Seita.2G144400	Seita.2G144400	XP_004956313.1 stemar-13-ene synthase [Setaria italica]	0.002201453	0.002751147	119.94	91.68747079	146.2433333	181.9992534	703.72	339.9729826	587.57	436.5066358	593.9333333	168.3506535	1158.233333	724.0170341	155.0866667	137.1825737	367.9366667	273.3384425	324.5033333	184.2635326	89.56	91.97679436	54.05333333	4.16442473	59.5	1.010593885
Seita.3G230200	Seita.3G230200	XP_004961966.1 uncharacterized protein LOC101764029 isoform X1 [Setaria italica]	2.12E-14	3.50E-13	60.68	16.2490492	617.9666667	27.49336708	298.8233333	152.0171584	525.4066667	156.9250297	1086.003333	109.9483298	114.9566667	13.42543233	70.88	35.09112708	309.38	58.38068431	84.28333333	18.65177293	189.6233333	26.50686766	943.87	122.5140878	44.01333333	3.5292256
Seita.3G526400	Seita.3G526400	RCU61750.1 hypothetical protein SETIT_J030900v2 [Setaria italica]	2.57E-05	4.34E-05	202.1066667	73.57184267	512.5	13.59731959	368.3133333	113.4041773	810.0466667	368.1345439	593.08	80.86718989	405.5933333	46.47012194	97.84666667	32.87588224	451.3366667	162.6537434	255.8966667	34.76432415	284.2166667	128.4473279	197.89	14.50861468	166.8266667	3.323211298
Seita.6G202700	Seita.6G202700	-	2.81E-11	1.80E-10	6.153333333	4.588358457	278.7	342.3849335	838.0066667	110.8281865	66.74	22.24606257	73.10333333	25.39768756	149.9833333	146.1333057	102.89	104.6134274	877.39	458.3352189	1838.646667	83.31596626	27.64333333	35.42286314	19.65666667	16.02622954	0.586666667	0.141891978
Seita.2G111000	Seita.2G111000	XP_004956020.1 spermidine synthase 1 [Setaria italica]	3.21E-10	1.54E-09	337.9933333	54.50094892	587.2033333	101.5723301	784.6333333	134.227656	260.7066667	5.970882124	250.76	31.06546153	399.3266667	44.08747706	247.9266667	44.75169531	405.6233333	77.98317148	478.6	98.08584964	174.0233333	18.58946565	179.14	38.99060015	169.3	3.017498964
Seita.6G067800	Seita.6G067800	XP_004973362.1 thionin [Setaria italica]	0.006911151	0.00812472	1532.946667	1114.592697	26.91	32.52958807	0.646666667	1.120059522	22.51666667	25.9150947	0.08	0.138564065	143.49	68.36961825	958.6266667	1658.537143	2.02	3.498742631	2.57	4.451370575	2.503333333	3.350437782	1.59	2.129953051	1486.086667	46.51753899
Seita.2G109800	Seita.2G109800	XP_022680200.1 PGR5-like protein 1B, chloroplastic [Setaria italica]	4.85E-11	2.86E-10	1471.46	356.8896789	344.6966667	108.2085922	494.7833333	195.1344317	360.6633333	69.85240177	374.75	42.06685512	458.95	66.43330716	335.8433333	94.53695909	32.97333333	14.64163356	73.60666667	10.15176011	61.91	4.782792072	64.45333333	8.317297237	94.45666667	1.200097218
Seita.2G299200	Seita.2G299200	XP_004957570.1 chlorophyll a-b binding protein 1, chloroplastic [Setaria italica]	5.72E-05	9.09E-05	1729.666667	1038.396537	26.49666667	22.40619632	0.53	0.466797601	20.48	7.605662364	321.5233333	192.1811422	19.18333333	3.93611907	982.95	601.1682397	0.526666667	0.227229693	0.803333333	0.83811296	183.3666667	77.40145627	588.6	210.7597685	234.9166667	14.4196128
Seita.7G164500	Seita.7G164500	XP_004976207.1 beta-glucosidase 18 [Setaria italica]	1.12E-13	1.44E-12	19.80666667	10.46559283	9.016666667	6.969320866	621.2333333	546.4853846	30.21	28.92208672	60.01333333	32.07964048	111.5633333	107.5299746	26.61666667	16.63372879	59.64333333	32.63691979	3130.133333	528.9016478	6.546666667	3.626035484	3.18	1.354695538	1.726666667	0.106926766
Seita.2G325700	Seita.2G325700	XP_004957802.1 probable protein phosphatase 2C 62 [Setaria italica]	2.87E-09	1.09E-08	262.37	65.97748934	415.2566667	79.63030349	675.4633333	103.0985283	214.2366667	38.45226305	219.9166667	69.24861178	263.96	61.75413185	411.4833333	151.8075865	533.2533333	163.3698902	720.7466667	47.99006182	98.49666667	16.99899213	136.5133333	39.40700995	112.6366667	2.55370972
Seita.6G055900	Seita.6G055900	XP_004972800.1 caffeic acid 3-O-methyltransferase [Setaria italica]	1.14E-08	3.74E-08	45.84	43.02858004	32.87	22.94582533	53.48	18.80757028	1294.276667	495.0993834	2046.333333	797.4091915	85.28	21.61599639	38.31	29.47088903	56.89333333	38.29152038	115.3233333	36.35213382	100.2966667	25.31040563	163.31	63.30347463	20.59333333	2.172586784
Seita.1G177500	Seita.1G177500	XP_004952611.1 peptidyl-prolyl cis-trans isomerase [Setaria italica]	7.72E-06	1.42E-05	435.87	63.1256992	215.29	63.84499041	413.1833333	29.50738947	594.5466667	165.0842846	399.5766667	76.09575634	415.54	54.51822539	330.5033333	48.78698221	236.4733333	88.24697181	304.9266667	45.26633333	304.68	80.12467098	199.2233333	55.73094682	153.8266667	1.065660984
Seita.6G135500	Seita.6G135500	XP_004973362.1 thionin [Setaria italica]	0.006051861	0.007159588	1503.076667	1114.117799	24.54	26.55981175	0.806666667	0.981902914	21.05666667	25.35299654	0.593333333	0.621315808	148.8966667	45.25663966	868.79	1503.766594	2.466666667	3.990016708	1.136666667	1.840389452	3.496666667	4.808350375	0.043333333	0.075055535	1374.113333	23.05057989
Seita.1G232900	Seita.1G232900	RCV07302.1 hypothetical protein SETIT_1G232900v2 [Setaria italica]	5.66E-13	5.78E-12	0	0	0.473333333	0.819837382	0	0	0	0	0	0	0	0	534.31	178.2260393	1262.24	274.1779665	175.3666667	94.64540683	345.53	43.13343599	1006.483333	213.9149778	574.2	9.446539049
Seita.5G160100	Seita.5G160100	XP_004968698.1 protein disulfide isomerase-like 2-2 [Setaria italica]	8.99E-06	1.64E-05	302.7833333	73.06903129	393.8466667	106.8770042	369.07	16.02761055	592.81	171.9366404	518.0633333	115.990398	306.2666667	26.57979935	198.2433333	44.78025495	325.7333333	70.67210577	200.07	22.05636189	277.36	68.84986492	257.6166667	51.31660777	135.2233333	3.324911026
Seita.3G169400	Seita.3G169400	XP_004961417.1 chaperone protein dnaJ C76, chloroplastic [Setaria italica]	8.19E-08	2.23E-07	49.67666667	20.70592749	471.11	253.154058	253.2233333	118.6478707	214.8	38.83488509	517.82	61.65272338	115.4	37.74636009	202.5333333	162.2899825	734.2766667	58.70907795	687.5666667	194.0370496	131.51	21.86955647	451.3633333	37.76617578	31.20333333	1.929179446
Seita.5G405100	Seita.5G405100	XP_004970815.1 NAC domain-containing protein 48 [Setaria italica]	5.60E-06	1.06E-05	181.56	30.7037913	283.2033333	117.5192496	520.5333333	65.90482102	378.5966667	51.55071419	434.9366667	122.1274455	308.9066667	103.7208124	244.07	105.2983395	391.2466667	62.23259141	504.6566667	37.76659679	181.1366667	5.235172713	296.7266667	82.50570546	105.1866667	1.790595804
Seita.1G206500	Seita.1G206500	XP_004952869.1 protein ACTIVITY OF BC1 COMPLEX KINASE 8, chloroplastic [Setaria italica]	5.27E-07	1.21E-06	170.9	127.6287965	526.9166667	229.9696783	3.78	2.161110825	234.84	67.1086373	362.2233333	92.55856218	356.0633333	62.90937635	163.3166667	200.1609276	229.4066667	106.2173641	3.15	0.920651943	459.7966667	20.89294219	611.34	113.2377927	650.3666667	10.21455008
Seita.7G279400	Seita.7G279400	RCV35935.1 hypothetical protein SETIT_7G279400v2 [Setaria italica]	6.05E-08	1.70E-07	147.2266667	88.37483597	476.21	317.1078984	4.783333333	4.09103084	238.19	96.51201324	461.8866667	51.62300876	254.44	36.70790242	174.92	187.5843309	95.58333333	69.64452766	2.166666667	0.31942657	327.2133333	77.38338926	760.1033333	134.4843806	824.7533333	15.57526993
Seita.9G441500	Seita.9G441500	XP_004984851.1 omega-3 fatty acid desaturase, chloroplastic [Setaria italica]	2.10E-08	6.49E-08	15.97666667	4.973744398	208.3566667	40.06216461	115.53	119.8444271	186.9	60.82074728	334.09	177.2186322	323.2333333	41.7335229	21.26666667	3.793472464	163.6	24.59093939	68.00666667	29.84079311	694.1	64.14084424	908.1333333	373.3504575	675.4933333	9.06058681
Seita.2G247600	Seita.2G247600	XP_004957137.1 uncharacterized protein LOC101777925 [Setaria italica]	7.69E-05	0.000119315	176.7733333	79.74781773	358.45	153.0349708	590.6566667	186.1596834	710.2633333	337.9749897	518.1433333	163.7816258	279.9933333	47.59029453	103.2533333	51.33912381	301.0066667	144.8916534	360.9966667	91.95896929	127.7733333	37.61000709	154.1266667	82.49301445	31.75666667	4.514137053
Seita.2G058300	Seita.2G058300	XP_004955667.1 xylanase inhibitor protein 1 [Setaria italica]	4.48E-10	2.06E-09	208.0433333	110.3561672	293.85	61.65899042	318.21	196.4768997	32.88666667	14.72275223	69.29	12.00635249	347.2266667	178.3921838	349.87	45.70606852	473.6233333	260.502949	1436.08	278.6436403	24.88333333	17.87365753	54.61333333	29.35475487	73.85	1.557144823
Seita.3G149000	Seita.3G149000	XP_004961246.1 photosystem I reaction center subunit VI, chloroplastic [Setaria italica]	0.000312471	0.000439885	619.73	250.262062	386.17	297.3007196	12.27333333	9.398107966	144.5433333	73.44451057	193.68	71.59627923	319.3666667	59.17831557	524.1766667	401.2949839	63.83	32.38399759	18.28666667	5.915076782	268.2966667	37.17699871	446.8266667	142.7023256	661.0866667	4.278625169
Seita.3G102500	Seita.3G102500	XP_004960819.1 uncharacterized protein LOC101757142 [Setaria italica]	2.46E-16	7.97E-15	272.6166667	49.06471475	115.1933333	69.08292143	851.2166667	89.15057169	12.09333333	2.286008166	20.9	4.840733416	30.39333333	23.13689766	535.9466667	227.3495954	260.0966667	123.3207381	1480.433333	84.40995518	9.556666667	5.869798407	10.77333333	5.046546674	8.536666667	0.701165696
Seita.2G516000	Seita.2G516000	-	1.84E-11	1.23E-10	4.253333333	3.341561511	126.0766667	162.3862175	691.3866667	141.3697784	18.78	4.598597612	30.80666667	6.073955329	22.75	24.01876142	3.91	4.619296483	317.4133333	108.2411642	2380.47	701.8570986	1.956666667	0.645083974	6.066666667	6.615030864	1.386666667	0.355715242
Seita.1G177700	Seita.1G177700	XP_034590712.1 chaperone protein ClpD1, chloroplastic [Setaria viridis]	0.00010186	0.00015462	165.98	105.2595283	77.29	43.46749245	945.14	702.7238649	159.9633333	102.8590926	190.7333333	61.38614855	97.95	59.21232304	480.8033333	344.9436723	164.6233333	119.4953147	1238.3	502.0039351	27.02666667	18.29852544	39.95666667	13.11766112	11.84	0.481248377
Seita.5G433600	Seita.5G433600	XP_004971106.1 50S ribosomal protein L27, chloroplastic [Setaria italica]	2.69E-12	2.29E-11	150.8766667	84.23693509	205.3233333	135.1610522	10.01333333	6.147896659	408.9966667	174.4714304	184.65	29.27015374	451.8633333	65.3068636	84.57	36.04902911	81.91	58.19309323	7.72	2.823313656	781.7033333	88.05637758	371.7533333	75.96244489	856.6433333	19.38045493
Seita.9G022000	Seita.9G022000	XP_004981146.1 50S ribosomal protein L18, chloroplastic isoform X2 [Setaria italica]	4.73E-16	1.38E-14	100.4766667	52.02003204	144.26	56.2875377	47.22666667	16.34809571	453.6266667	175.8029483	86.15666667	22.60842616	518.0533333	95.73166056	41.17	27.96676063	61.56	19.96462121	49.97333333	6.615507035	928.6833333	52.90731644	181.21	54.05059389	975.65	21.75880741
Seita.6G158500	Seita.6G158500	XP_004973512.1 chlorophyll a-b binding protein P4, chloroplastic [Setaria italica]	0.000139032	0.00020677	585.4066667	411.3992993	75.77666667	65.68263114	3.276666667	4.417084257	156.4	84.25808032	344.82	158.6096179	99.41333333	16.6217849	303.6566667	394.3825395	1	0.653834842	1.96	1.7935161	625.2966667	239.3987471	934.36	361.4730996	455.99	8.273554254
Seita.6G227800	Seita.6G227800	XP_004974037.1 uncharacterized protein LOC101776668 [Setaria italica]	1.23E-10	6.53E-10	413.2833333	63.3685019	257.1366667	26.12612167	574.35	50.08679766	104.53	21.28865191	110.5666667	8.746052443	135.2333333	28.15031143	596.87	230.2040666	380.85	148.1356797	769.4633333	28.81257422	67.56333333	16.2070643	95.39333333	15.29439549	41.71666667	1.21343864
Seita.6G101900	Seita.6G101900	XP_004973138.1 cytochrome P450 99A2 [Setaria italica]	0.000579275	0.000783808	119.2266667	102.2462549	171.2066667	140.5851523	455.8466667	148.9790027	603.6766667	313.4416926	605.8766667	181.6501452	638.21	353.5773006	116.64	98.12226404	299.71	168.1495418	213.8966667	112.9112525	91.95666667	64.91832587	105.1533333	14.60482911	84.28	1.111215551
Seita.9G028300	Seita.9G028300	XP_004981205.1 uncharacterized protein LOC101780914 isoform X2 [Setaria italica]	1.70E-11	1.15E-10	35.50666667	10.30383586	154.7366667	130.4301845	0	0	251.9533333	149.2024974	193.9333333	108.9329341	428.2033333	91.11810431	24.8	35.5513305	36.34333333	26.70313527	0	0	775.11	107.9575097	663.8466667	227.2814274	919.7666667	25.30055401
Seita.6G163000	Seita.6G163000	XP_034599701.1 omega-6 fatty acid desaturase, chloroplastic [Setaria viridis]	4.99E-11	2.93E-10	117.54	23.32426205	553.6266667	98.7302939	32.61333333	17.40552882	506.0333333	167.378833	712.72	121.4207672	250.64	30.99233938	36.99666667	13.40974397	169.9033333	53.90520599	19.27333333	3.648045139	364.86	29.04141181	482.4033333	103.4387221	222.0666667	5.338542248
Seita.6G327800	Seita.6G327800	XP_034599100.1 uncharacterized protein LOC117860002 [Setaria viridis]	8.45E-12	6.30E-11	181.11	46.68484658	229.3366667	60.48410149	10.45	3.103336914	226.1533333	67.05571738	270.01	79.67307011	269.16	49.59065638	293.6566667	69.77097271	176.0366667	92.37116505	25.69	4.849443267	600.87	91.8753683	612.9333333	56.96159788	543.5533333	3.152147416
Seita.9G102900	Seita.9G102900	RCV41028.1 hypothetical protein SETIT_9G102900v2 [Setaria italica]	4.19E-06	8.08E-06	401.4566667	151.2730331	304.1833333	86.34139062	14.86666667	3.364065001	272.5733333	48.22423077	332.7133333	57.2656977	250.3166667	54.89196146	341.9633333	228.9120644	152.8366667	65.04198208	13.21333333	0.410162569	379.15	24.01846789	431.5333333	74.00912466	539.7666667	9.680146349
Seita.2G145800	Seita.2G145800	XP_004956321.1 cytochrome P450 99A2 [Setaria italica]	0.000155049	0.00022888	110.2566667	97.08625358	79.17666667	88.74647392	198.0866667	100.9015076	754.23	356.9193997	682.8733333	243.7133647	910.77	590.008165	80.83666667	70.36901117	104.02	28.53894882	135.2766667	89.62623518	124.4566667	88.27944513	102.6566667	16.65962885	98.62666667	5.005600197
Seita.7G348800	Seita.7G348800	KAG2565367.1 hypothetical protein PVAP13_7NG268100 [Panicum virgatum]	2.79E-06	5.52E-06	99.76666667	82.36818702	159.72	159.7189381	1053.91	496.8022193	141.6733333	78.62775613	140.0433333	62.77306933	42.50333333	18.6880773	133.3033333	110.2519992	688.1966667	244.485461	695.04	235.0216545	38.15	30.35638813	161.0233333	112.2021855	21.23333333	4.582764813
Seita.2G132500	Seita.2G132500	XP_004956201.1 monodehydroascorbate reductase [Setaria italica]	1.46E-05	2.58E-05	265.0333333	38.48766859	246.1266667	50.25000133	331.0766667	49.43525496	467.23	177.0912276	460.4333333	61.25103781	313.5966667	44.83389603	230.1433333	66.40163878	318.9633333	79.18618082	252.6	11.66487462	155.4333333	16.90323145	198.8566667	5.635515356	103.8166667	2.534449316
Seita.8G240800	Seita.8G240800	XP_022684650.1 uncharacterized protein LOC101781715 [Setaria italica]	2.40E-10	1.18E-09	93.25333333	74.93689701	506.9566667	473.7510985	48.15	18.76862275	999.0233333	267.4089891	1653.256667	337.6863148	15.82666667	9.338813272	0.03	0.051961524	0.443333333	0.332916406	0.196666667	0.340636659	0	0	0.413333333	0.47606022	0	0
Seita.7G236500	Seita.7G236500	-	0.006580145	0.007759261	241.8633333	78.71042646	224.01	66.92928283	1214.686667	995.2112092	537.6633333	319.5518271	191.3966667	63.8687892	224.7766667	79.10651575	170.8666667	56.63274436	174.9133333	119.9569474	208.2133333	18.64123476	56.61666667	15.14744973	29.75333333	6.745297127	40.33333333	4.584848234
Seita.1G103200	Seita.1G103200	XP_004952047.1 uncharacterized protein LOC101765043 [Setaria italica]	0.002952294	0.003633502	370.23	253.5554537	393.6766667	209.7538027	59.08	7.43423836	162.05	62.23166718	208.1	71.67890275	325.5833333	42.09791246	323.8966667	358.566706	110.7866667	43.15665109	30.47666667	5.14054796	295.9	59.56511143	420.2533333	25.59820567	584.26	7.224257747
Seita.8G045700	Seita.8G045700	XP_004978774.1 abscisic stress-ripening protein 3 [Setaria italica]	1.68E-09	6.76E-09	501.6266667	196.0469695	150.38	44.24668236	31.20333333	20.48869526	170.94	26.92222873	328.7766667	72.83133483	205.8133333	60.40424599	555.8566667	61.5368949	75.1	49.52859881	43.88333333	13.81219147	300.09	75.41418103	290.0966667	58.63741326	575.7966667	13.30223415
Seita.9G617700	Seita.9G617700	TKW01144.1 hypothetical protein SEVIR_8G159601v2 [Setaria viridis]	1.57E-13	1.89E-12	139.5866667	43.65403341	697.3766667	134.9668661	546.7433333	129.8273332	29.61333333	22.0037868	30.14333333	33.54185644	63.59	9.138243814	180.07	71.27927048	535.2533333	31.95353867	704.4366667	94.50505401	59.92	20.52182253	102.49	30.43520494	125.55	5.195873363
Seita.9G457700	Seita.9G457700	KAG2541893.1 hypothetical protein PVAP13_9NG707300, partial [Panicum virgatum]	6.99E-20	6.34E-18	1095.853333	59.32364312	2.853333333	2.266370079	317.06	89.51386094	173.32	64.34886091	15.66666667	6.208416331	141.5233333	14.2309393	955.4633333	113.5748869	2.696666667	0.179257729	365.68	29.14220822	73.7	26.5839745	6.023333333	2.793677385	61.81666667	3.271793596
Seita.2G103600	Seita.2G103600	XP_004955942.1 uncharacterized protein LOC101785845 [Setaria italica]	0.042054521	0.045444826	33.70333333	22.57386173	264.5466667	152.5537657	662.86	726.530877	443.8233333	366.6533107	649.68	236.553565	327.12	156.049131	50.05	35.35974123	208.0566667	104.8320301	332.45	110.9418852	78.97	54.56355194	112.67	44.18573073	32.97	3.704497267
Seita.6G050900	Seita.6G050900	XP_004972763.1 uncharacterized protein LOC101784081 isoform X1 [Setaria italica]	1.83E-09	7.29E-09	28.06333333	23.90832979	253.35	145.9767355	0.37	0.356791255	408.6233333	184.1655251	431.9533333	55.17743591	235.2366667	9.776841685	14.67666667	11.58849573	111.29	85.22330491	0.1	0.096436508	509.2233333	146.6483336	752.83	141.0496328	435.74	9.137154918
Seita.6G092300	Seita.6G092300	RCV30409.1 hypothetical protein SETIT_6G092300v2 [Setaria italica]	0.000142099	0.000210773	124.9466667	136.4466435	53.87666667	64.6672756	80.59666667	25.64707456	1103.703333	454.6099933	848.0166667	668.4636117	418.0433333	242.3137358	32.03333333	28.49816193	148.79	81.76602412	29.24666667	37.37614524	145.4433333	95.16344694	150.2666667	86.9297057	28.28666667	3.258593766
Seita.5G460600	Seita.5G460600	XP_004971333.1 NAD(P)H-quinone oxidoreductase subunit O, chloroplastic [Setaria italica]	1.10E-13	1.43E-12	192.5033333	74.24399123	116.1533333	93.86245273	2.13	2.197817099	264.32	146.8264305	42.07333333	21.30518794	489.6533333	89.64648143	123.03	72.96007881	25.23666667	21.29790913	2.943333333	1.524543648	686.4133333	132.0126919	191.8766667	76.89899891	1019.996667	12.32662295
Seita.3G109900	Seita.3G109900	XP_004960895.1 uncharacterized protein LOC101785878 [Setaria italica]	1.02E-06	2.20E-06	396.3366667	80.26650754	194.47	42.88316569	645.12	254.7690489	269.9833333	13.63308598	104.89	21.00124996	297.7966667	46.39701104	333.67	142.3650213	292.14	77.084802	404.44	26.78110341	61.33	3.091747079	40.88666667	18.6739346	114.5433333	3.662408133
Seita.5G235300	Seita.5G235300	XP_004969238.1 cytochrome P450 72A15 [Setaria italica]	0.025573743	0.028208891	111.0466667	80.11445895	61.08666667	74.41584128	638.55	721.3041196	680.93	455.422466	542.1333333	137.532096	454.9333333	189.885218	103.5933333	84.9742104	120.3233333	62.14732523	133.1233333	28.4427167	110.7666667	18.01199693	120.6266667	28.46579058	76.27	0.599249531
Seita.5G319300	Seita.5G319300	XP_004969958.1 coiled-coil domain-containing protein 25 [Setaria italica]	5.21E-15	1.06E-13	117.0233333	16.46932097	643.66	74.52124261	485.5666667	28.81477804	51.07	33.14532697	42.92666667	16.22944957	45.71666667	12.72439521	203.0333333	16.78068036	727.7233333	134.2679881	447.2333333	72.4175568	73.59	46.92256174	157.53	26.67190282	131.0166667	3.82693524
Seita.6G255100	Seita.6G255100	XP_004974278.1 protein PROTON GRADIENT REGULATION 5, chloroplastic [Setaria italica]	4.20E-10	1.95E-09	65.56	61.70631086	185.2233333	157.583392	0	0	189.0466667	66.40724684	354.9266667	156.3931112	337.9966667	66.840865	65.61333333	79.42514484	45.64333333	41.69999081	0	0	407.5966667	90.4892349	773.6933333	156.4130545	662.1433333	33.95070151
Seita.7G061600	Seita.7G061600	RCV33176.1 hypothetical protein SETIT_7G061600v2 [Setaria italica]	6.57E-06	1.22E-05	205.9866667	140.8442744	610.28	584.8322601	1116.17	221.4608561	429.95	102.2186426	630.1266667	373.7478578	50.83666667	11.93683515	0.18	0.072111026	3.466666667	1.935389711	2.963333333	0.640806783	0.406666667	0.066583281	0.856666667	1.058505235	0.096666667	0.158850034
Seita.2G270400	Seita.2G270400	XP_004957321.1 beta-glucosidase 31 [Setaria italica]	1.90E-06	3.90E-06	102.43	31.50830525	168.8066667	121.1201293	214.8666667	34.69203127	386.08	216.3792589	578.7166667	19.13581023	431.83	66.11813367	157.82	69.95696606	213.8033333	34.52840328	272.26	46.86247219	188.4866667	43.1611044	274.1433333	36.88745089	58.21666667	1.602165202
Seita.5G270200	Seita.5G270200	XP_004969532.1 30S ribosomal protein S20, chloroplastic [Setaria italica]	2.10E-15	5.03E-14	106.8866667	44.37989898	121.1833333	59.18862419	27.18333333	14.07440703	298.35	132.5469475	121.76	39.3302212	295.0933333	43.67274245	71.98	22.61886602	69.29666667	25.41553134	44.79333333	4.643159844	834.93	71.88920434	311.1266667	59.10812832	710.6566667	11.63430416
Seita.9G244200	Seita.9G244200	XP_004983046.1 50S ribosomal protein L28, chloroplastic [Setaria italica]	1.72E-13	2.05E-12	128.37	67.73432734	125.72	69.96439166	18.90333333	6.771302189	306.81	135.0926064	130.39	41.16327975	395.89	51.56511612	64.18333333	29.96655024	43.92333333	23.55243583	24.60333333	2.850093566	741.2266667	109.0081787	262.48	62.27534986	716.3433333	14.48210735
Seita.2G024900	Seita.2G024900	XP_004955413.1 pathogenesis-related protein 1 [Setaria italica]	3.24E-06	6.36E-06	70.71666667	57.44819086	339.3433333	492.1389326	1408.12	540.508842	207.3966667	79.90388747	170.64	54.12640298	235.7566667	152.4704825	28.24333333	23.68725044	117.2	61.09153869	335.7833333	56.17504547	9.993333333	10.84556284	11.83333333	6.166736036	3.52	0.45033321
Seita.5G290000	Seita.5G290000	RCV26992.1 hypothetical protein SETIT_5G290000v2 [Setaria italica]	1.83E-06	3.76E-06	153.4233333	43.6265015	314.87	58.87312375	278.55	28.35914138	213.33	28.2802599	198.1166667	21.98077872	260.63	88.62498011	416.6833333	180.4746745	308.72	99.96915174	498.1466667	34.99700749	90.70666667	8.399680549	130.8533333	30.77385633	73.53666667	0.870938191
Seita.5G395300	Seita.5G395300	XP_004970722.1 photosystem II 22 kDa protein, chloroplastic [Setaria italica]	6.44E-10	2.86E-09	8.45	11.05028054	78.22666667	72.30916424	0.286666667	0.338427737	188.1366667	110.3862787	401.8733333	188.9107825	96.99666667	19.86065793	4.69	5.869378161	12.96333333	11.47755346	0.023333333	0.040414519	764.1466667	63.51002624	1127.123333	389.055662	241.2233333	9.788842288
Seita.1G057500	Seita.1G057500	XP_004951632.1 protein TIC 21, chloroplastic [Setaria italica]	1.09E-12	1.03E-11	176.9766667	75.81866811	147.1466667	37.31736638	64.02	2.881683536	266.14	79.35478057	171.82	11.72568122	277.8966667	43.33884901	141.76	59.61939366	116.19	24.22900947	65.01666667	6.525184544	551.4233333	48.22748421	358.5133333	63.58197098	557.7633333	13.44650264
Seita.2G394800	Seita.2G394800	XP_034581468.1 phospho-2-dehydro-3-deoxyheptonate aldolase 2, chloroplastic [Setaria viridis]	2.43E-05	4.12E-05	34.31	22.94079118	36.19666667	12.70008399	286.3066667	271.9389564	574.4433333	387.885239	1296.276667	634.7033071	168.08	101.2590401	57.80333333	35.67631194	116.3966667	113.6479091	154	59.5520579	54.88666667	21.59663014	91.66666667	37.23767492	23.8	0.875385629
Seita.4G001000	Seita.4G001000	XP_012700970.1 BTB/POZ domain-containing protein At2g30600 [Setaria italica]	1.54E-11	1.05E-10	81.79333333	52.42527762	154.0866667	109.9121614	15.07666667	7.161021808	219.1233333	107.3412103	216.7133333	47.75114274	303.2866667	51.37421759	73.91666667	74.91369189	37.63	20.2153506	26.05666667	2.167033302	584.03	77.52106101	503.1333333	129.3791878	671.41	14.40841768
Seita.5G107600	Seita.5G107600	XP_025816067.1 histone H2B.1 [Panicum hallii]	1.26E-13	1.60E-12	248.8233333	27.448006	343.2766667	56.63343212	479.5833333	1.882454072	253.4433333	16.86929262	291.8633333	2.354598338	228.9266667	9.794112177	157.9966667	17.29273354	223.0466667	51.13037682	259.8266667	23.47826513	119.57	5.922271524	165.97	12.09812795	102	1.05
Seita.5G326000	Seita.5G326000	XP_004970037.1 aspartate aminotransferase, cytoplasmic [Setaria italica]	2.44E-05	4.13E-05	70.96	36.44384859	156.82	131.992882	275.4733333	53.63399513	200.3066667	94.68858238	475.4	66.5562852	235.4866667	73.02626742	188.1	142.2677205	358.8333333	104.1972156	473.0833333	101.2534845	66.36333333	6.978411949	274.9466667	133.5894286	74.24333333	2.221088322
Seita.8G080900	Seita.8G080900	XP_004978995.1 chlorophyll a-b binding protein CP26, chloroplastic [Setaria italica]	0.004823828	0.005791223	339.0466667	363.5844189	62.57	55.07799107	0.663333333	0.106926766	112.8733333	47.42324782	349.47	110.8896699	40.10666667	6.157282951	376	548.835344	3.453333333	2.379754889	0.753333333	0.245424802	490.6533333	57.93790498	679.5566667	282.2665507	381.31	10.7267283
Seita.3G346000	Seita.3G346000	XP_004962851.1 acyl carrier protein 1, chloroplastic [Setaria italica]	3.27E-11	2.03E-10	235.8066667	107.5537198	285.67	68.83176084	25.61333333	3.486908851	166.6733333	65.83000101	161.01	20.32562176	216.42	39.29855086	151.2366667	54.31598138	147.0566667	44.92864268	22.36	7.297718822	480.8866667	11.68878665	332.8	72.85265404	563.9833333	5.005819946
Seita.8G242200	Seita.8G242200	XP_004980019.1 aspartic proteinase nepenthesin-1 [Setaria italica]	0.031874346	0.034822327	186.9366667	154.0823943	122.6566667	142.6887817	143.7133333	56.78130355	435.5166667	48.67463028	291.55	114.9156425	221.2233333	52.91445959	203.5833333	163.4263214	353.1866667	131.4542948	191.4866667	86.63232788	265.1066667	151.0387004	284.8933333	87.51825886	80.61333333	3.636431401
Seita.6G200000	Seita.6G200000	XP_034600344.1 heat shock protein 81-1 [Setaria viridis]	5.76E-11	3.32E-10	110.7533333	12.90008269	170.0833333	38.38662441	116.31	11.59892667	359.03	78.25984091	633.6666667	54.07581745	128.6233333	21.08855219	81.81333333	2.405833189	194.5733333	43.6841348	88.07333333	12.18037903	353.2133333	17.64875161	473.3633333	173.1427915	54.72	2.766098335
Seita.9G552800	Seita.9G552800	XP_004985840.1 catalase-1 [Setaria italica]	2.41E-09	9.33E-09	36.27333333	15.2351578	216.6133333	120.9311764	3.39	0.561515806	323.69	72.06292459	336.9966667	43.07239526	200.3766667	22.4375786	52.9	26.92952469	190.0533333	142.8862017	18.75	8.255252873	453.6066667	100.06509	566.5566667	90.25041403	364.3266667	15.65710808
Seita.7G323100	Seita.7G323100	XP_004977556.1 stem-specific protein TSJT1 isoform X1 [Setaria italica]	8.70E-08	2.35E-07	101.6366667	72.05886922	49.52333333	21.7484191	127.5133333	24.20451266	319.6333333	54.45087174	539.3633333	64.1004558	702.5266667	316.7690683	54.06666667	41.67048396	57.74	22.218238	231.5733333	53.3481493	124.9133333	15.72709869	361.0266667	28.21390142	74.17666667	3.961216143
Seita.1G475100	Seita.1G475100	TKW42425.1 hypothetical protein SEVIR_1G383601v2 [Setaria viridis]	0.005734464	0.006808917	224.8733333	49.14141261	323.6133333	236.9173836	275.7266667	40.67444447	248.8533333	92.39764301	263.51	78.73707386	208.33	29.38787675	215.22	54.61579259	271.8066667	88.88876438	408.63	67.44633496	143.55	72.25306153	95.46666667	43.20852848	55.66666667	0.825186848
Seita.9G561800	Seita.9G561800	RCV46816.1 hypothetical protein SETIT_9G561800v2 [Setaria italica]	1.18E-05	2.12E-05	166.22	133.1239186	262.6366667	169.5667634	104.2766667	21.46928581	169.2266667	84.09217938	66.49333333	19.80381866	268.6433333	44.92080401	198.5433333	171.0340672	110.12	21.43481281	136.3333333	31.25428344	405.18	55.04122364	178.5233333	83.47928026	588.2033333	7.11849235
Seita.5G130800	Seita.5G130800	XP_004968453.1 1-aminocyclopropane-1-carboxylate oxidase homolog 4 [Setaria italica]	6.70E-06	1.24E-05	62.47333333	43.19552099	116.1666667	126.2271311	380.6933333	173.266945	169.1133333	107.5021606	300.2566667	74.53312172	87.18666667	34.26531239	206.5933333	182.890212	234.01	68.72985596	943.0033333	404.9273527	36.91	4.551648053	83.92333333	52.5098413	8.16	1.282926342
Seita.6G139100	Seita.6G139100	XP_004973386.1 momilactone A synthase [Setaria italica]	0.000295204	0.000416436	92.29333333	78.31070957	95.47	54.45886246	191.3833333	62.96214286	523.8033333	296.8323192	570	291.5299413	701.79	419.4694872	73.90666667	60.32789101	96.13333333	18.42308425	89.55	56.92541699	62.14	41.96987491	59.88666667	13.96693357	67.04	3.747092206
Seita.1G100000	Seita.1G100000	RCV05651.1 hypothetical protein SETIT_1G100000v2 [Setaria italica]	4.07E-12	3.30E-11	44.66666667	13.25954876	141.7433333	100.3477854	4.323333333	3.053544389	168.17	108.4280365	107.6833333	76.94709763	384.9333333	93.35011212	24.87333333	12.06670764	96.82666667	96.6918323	2.3	0.997396611	421.09	111.1071946	412.35	40.85060954	807.4866667	8.522853591
Seita.5G325800	Seita.5G325800	XP_004970034.1 dynein light chain LC6, flagellar outer arm [Setaria italica]	1.05E-13	1.37E-12	51.34	14.94265037	397.9733333	135.056211	622.79	100.3518475	14.95666667	4.907028972	27.16	17.72122738	18.83333333	4.66035764	138.6666667	59.73405171	469.23	95.59438216	761.3266667	111.5460843	13.54666667	9.54976614	44.2	9.901459488	37.04666667	0.620832774
Seita.7G125300	Seita.7G125300	XP_004975861.1 30S ribosomal protein 3, chloroplastic [Setaria italica]	3.58E-15	7.68E-14	62.74666667	15.64772933	97.72333333	48.60436434	40.55666667	10.40387588	257.2333333	116.5751879	102.0933333	34.7646607	331.22	55.17463095	47.09	5.912013193	55.98333333	22.32335175	59.51666667	3.852600853	635.7533333	33.43517958	252.1966667	58.89633718	621.36	3.789841685
Seita.9G039000	Seita.9G039000	XP_004981293.1 50S ribosomal protein L17, chloroplastic [Setaria italica]	4.20E-13	4.48E-12	94.93666667	44.49083651	115.7766667	67.05142604	8.623333333	4.570255281	312.1533333	160.3880171	99.93333333	30.76183079	328.2766667	59.90061463	49.03333333	26.21065114	34.97333333	25.20203233	11.36333333	2.69741234	696.2833333	63.03015971	203.4533333	42.40902302	606.1533333	26.21729645
Seita.5G021800	Seita.5G021800	XP_004967519.1 lipoamide acyltransferase component of branched-chain alpha-keto acid dehydrogenase complex, mitochondrial [Setaria italica]	9.19E-11	5.09E-10	240.73	80.71330931	204.3233333	75.21512237	431.2533333	108.6676706	80.19666667	21.74293525	53.67666667	15.21394864	121.2466667	47.17242026	348.4666667	96.15643574	324.09	99.6059697	643.71	72.43413353	33.20333333	11.92143168	25.16	8.090667463	29.14	1.735540262
Seita.9G039200	Seita.9G039200	XP_004981295.1 NAC domain-containing protein 67 [Setaria italica]	2.23E-09	8.70E-09	167.3666667	55.88229266	206.4466667	59.25785714	311.7166667	81.60711386	137.63	44.32586491	65.92333333	15.12437216	89.06333333	50.31603356	388.3166667	75.02347388	342.42	162.0407322	629.0333333	82.20137124	80.12	25.79726342	80.45	22.24095547	22.08333333	1.12340257
Seita.7G291500	Seita.7G291500	-	1.10E-05	1.97E-05	754.8166667	539.0000182	24.13666667	23.56277644	8.756666667	6.347104327	60.96333333	15.47167196	14.29666667	10.57743037	175.1866667	75.75320081	443.6333333	92.99927007	19.37	21.73917202	6.62	1.008612909	300.56	92.95172295	69.41	35.81436025	642.8133333	15.87639863
Seita.7G075000	Seita.7G075000	XP_004975414.1 protein NUCLEAR FUSION DEFECTIVE 4 [Setaria italica]	3.41E-15	7.43E-14	587.42	68.82489157	126.7066667	62.13057245	395.85	108.4056553	79.22666667	8.642090796	39.39666667	37.20512913	120.4033333	12.86291698	658.36	52.29719209	112.1033333	49.47254019	289.3566667	13.95736484	35.60666667	6.228726462	12.83333333	2.232875575	40.7	2.425386567
Seita.5G202100	Seita.5G202100	-	0.028642602	0.031464508	21.55333333	5.715464402	323.65	183.6028782	295.6533333	363.9236504	464.0233333	391.9324178	456.61	266.4997634	71.58	7.871391237	12.99666667	5.424622875	590.5866667	473.8360153	61.92	41.2036661	56.04333333	14.92821601	124.5966667	46.87824904	12.61333333	3.658364844
Seita.1G380300	Seita.1G380300	XP_004954540.1 epimerase family protein SDR39U1 homolog, chloroplastic isoform X1 [Setaria italica]	3.58E-10	1.69E-09	201.5466667	121.8612557	151.3066667	74.15194491	22.03666667	10.58862283	205.6566667	98.66791086	120.95	33.1608489	318.15	48.39089584	135.95	60.23909694	73.69333333	33.70015776	26.67666667	1.645063322	424.87	41.07054541	221.32	45.93528165	582.7666667	5.048725912
Seita.8G067600	Seita.8G067600	XP_004978929.1 protein disulfide-isomerase [Setaria italica]	2.02E-08	6.25E-08	731.4266667	106.6869113	79.27333333	15.67740518	207.5466667	42.73812155	296.2	184.987542	100.4133333	30.54931969	216.2766667	23.54149811	443.0233333	192.9443986	73.95666667	32.90550309	122.9933333	17.72358974	121.4666667	77.12883788	21.1	3.072246735	65.52666667	2.072060166
Seita.8G169900	Seita.8G169900	XP_004979595.1 pathogenesis-related protein PR-4 [Setaria italica]	5.11E-08	1.46E-07	64.68	45.09091594	32.66666667	14.08813804	16.18	6.452728105	368.9233333	171.6651267	210.3366667	141.9396049	1631.13	691.3007751	14.66	5.709737297	5.573333333	1.717973613	22.75666667	14.99720418	59.82	39.97660441	12.18666667	2.971133342	39.77	3.093687121
Seita.3G227500	Seita.3G227500	XP_022680551.1 fructose-1,6-bisphosphatase, cytosolic [Setaria italica]	4.50E-08	1.30E-07	162.2233333	24.53657338	172.9833333	104.5488701	736.97	278.3287335	9.496666667	2.751187622	23.28333333	12.75500425	39.46333333	14.46403932	284.75	30.9249042	198.59	110.3854506	790.0566667	294.3501388	7.546666667	1.104188993	15.93	2.075307206	15.91333333	0.549939391
Seita.9G080000	Seita.9G080000	XP_004981657.1 transcription factor HHO5 [Setaria italica]	2.71E-11	1.74E-10	189.3766667	49.794735	256.3733333	63.09762066	392.0633333	47.27792861	107.63	26.47119	100.29	33.0869098	199.8033333	18.46323464	220.71	69.39490255	271.83	18.52695604	435.7966667	13.28373567	60.03666667	13.15373078	155.3133333	35.60870165	63.96	0.94978945
Seita.6G013200	Seita.6G013200	XP_004972484.1 ribosome-recycling factor, chloroplastic [Setaria italica]	1.20E-10	6.38E-10	115.1633333	32.30764667	180.4366667	91.23021448	20.55666667	13.75343715	300.3333333	119.7145774	119.0933333	26.49537758	281.16	50.49590974	76.28	38.96648688	89.5	39.84854201	21.06333333	7.282913794	484.43	77.92018288	251.2866667	43.7891246	513.6166667	13.85268686
Seita.3G066700	Seita.3G066700	XP_004960532.1 uncharacterized protein LOC101776841 [Setaria italica]	6.21E-06	1.16E-05	142.59	40.76104881	320.37	189.6716007	38.81666667	18.10589223	127.93	70.61885584	98.33333333	69.50760054	280.7566667	42.35975252	206.77	190.4737494	112.53	42.14893237	37.79666667	16.94276345	224.7033333	62.84630962	258.4166667	52.50059936	582.71	18.00382459
Seita.6G178500	Seita.6G178500	XP_004973655.1 nitrate reductase [NADH] [Setaria italica]	1.20E-07	3.15E-07	9.21	9.708573531	62.88666667	64.66614751	0.523333333	0.74473709	355.2566667	83.02393169	431.0066667	218.9856565	378.4333333	58.51196658	3.573333333	0.910896994	29.13	31.48159939	1.02	0.523736575	361.2166667	76.82018506	696.3433333	278.8271367	99.98666667	1.641503376
Seita.2G137400	Seita.2G137400	XP_004956261.1 protein SRC2 homolog [Setaria italica]	7.99E-06	1.47E-05	103.12	44.98439841	241.1333333	47.8709477	443.37	104.6469799	334.14	114.094719	267.03	110.946205	137.38	33.39115003	115.7433333	27.48542584	296.6	127.7958618	240.8866667	6.500502545	92.17333333	41.93146352	103.84	35.0808509	49.37333333	3.444856069
Seita.4G161600	Seita.4G161600	XP_004965467.1 uncharacterized protein LOC101774726 [Setaria italica]	6.70E-13	6.74E-12	98.04	54.04989177	110.8866667	66.24384072	14.59333333	5.541085934	266.75	120.1144408	127.7366667	34.45075664	317.7466667	51.40576265	51.25333333	19.97768839	43.57666667	17.90040316	27.59666667	1.786206408	505.5233333	46.74738745	265.74	55.35497087	592.96	18.91171859
Seita.2G066900	Seita.2G066900	XP_004955716.1 methylmalonate-semialdehyde dehydrogenase [acylating], mitochondrial [Setaria italica]	1.65E-10	8.46E-10	245.6833333	61.28700216	150.3866667	80.54100467	269.8566667	6.238608285	134.8066667	25.52901944	104.2333333	19.96607456	150.2733333	15.67219619	297.36	102.7678165	319.7166667	91.19112036	612.9433333	84.566626	57.69333333	5.568144514	37.10333333	18.63652686	41.98666667	0.643920285
Seita.8G174900	Seita.8G174900	XP_004957743.1 40S ribosomal protein S15a-1 [Setaria italica]	4.60E-10	2.12E-09	294.27	56.9762117	252.6833333	37.01173373	138.5066667	47.8993636	488.9166667	45.55323296	348.0233333	148.0117483	333.18	19.26710149	62.44666667	5.847959758	56.93	13.95089603	29.23333333	8.570777872	211.7833333	31.29221362	95.71	3.306055051	105.9033333	4.195441971
Seita.5G381700	Seita.5G381700	XP_004970578.1 uncharacterized protein LOC101777051 [Setaria italica]	2.25E-09	8.77E-09	19.83666667	9.287143443	20.28	18.1878201	663.05	487.5769974	48.49333333	60.91723593	70.91	31.2803069	65.89333333	60.14571667	70.11	48.14506309	70.40666667	71.76969161	1362.976667	229.1128893	7.533333333	1.436848403	6.923333333	3.953635458	4.043333333	0.557703625
Seita.5G427300	Seita.5G427300	XP_004971051.1 glycine-rich RNA-binding protein 2, mitochondrial [Setaria italica]	9.32E-12	6.84E-11	701.84	91.89408632	7.03	2.401895085	299.7733333	142.5608349	233.46	67.60330983	27.17	19.39117325	139.23	11.6526778	519.2133333	81.47058385	16.56	7.45567569	212.0033333	70.41741996	188.9766667	85.65747623	6.17	2.715529414	54.18	1.2826535
Seita.7G179100	Seita.7G179100	XP_022683654.1 short-chain dehydrogenase/reductase 2b-like [Setaria italica]	8.75E-06	1.60E-05	267.46	64.61448986	114.1333333	68.37088732	154.3966667	89.42061414	373.53	52.61089526	365.9066667	29.82964018	209.8233333	61.91595944	175.29	91.74061696	125.5533333	39.21275983	158.31	35.45868159	193.1733333	39.88647181	174.6233333	44.52942211	62.58666667	3.206373861
Seita.4G192900	Seita.4G192900	NP_001278476.1 protein transport protein SEC61 gamma subunit [Zea mays]	3.89E-07	9.20E-07	166.2366667	35.76993477	205.8233333	27.66000241	211.4266667	44.78034874	337.9033333	51.00565099	324.7466667	74.96269494	247.8433333	20.88938806	109.8233333	38.82350362	160.65	21.60202768	154.8466667	29.20398318	160.2833333	14.49670422	182.3233333	31.85400498	109.4033333	5.274289842
Seita.2G110300	Seita.2G110300	XP_004956013.1 CASP-like protein 1D1 [Setaria italica]	1.71E-10	8.71E-10	151.8633333	96.28635435	268.4466667	125.8683917	719.5833333	114.758416	138.43	14.97064127	182.85	31.36663673	153.7333333	78.77496197	109.2366667	67.37153726	276.9	35.9043159	291.3566667	19.60622435	19.31	8.371666501	28.34666667	12.30666622	24.25	0.608522802
Seita.1G324700	Seita.1G324700	XP_004953958.1 50S ribosomal protein L29, chloroplastic [Setaria italica]	1.35E-16	4.79E-15	57.50333333	17.24756601	85.25333333	51.20312621	11.8	4.921412399	274.34	115.9533078	70.16333333	21.84486744	327.42	57.16575198	27.25333333	9.702382869	30.96666667	17.28669238	9.263333333	3.934327558	639.0066667	16.41974523	171.2966667	37.74511006	651.2566667	14.67951748
Seita.5G437000	Seita.5G437000	XP_004971135.1 uncharacterized protein LOC101753964 [Setaria italica]	0.001018661	0.001329888	172.6833333	5.830200111	51.95	14.51864663	308.21	169.6525782	443.9933333	262.9035902	235.1233333	93.90239205	298.3666667	106.0128022	184.85	32.74182188	114.2433333	56.98147447	306.27	56.1408648	124.45	17.51048829	37.85666667	13.10349699	66.68666667	3.805947101
Seita.1G090800	Seita.1G090800	XP_004951919.1 L-arabinokinase [Setaria italica]	5.04E-11	2.95E-10	232.3333333	62.86725804	258.1933333	51.51363153	424.94	96.96781115	58.45333333	11.96144779	72.84666667	34.28784965	108.7066667	15.88253863	328.4766667	77.11215295	310.8	27.88563071	453.8133333	89.28618557	22.08	3.562906117	32.51	17.39601104	35.69333333	1.195087166
Seita.9G091600	Seita.9G091600	XP_004981775.1 uncharacterized protein LOC101766477 [Setaria italica]	8.48E-10	3.65E-09	188.87	33.57649327	302.47	82.61323683	492.8033333	107.1644047	71.67	44.41994259	29.96666667	14.21934363	227.7366667	48.80631653	286.3833333	51.95433508	276.9166667	60.02434867	324.8533333	79.48253225	38.89	30.03823064	13.62333333	3.83220998	77.14	3.668473797
Seita.4G022700	Seita.4G022700	XP_004964443.1 uncharacterized protein LOC101761874 [Setaria italica]	1.09E-05	1.96E-05	141.0433333	47.95597808	271.0766667	26.65636384	475.7766667	204.9201836	203.7333333	35.72112307	117.34	33.46441543	82.55666667	44.23986927	236.12	69.13639635	251.59	103.4467095	358.7866667	31.01271406	102.5766667	127.2114642	26.92333333	4.307137487	27.82333333	2.813651246
Seita.8G106200	Seita.8G106200	XP_004979168.1 probable glutathione peroxidase 2 isoform X1 [Setaria italica]	1.55E-06	3.23E-06	102.6633333	53.41185106	193.5133333	84.00069781	390.55	91.7641613	226.2233333	78.12412325	183.9233333	62.82025337	176.3266667	43.12840866	174.0866667	109.1753783	241.4	98.03909271	461.5033333	90.6097469	56.81666667	29.3389951	32.66333333	6.555618455	52.41666667	5.679624401
Seita.7G300300	Seita.7G300300	NP_001269081.1 CBL-interacting protein kinase 14-like [Setaria italica]	2.21E-07	5.51E-07	78.29	11.68623549	470.76	213.4313775	345.9233333	85.00227075	29.88333333	2.387495201	39.11666667	13.10628221	57.43	12.43015286	133.2166667	23.71774511	458.47	155.3062665	328.9633333	27.94034061	51.88666667	24.13743635	98.17	29.36604672	194.6533333	5.943839948
Seita.9G380600	Seita.9G380600	XP_004984171.1 protein LNK1 isoform X1 [Setaria italica]	1.51E-13	1.84E-12	131.73	9.33739257	21.45	10.05140786	67.06333333	36.90773406	77.41666667	12.66577014	671.66	240.4251424	8.886666667	1.872600687	193.71	60.63204433	19.35	5.87857976	82.47666667	13.02808633	101.72	13.68986486	906.0466667	3.764629242	3.353333333	0.483459754
Seita.2G057700	Seita.2G057700	XP_004955661.1 tryptophan synthase alpha chain [Setaria italica]	0.000828778	0.001095913	95.64	22.22243686	151.7333333	33.30783742	186.57	137.9840907	343.1533333	112.5378178	402.7566667	191.3046629	600.4366667	390.4894183	79.42333333	24.06200393	87.85	25.10343602	76.47	12.53275309	108.89	17.06654915	60.71	11.18489607	86.16666667	1.310432499
Seita.5G245500	Seita.5G245500	RCV26438.1 hypothetical protein SETIT_5G245500v2 [Setaria italica]	1.94E-11	1.28E-10	175.3133333	39.89046795	118.6866667	3.310835745	218.5233333	34.9338408	367.3566667	22.11565132	460.19	94.65822521	261.6533333	16.52332997	101.33	34.75163449	108.8633333	20.54877206	126.0866667	22.33345099	124.8366667	39.98186756	134.7733333	14.57436905	77.7	1.1526925
Seita.2G351600	Seita.2G351600	XP_004958012.1 chlorophyll a-b binding protein CP29.1, chloroplastic [Setaria italica]	2.39E-05	4.05E-05	189.39	226.7557472	140.6833333	124.0604451	0.613333333	0.752351868	76.18	48.04396736	176.2566667	78.3923404	128.79	32.01962992	130.1966667	217.1366976	1.26	0.854926897	0.38	0.135277493	380.56	91.76439887	507.6566667	202.579111	539.4866667	15.01366156
Seita.1G277600	Seita.1G277600	XP_004953493.1 adenosylhomocysteinase [Setaria italica]	4.28E-07	1.00E-06	64.26333333	17.95082821	59.76666667	18.85880254	68.06333333	20.11489581	624.2266667	386.3574545	1035.296667	388.6388097	121.3233333	38.7712733	36.45666667	15.91423995	39.28333333	12.84085797	29.1	8.261579752	79.70666667	32.61588008	86.31	29.00741112	21.23666667	0.449703606
Seita.4G013800	Seita.4G013800	RCV19906.1 hypothetical protein SETIT_4G013800v2 [Setaria italica]	1.02E-07	2.72E-07	181.8033333	5.25388745	191.4733333	50.57657594	150.5533333	10.08529788	283.54	52.85361577	243.5466667	43.34771313	351.0933333	46.13302974	87.92666667	11.57982009	138.1866667	21.64832865	106.67	16.50003636	207.7	51.77359269	173.89	43.98967947	138.2066667	15.58050491
Seita.9G428200	Seita.9G428200	NP_001347123.1 FIP1[III]-like protein precursor [Setaria italica]	1.25E-06	2.66E-06	79.90666667	33.61139142	330.3933333	78.88126098	378.88	118.8932265	268.3633333	77.74496275	235.9766667	54.90262683	141.7	33.50618301	93.9	41.55612951	288.5166667	93.14654386	198.9	17.59313502	79.83	28.8518353	99.06	23.64142762	46.84333333	0.873231546
Seita.4G195800	Seita.4G195800	XP_004965715.1 chaperone protein dnaJ 8, chloroplastic [Setaria italica]	2.01E-09	7.95E-09	213.7666667	46.29009649	128.4066667	23.9214764	532.1233333	162.1334945	82.41666667	9.146979465	58.09	5.920025338	101.0333333	34.35999757	283.8466667	153.4082085	152.8633333	59.40860993	562.4	60.63758488	43.13	16.26502075	44.89666667	15.11002758	38.61	1.113687568
Seita.2G415600	Seita.2G415600	XP_004958543.1 uncharacterized protein LOC101757242 [Setaria italica]	2.10E-11	1.38E-10	24.15333333	3.408816999	50.19666667	39.82646398	0.946666667	0.648408308	229.5	140.4287503	233.0166667	51.1417719	137.0166667	35.87538478	18.07	2.942498938	22.76	23.83067981	0.516666667	0.222336082	621.3266667	118.8378687	623.01	143.9625465	280.8466667	11.11605296
Seita.4G265000	Seita.4G265000	CAD1823229.1 unnamed protein product [Ananas comosus var. bracteatus] [Ananas comosus]	1.67E-12	1.50E-11	58.71666667	16.74406263	134.9366667	27.91684497	135.01	31.26319242	218.9266667	35.99589467	417.95	131.0826411	109.3533333	24.39183743	77.72333333	39.70063014	155.2466667	28.78867196	121.5033333	10.18642397	135.23	11.83162288	618.9066667	50.98282194	48.5	2.087989464
Seita.3G294100	Seita.3G294100	XP_004962496.1 phosphatidylinositol:ceramide inositolphosphotransferase [Setaria italica]	2.88E-07	6.99E-07	122.5633333	40.29839989	304.5133333	39.75855799	605.0566667	250.9238007	128.3666667	36.53923143	143.3833333	46.23011392	91.96	34.41242072	158.1733333	47.14071736	226.5533333	61.72285017	312.7466667	13.27355391	44.97333333	19.10261849	50.68333333	7.823517964	40.95	2.167233259
Seita.3G287400	Seita.3G287400	XP_034586390.1 trans-cinnamate 4-monooxygenase-like [Setaria viridis]	1.51E-05	2.66E-05	136.31	46.51239835	128.2633333	62.22374172	301.75	39.81573433	263.51	106.042641	438.45	194.2351433	106.52	55.80626399	152.59	63.13129256	208.0333333	69.22645183	318.8133333	25.208047	39.65	10.34984541	92.18666667	18.54281083	42.37666667	0.589604387
Seita.1G054800	Seita.1G054800	XP_004951614.1 amino acid transporter AVT6A [Setaria italica]	1.03E-11	7.47E-11	122.2033333	61.47882589	178.5366667	43.05505352	464.4466667	70.08462052	78.29333333	37.4159409	48.85	34.14332585	146.6866667	6.905435057	209.8433333	116.9175476	233.4733333	92.87667217	637.9133333	62.25235605	23.51	13.39914923	12.95666667	6.183884971	64.70333333	1.421313946
Seita.6G231700	Seita.6G231700	RCV32110.1 hypothetical protein SETIT_6G231700v2 [Setaria italica]	2.19E-09	8.55E-09	384.5633333	82.85474599	261.57	45.24831599	149.3233333	61.93144947	379.7033333	53.55330273	272.36	94.66141981	260.7266667	7.588915162	70.1	4.288263052	81.48333333	33.63829712	29.62666667	8.441328884	155.54	36.75058775	84.99333333	25.31679548	84.17666667	3.619507333
Seita.5G021300	Seita.5G021300	XP_004967515.1 protein SENESCENCE-ASSOCIATED GENE 21, mitochondrial [Setaria italica]	5.30E-14	7.53E-13	34.06	9.441615328	15.21333333	5.441124271	15.22666667	6.894812059	55.51333333	9.910834139	524.65	260.3039725	27.6	2.571147604	20.84666667	10.16540375	7.38	2.412218896	15.05666667	5.3190444	188.2633333	91.85073235	1290.67	151.1033147	8.666666667	1.805833141
Seita.5G195800	Seita.5G195800	XP_004968935.1 probable protein phosphatase 2C 5 isoform X1 [Setaria italica]	1.23E-09	5.09E-09	124.53	44.73962785	140.6	66.08257864	7.593333333	4.51172177	199.9266667	75.80813962	255.3733333	48.6212241	202.4033333	32.09515903	109.16	49.56380837	91.92	55.46623117	13.04666667	0.681199922	304.5366667	68.52592599	366.81	35.19132279	379.04	4.221279427
Seita.1G013300	Seita.1G013300	XP_004951282.1 rhodanese-like domain-containing protein 4, chloroplastic [Setaria italica]	3.72E-09	1.38E-08	90.91	80.91548616	213.1933333	111.8119593	1.833333333	1.328620839	176.2166667	99.41573786	144.3466667	5.879934807	193.2966667	29.49909547	79.43666667	112.599839	67.17333333	22.12157845	1.626666667	0.688791212	474.61	21.27257624	266.7966667	77.38587296	481.8266667	4.499937037
Seita.3G401800	Seita.3G401800	XP_004963291.1 malate dehydrogenase, glyoxysomal [Setaria italica]	4.96E-10	2.26E-09	121.8766667	24.05682509	116.82	32.33225479	315.0033333	11.43755364	154.9933333	35.17376484	176.17	18.27528112	169.62	31.88641247	198.4166667	98.95654922	200.15	42.83868462	488.4366667	73.70182449	76.52333333	8.358985186	98.92666667	23.91935688	65.41333333	3.558571811
Seita.7G263700	Seita.7G263700	XP_004977045.1 uncharacterized protein LOC101775064 [Setaria italica]	2.67E-08	8.11E-08	630.1466667	89.65596764	90.23	13.72913326	110.8566667	82.81442648	185.7233333	118.2964811	7.166666667	7.709749239	339.1233333	40.01373806	451.18	233.5303494	55.01333333	5.119671213	59.47666667	29.89381263	85.42333333	30.96548132	21.03333333	13.94770351	134.2633333	6.138829965
Seita.1G086300	Seita.1G086300	XP_011094250.1 polyubiquitin-like [Sesamum indicum]	5.70E-14	7.97E-13	172.66	14.79506337	231.5	12.99250938	375.8266667	39.40424639	164.9666667	28.45811718	277.0433333	14.56127856	110.5466667	25.79316641	94.59333333	32.35449943	135.62	21.42607757	230.64	28.83813621	77.91666667	4.770422763	240.7866667	18.52514058	44.36333333	1.192741939
Seita.6G120500	Seita.6G120500	XP_004973256.1 glucose-1-phosphate adenylyltransferase small subunit, chloroplastic/amyloplastic [Setaria italica]	2.87E-11	1.83E-10	97.12666667	47.28718361	76.61	48.23185358	1.1	0.548087584	191.0733333	77.79682856	150.8866667	39.76957673	250.8166667	54.76614496	85.20333333	65.49569019	29.52666667	20.9085732	1.453333333	0.500632933	394.62	61.28660294	335.0966667	107.7942639	540.5333333	8.851357711
Seita.3G187400	Seita.3G187400	XP_004961588.1 sulfite reductase [ferredoxin], chloroplastic [Setaria italica]	6.76E-06	1.25E-05	67.12	1.126232658	138.1366667	31.42769691	19.71666667	16.14444899	160.8066667	13.63179127	169.7133333	20.79184055	153.7666667	13.92634314	248.9266667	206.8632984	158.42	76.55887408	40.48333333	9.053023436	272.1166667	16.24347356	386.7166667	43.7165007	325.2866667	5.625498496
Seita.9G398000	Seita.9G398000	XP_004984312.1 uncharacterized protein LOC101769070 isoform X1 [Setaria italica]	5.19E-15	1.06E-13	49.71	5.45434689	83.48666667	9.487656894	84.45	7.164307364	42.75333333	2.815569806	44.27	9.404291574	61.42	3.619986188	347.13	33.0077506	319.4033333	61.97220856	180.19	4.861203555	235.4133333	66.34104335	333.8633333	15.62436985	357.5133333	2.42405308
Seita.2G128600	Seita.2G128600	XP_004956153.1 uncharacterized protein LOC101772760 [Setaria italica]	4.80E-08	1.38E-07	43.18	35.13136348	60.06333333	82.49752744	190.92	39.2355553	209.71	44.79092207	512.2	61.4455035	57.58666667	6.600305548	174.6266667	155.9855395	214.55	39.72253894	442.8766667	94.09110762	42.36666667	6.066072315	174.1	109.5401369	16.09	0.566656863
Seita.8G226700	Seita.8G226700	XP_004979929.1 cell number regulator 13 [Setaria italica]	1.42E-08	4.56E-08	197.4866667	137.7621734	371.94	9.55709684	304.57	128.6056029	399.6066667	72.66084526	284.6966667	62.77253327	322.3	50.25587428	74.51666667	42.22276677	65.42333333	6.656743448	31.72333333	15.0652326	37.25333333	10.30269059	14.79333333	4.743936481	32.1	1.114854251
Seita.3G010200	Seita.3G010200	XP_004960018.1 oxalate--CoA ligase [Setaria italica]	2.55E-11	1.66E-10	203.2633333	84.74848337	73.41	17.38669606	84.77666667	55.47321906	224.1666667	56.80388396	342.9233333	70.60681719	87.83666667	26.25116632	165.52	24.66268234	54.69666667	19.39014526	48.41333333	11.67565987	208.03	87.37863183	601.0766667	65.41838987	14.95666667	0.113724814
Seita.7G102200	Seita.7G102200	XP_004975656.1 probable L-ascorbate peroxidase 7, chloroplastic [Setaria italica]	0.002575243	0.003189825	107.3333333	27.32538441	209.5333333	86.62511433	216.6066667	129.1246717	266.8866667	116.7735404	267.8133333	66.85883362	252.7466667	31.80410718	116.5666667	4.760045518	204.67	86.8846586	220.3733333	24.19023426	93.16333333	35.82319128	90.8	35.98729081	54.39	5.310706168
Seita.9G217600	Seita.9G217600	RCV42452.1 hypothetical protein SETIT_9G217600v2 [Setaria italica]	4.12E-05	6.72E-05	328.4933333	178.0320784	318.22	138.0555957	418.3133333	124.8697311	133.4666667	29.11139697	254.5133333	84.85666876	66.41666667	6.014859378	189.8533333	82.42082585	176.61	92.24266529	113.8333333	13.62403146	11.63	2.145250568	67.96333333	39.61221066	8.863333333	1.220669215
Seita.5G047000	Seita.5G047000	XP_004967725.1 hydroxymethylglutaryl-CoA lyase, mitochondrial [Setaria italica]	3.21E-16	9.90E-15	202.3233333	48.52369765	221.3833333	61.60239146	366.0433333	3.879707893	62.33	11.4240667	66.47333333	7.676889561	96.99	16.06108029	242.5	36.9761707	213.2	34.79791517	514.8566667	27.78724228	23.40666667	1.941039241	36.61666667	14.44846128	38.4	2.865606393
Seita.9G197200	Seita.9G197200	RCV42200.1 hypothetical protein SETIT_9G197200v2 [Setaria italica]	2.21E-08	6.80E-08	248.1233333	64.53859956	298.3333333	93.96273002	232.67	54.24772161	47.80666667	13.56678788	43.28	14.54215596	72.39	6.470765024	373.3333333	106.9385909	284.3333333	16.19995473	199.8433333	31.73616286	73.82333333	15.71994381	76.56333333	15.39953354	130.4266667	5.18328403
Seita.8G158600	Seita.8G158600	XP_004979532.1 uncharacterized protein LOC101782095 [Setaria italica]	1.88E-06	3.85E-06	66.05666667	36.91796356	246.4233333	97.52125016	83.94333333	8.932526705	241.4433333	106.3162614	194.8033333	95.04719161	37.72333333	15.01993786	121.2333333	60.68981161	445.24	56.84253073	150.9133333	7.067604498	117.12	67.03036029	247.5366667	51.36480248	115.4766667	3.433836533
Seita.5G451000	Seita.5G451000	RCV29037.1 hypothetical protein SETIT_5G451000v2 [Setaria italica]	3.34E-06	6.54E-06	295.3	45.44511965	241.39	75.80718106	241.8166667	89.92858741	82.49666667	11.28149517	140.9333333	35.62356289	193.5433333	23.95025122	236.7666667	51.91206058	202.9833333	24.50581632	158.08	22.98432292	55.18333333	20.08517944	133.0966667	4.942118304	83.70666667	6.283361627
Seita.5G197100	Seita.5G197100	XP_004968946.1 probable anion transporter 4, chloroplastic [Setaria italica]	3.52E-13	3.86E-12	60.72333333	16.29393241	105.8033333	68.76354582	8.676666667	6.832688587	196.3333333	74.48840201	81.10666667	30.8419995	277.05	55.52666747	58.59	25.79597643	63.23	42.64421766	13.89	3.612644461	429.3866667	23.98663447	247.0533333	70.22530195	517.7866667	7.441520902
Seita.7G297600	Seita.7G297600	XP_004977347.1 TLD domain-containing protein 1 [Setaria italica]	1.55E-05	2.73E-05	329.6833333	136.2497961	264.6	10.3063136	181.9733333	37.81128976	75.66666667	6.67425901	85.08333333	37.70228684	154.29	9.550062827	350.83	160.7034682	193.0133333	11.67056697	197.61	26.60421583	48.87	1.472277148	105.5166667	31.55709482	55.57666667	0.933880792
Seita.9G177100	Seita.9G177100	XP_004982492.1 chlorophyll a-b binding protein, chloroplastic [Setaria italica]	0.000172193	0.000251957	456.8833333	289.517852	58.73	56.62744829	1.016666667	1.00011666	35.01666667	17.51532567	275.31	97.75353242	39.10333333	3.384114852	211.58	176.0982873	0.283333333	0.253837218	1.45	0.476340215	167.11	94.33500252	556.3266667	283.8758138	234.7	3.452578746
Seita.2G198100	Seita.2G198100	XP_034581914.1 centromere protein V-like [Setaria viridis]	7.87E-05	0.000121833	38.76	32.70034098	103.51	138.8118586	144.5166667	66.2823614	465.08	164.2393805	466.8333333	205.3246119	211.4066667	90.42284962	44.64	39.93178183	177.3533333	118.3216575	113.04	34.91620254	137.7233333	81.89663322	107.8066667	36.09640749	16.62666667	1.987016188
Seita.8G179000	Seita.8G179000	XP_004979628.1 ankyrin repeat-containing protein At5g02620 isoform X2 [Setaria italica]	9.30E-10	3.98E-09	66.66666667	60.01896395	45.02666667	72.00541253	129.02	37.15961248	736.8	182.2381192	631.5066667	213.5560485	57.27	23.74105516	24.43333333	21.26580667	56.29666667	26.61265175	38.43666667	18.8926873	34.78333333	13.24755575	198.86	109.5882809	3.873333333	0.733507555
Seita.1G117600	Seita.1G117600	XP_004952156.1 luminal-binding protein 3 [Setaria italica]	0.007667486	0.008979623	73.26666667	21.96166281	228.9933333	80.28610361	245.89	150.3621232	308.94	175.7977955	266.4033333	41.66417686	133.09	4.368306308	56.71	17.62163159	245.25	144.4315298	215.8866667	100.2572617	84.51333333	46.41090856	99.99666667	19.52297194	52.15	1.388272308
Seita.5G242200	Seita.5G242200	XP_004969298.1 uncharacterized protein LOC101785808 [Setaria italica]	4.63E-10	2.13E-09	108.6266667	54.42402533	111.9033333	77.78575727	302.31	38.57987558	111.7233333	29.23980905	235.8366667	50.92586998	79.55333333	18.64084851	156.4433333	121.3497958	232.8033333	40.28721923	548.6133333	43.28214682	40.49666667	16.15652912	66.09333333	41.92763448	11.78666667	2.512137204
Seita.8G183900	Seita.8G183900	XP_004979658.1 acyl-coenzyme A oxidase 2, peroxisomal [Setaria italica]	1.07E-16	3.98E-15	114.2066667	25.0865349	127.84	32.18465007	441.3666667	9.926400825	25.84333333	9.915908094	19.93666667	8.478268298	53.69	15.98254986	205.0766667	44.51936358	239.9333333	62.37590587	733.6433333	107.1846455	12.61	4.80457074	9.136666667	1.080478289	16.92666667	1.228508581
Seita.1G192100	Seita.1G192100	XP_004952823.1 probable L-ascorbate peroxidase 8, chloroplastic [Setaria italica]	2.62E-07	6.40E-07	155.2666667	178.8287956	134.5466667	99.43464805	2.083333333	0.73330303	108.3366667	40.4907154	105.5933333	34.90538402	298.8633333	53.39635037	102.21	147.867372	17.25333333	8.325348842	2.456666667	0.764286159	261.0933333	30.41858368	250.99	63.10409495	560.6633333	12.91716816
Seita.2G438700	Seita.2G438700	XP_004958749.1 transcription factor TGA2.1 isoform X2 [Setaria italica]	2.29E-09	8.93E-09	194.6033333	23.08251792	252.18	50.81890298	353.05	107.4802507	103.21	9.224684276	119.1233333	14.07005804	99.97	27.68856081	212.38	47.06891968	197.0966667	48.56879691	316.4933333	7.15939476	43.08666667	5.128940761	61.43333333	7.48534791	37.11666667	1.826946451
Seita.6G200300	Seita.6G200300	RCV31714.1 hypothetical protein SETIT_6G200300v2 [Setaria italica]	4.47E-08	1.29E-07	33.92333333	9.781688675	150.1733333	33.44208775	141.66	113.8785436	261.73	79.93922692	575.8933333	51.90904481	67.32333333	14.63474746	19.88333333	3.688852577	175.99	110.9385104	63.78666667	1.436674401	149.8	24.85493714	325.2233333	164.687785	21.54	1.08013888
Seita.8G170100	Seita.8G170100	XP_004979597.1 barwin [Setaria italica]	2.86E-06	5.66E-06	70.84333333	49.53609223	15.34333333	18.43741938	51.33	9.96963891	361.5033333	111.1074909	180.23	102.0509201	1032.29	540.5141814	20.72	8.006503606	26.80333333	20.34216393	56.91666667	30.34429491	69.22	54.16039051	14.26333333	4.576377752	76.82	5.887197975
Seita.5G439500	Seita.5G439500	XP_004971164.1 potassium transporter 5 [Setaria italica]	3.83E-05	6.28E-05	23.33666667	17.42476494	120.9433333	109.2908859	561.84	190.8930766	228.8666667	183.6304077	254.9	164.7587376	126.8066667	82.1967544	33.92333333	21.69188865	187.07	155.4596526	370.3833333	82.24769075	29.59	24.03966098	21.34333333	3.090717285	11.97666667	0.660176744
Seita.7G061500	Seita.7G061500	XP_004975340.1 wall-associated receptor kinase 2 [Setaria italica]	0.000881831	0.001160839	72.08	50.49173893	327.0866667	249.9704641	391.48	50.87940546	247.61	56.44362231	345.5933333	247.3964279	35.9	9.535098321	50.57	29.8894028	179.27	22.10976481	48.56	32.31220667	53.92333333	10.20715599	176.5333333	77.29236465	40.3	2.152974686
Seita.9G383800	Seita.9G383800	XP_004984205.1 uncharacterized protein OsI_027940 [Setaria italica]	1.60E-09	6.48E-09	139.66	41.8923012	213.9933333	18.63100731	127	5.643863925	284.37	41.63446769	367.2266667	40.18222036	118.4066667	11.66449456	74.56333333	13.77317078	134.3133333	18.70918847	58.02666667	8.959030826	158.5166667	4.300027132	240.1066667	100.2174083	51.72333333	0.659191424
Seita.1G278600	Seita.1G278600	RCV07845.1 hypothetical protein SETIT_1G278600v2 [Setaria italica]	2.87E-05	4.80E-05	201.5066667	67.82562667	154.06	38.32345626	313.79	85.74918134	137.88	27.47233518	137.2633333	27.68472924	132.99	53.59384573	223.8233333	111.6733157	201.3666667	86.68339191	296.1266667	15.52160215	54.95333333	12.27287388	60.77	14.14546924	48.78333333	1.442370734
Seita.2G029100	Seita.2G029100	RCV09444.1 hypothetical protein SETIT_2G029100v2 [Setaria italica]	4.02E-08	1.17E-07	357.55	384.6594285	38.80666667	22.6858245	6.59	5.8086229	7.236666667	5.408256034	5.733333333	9.663199953	1088.986667	296.1045831	8.9	3.030066006	2.59	1.500399947	5.803333333	4.194488447	75.53	98.48907401	26.41333333	31.11620853	336.52	11.24044038
Seita.1G336900	Seita.1G336900	XP_004954085.1 uncharacterized protein LOC101765457 [Setaria italica]	7.26E-10	3.19E-09	138.51	8.287394042	23.38666667	9.792493724	577.0266667	237.641188	50.97	37.76300968	69.85666667	54.81330708	61.87333333	44.25773642	179.56	70.34119419	81.36	61.40465862	716.71	139.2176738	12.03666667	4.832559708	3.106666667	1.451080058	9.556666667	0.533510387
Seita.8G241600	Seita.8G241600	XP_004980902.1 uncharacterized protein LOC101783339 [Setaria italica]	9.89E-10	4.20E-09	79.82333333	44.87782563	516.8366667	211.2189938	59.33	16.25869306	394.7033333	161.4927492	601.15	68.36155718	15.46666667	7.954334248	12.17666667	0.366378675	49.12	21.90674097	1.393333333	0.427122153	20.36666667	7.906999009	165.26	38.04599716	7.913333333	0.325166624
Seita.4G046700	Seita.4G046700	XP_004964650.1 phospholipid hydroperoxide glutathione peroxidase 1, chloroplastic [Setaria italica]	4.93E-10	2.25E-09	89.63666667	58.63152252	95.32666667	22.17565407	50.20333333	11.51561693	145.4233333	36.96909159	399.83	100.639915	53.84666667	2.019216019	79.05	95.2145199	30.90666667	6.925621512	22.11333333	5.447727355	270.5333333	38.96636541	580.86	143.9876457	102.03	3.50743496
Seita.4G137900	Seita.4G137900	XP_004965329.1 glycine-rich cell wall structural protein 1.8-like [Setaria italica]	0.001173137	0.001521894	81.36	45.05352261	277.2	256.2042941	15.03666667	18.53215674	96.68666667	67.4976002	115.81	10.66956419	33.07	10.5935688	247.01	32.90411676	249.3133333	80.21305401	39.50666667	28.74386949	260.3466667	143.4451729	432.4933333	189.9463941	71.27333333	2.291666061
Seita.2G404700	Seita.2G404700	CAB3458726.1 unnamed protein product [Digitaria exilis]	4.79E-08	1.37E-07	320.12	91.56301164	114.6866667	31.89358608	149.91	60.86232907	74.44	6.61725774	66.27	14.72347445	104.7266667	14.53373432	391.72	104.188316	121.1766667	26.96307908	165.5333333	37.21490203	106.67	23.75689374	63	5.333676031	239.4366667	10.44266409
Seita.3G152800	Seita.3G152800	XP_004961278.1 uncharacterized protein LOC101762948 [Setaria italica]	6.60E-09	2.28E-08	199.8566667	59.73195571	120.4466667	6.025166664	327.7266667	79.44693722	82.2	4.833052865	160.7766667	36.97452141	146.02	28.21244584	204.0033333	78.71867652	182.7066667	38.83003648	343.8833333	16.14066087	34.25666667	1.278058423	64.38	26.93067396	43.71	3.270183481
Seita.7G127300	Seita.7G127300	XP_004975879.1 betaine aldehyde dehydrogenase 1 [Setaria italica]	8.08E-05	0.000124758	89.39333333	33.51218336	91.31333333	69.65278769	144.87	37.36716607	260.2066667	85.60559873	267.95	62.6228816	281.57	45.50969457	83.94333333	54.06865666	128.16	30.17570546	166.9966667	58.4335831	150.6933333	29.93559977	151.5266667	36.50723536	88.81333333	2.0785171
Seita.6G072900	Seita.6G072900	XP_004972911.1 tryptophan synthase beta chain 1 [Setaria italica]	0.000168048	0.000246475	56.74	8.462930934	107.6366667	27.32519411	112.3833333	93.8319036	182.4	85.97662996	492.2433333	145.0172432	424.9566667	309.1582031	120.5733333	23.53159224	59.63333333	13.55959562	91.58666667	13.11242286	80.81666667	5.658748389	119.8366667	11.95000139	30.87	1.013262059
Seita.2G309200	Seita.2G309200	XP_004957655.1 CDGSH iron-sulfur domain-containing protein NEET [Setaria italica]	3.11E-15	6.85E-14	3.413333333	3.738078829	139.5133333	35.76101835	10.58	1.104898185	290.14	68.54944858	222.0433333	5.104256394	86.26666667	10.39233051	13.10333333	11.18277843	57.68666667	20.60050566	9.93	3.630165285	419.28	61.83707707	269.2466667	31.64165661	351.4566667	21.52968726
Seita.5G493600	Seita.5G493600	XP_034597980.1 peroxidase 1-like [Setaria viridis]	4.58E-05	7.40E-05	100.7833333	82.37794142	99.07666667	32.00595153	592.9233333	167.6997407	179.1666667	71.56824738	247.9766667	125.5311238	413.2566667	337.5417901	24.67333333	12.4763189	32.64666667	13.50949419	113.4066667	46.11220916	22.37333333	14.88734474	27.16666667	7.481880334	15.30666667	1.102965699
Seita.7G148100	Seita.7G148100	XP_004976038.1 phosphoglycolate phosphatase 1B, chloroplastic [Setaria italica]	4.90E-07	1.13E-06	30.77333333	12.41717091	289.0666667	134.2388343	1.313333333	0.595343038	104.5733333	41.76079781	160.32	41.04805111	173.7733333	33.62044666	39.38	30.05090182	177.65	137.2589156	0.443333333	0.08326664	185.5433333	23.48197891	351.7433333	86.3247313	351.6866667	6.80407476
Seita.1G251100	Seita.1G251100	XP_004953261.1 ascorbate-specific transmembrane electron transporter 2 [Setaria italica]	1.56E-10	8.08E-10	47.41	28.65576905	104.22	12.55109955	93.88333333	33.49995572	253.3866667	55.17725014	358.72	7.755391673	49.63	10.73419303	76.51	4.687216658	104.11	46.96081026	56.78	10.89087233	239.74	108.3060751	367.4066667	25.44474864	93.31666667	3.740084669
Seita.9G173700	Seita.9G173700	XP_004982467.1 alpha-1,4-glucan-protein synthase [UDP-forming] [Setaria italica]	4.91E-05	7.90E-05	62.21333333	14.40991788	189.68	18.98342171	195.6633333	107.5879642	239.3466667	77.09544107	342.66	82.120014	128.96	31.6899716	71.93333333	31.86472083	185.92	74.10881999	134.0133333	53.49031906	89.94666667	34.48557718	142.6433333	32.45334549	54.40333333	2.617103997
Seita.9G221000	Seita.9G221000	XP_004982860.1 uncharacterized protein LOC101758645 [Setaria italica]	0.000221659	0.000318887	14.98333333	13.24977861	110.3833333	46.52868184	315.4366667	134.45024	284.5066667	201.5047715	140.3366667	71.68667961	185.05	23.2696648	48.05333333	31.9549438	345.7033333	106.43026	202.18	59.70541265	53.78666667	10.74723375	62.19666667	19.92520096	69.95	1.733089726
Seita.2G528200	Seita.2G528200	RLN33992.1 hypothetical protein C2845_PM03G05550 [Panicum miliaceum]	8.42E-05	0.000129427	612.1233333	416.8577866	16.41333333	14.23574843	0.506666667	0.395137107	10.88333333	8.11760022	174.5666667	108.4900038	4.366666667	3.288043998	247.5966667	47.28163421	0	0	0.083333333	0.144337567	98.38333333	35.54494807	581.9866667	303.9187721	82.78	9.721517371
Seita.5G099500	Seita.5G099500	XP_004968180.1 thylakoid lumenal 15 kDa protein 1, chloroplastic [Setaria italica]	9.21E-07	2.01E-06	234.5633333	114.8237364	147.3633333	112.3620071	14.34	3.710350388	97.42666667	56.91593479	19.49	11.29925219	256.6233333	54.2558387	196.04	160.825941	33.75	18.85325171	27.39666667	5.795000719	242.25	65.01100907	74.53666667	41.20103195	478.99	10.66063319
Seita.9G451900	Seita.9G451900	XP_004984739.1 probable mediator of RNA polymerase II transcription subunit 37c [Setaria italica]	2.64E-07	6.43E-07	21.47666667	12.04012597	56.91666667	20.42170985	148.2666667	133.8491066	221.0766667	48.47779114	612.1366667	176.62888	87.23666667	32.91900414	16.54333333	7.881023622	89.82333333	74.65886038	82.66333333	35.38142498	124.9966667	53.59813647	312.6866667	152.1082382	11.85666667	0.756394959
Seita.8G025300	Seita.8G025300	RCV36976.1 hypothetical protein SETIT_8G025300v2 [Setaria italica]	6.53E-09	2.26E-08	22.50666667	3.22946332	261.97	196.7100618	74.86	27.20704137	2.683333333	1.501876604	10.29333333	11.17947375	10.45666667	1.166890455	371.9866667	48.44510949	422.3266667	72.15230997	326.1166667	36.03071514	30.51666667	14.06571837	121.13	21.51428363	127.8133333	1.881524205
Seita.5G404400	Seita.5G404400	XP_004970778.1 NAD(P)H-quinone oxidoreductase subunit N, chloroplastic [Setaria italica]	1.40E-10	7.30E-10	114.6233333	22.03551754	152.4666667	56.60599998	5.06	2.199840903	119.49	44.39812609	104.24	33.94503351	204.56	43.06445518	116.76	35.43244417	124.9866667	54.78494349	4.336666667	1.467049193	225.2533333	5.915795241	240.99	31.05744838	368.3466667	23.48813814
Seita.5G429100	Seita.5G429100	XP_004971066.2 sucrose-phosphate synthase [Setaria italica]	4.44E-08	1.29E-07	109.51	17.72410505	114.53	65.32412188	6.023333333	3.415323313	110.52	56.91101475	135.7233333	44.73113718	160.22	32.47941348	166.2033333	83.58581359	102.2966667	56.33738753	10.36333333	3.959726422	221.08	22.83479582	309.58	55.91255583	330.19	5.164213396
Seita.9G046400	Seita.9G046400	XP_022678494.1 uncharacterized protein LOC101783775 isoform X2 [Setaria italica]	2.04E-11	1.34E-10	176.1433333	54.38908193	197.4066667	22.70071878	425.3333333	55.32570138	65.00666667	8.582309324	39.66666667	14.41329363	54.42	19.83490106	224.04	87.567088	219.5966667	78.92163539	334.0733333	34.22578609	12.63333333	13.68626075	9.143333333	1.758417849	12.09	1.124677732
Seita.6G097500	Seita.6G097500	XP_004973108.1 indole-2-monooxygenase [Setaria italica]	1.68E-08	5.30E-08	2.1	1.879680824	146.05	77.64125965	653.46	212.6377617	11.24	5.133546532	9.323333333	5.48049572	332.36	191.0420951	4.963333333	4.774110737	105.98	54.00241939	460.9633333	132.4740927	3.303333333	4.511899083	1.22	0.984225584	0.07	0.02
Seita.9G561900	Seita.9G561900	XP_004985925.1 uncharacterized protein LOC101780142 [Setaria italica]	4.73E-16	1.38E-14	49.83333333	17.43149257	79.28666667	40.44101672	9.356666667	4.423283094	178.6133333	75.86898993	52.75	8.320649013	231.4633333	32.56835325	33.63666667	15.17245311	37.61	20.51228169	16.88333333	3.969890847	442.73	47.80917067	110.7933333	23.01546075	486.98	5.432596064
Seita.1G009600	Seita.1G009600	XP_004951246.1 vacuolar protein sorting-associated protein 29 [Setaria italica]	5.59E-07	1.28E-06	119.33	18.95168594	144.1066667	35.64521614	170.8633333	28.31208635	241.77	38.5827928	176.7733333	35.0015833	207.1466667	13.29497023	81.18333333	25.94596179	146.65	36.18894306	162.7066667	26.69007369	102.3633333	7.711513038	82.85	19.58351603	86.06666667	2.051568506
Seita.3G035500	Seita.3G035500	XP_004960257.1 5-methyltetrahydropteroyltriglutamate--homocysteine methyltransferase 1 [Setaria italica]	2.49E-12	2.14E-11	42.87666667	10.12279276	35.15666667	11.92859729	43.43	7.212620883	401.23	142.1942766	538.6533333	54.12453633	197.0933333	28.77391585	25.92666667	12.4026301	55.39333333	8.8482616	32.13333333	9.542139872	139.4066667	23.59141016	125.88	32.80650545	80.99666667	1.689566019
Seita.5G221500	Seita.5G221500	XP_004969125.1 ABC transporter G family member 36 [Setaria italica]	0.014257958	0.016169684	59.52	48.63839944	30.87	19.18308891	307.3733333	329.1713178	375.7166667	256.7855705	321.5166667	149.6479055	304.0766667	171.3789498	67.42333333	49.81650362	69.77	39.29080936	56.63	35.02306097	60.9	47.03969813	30.5	8.767913093	30.83666667	0.72727803
Seita.9G201900	Seita.9G201900	XP_004982691.1 glutamyl-tRNA reductase 2 [Setaria italica]	3.37E-06	6.58E-06	39.24	5.055185457	212.81	108.1671683	113.7733333	84.82784704	172.4133333	56.52770058	178.11	21.54832012	121.1966667	32.73050157	61.97333333	41.35371366	68.06666667	11.41763694	37.82333333	10.59551949	162.23	38.5933686	203.1433333	56.12701786	341.25	8.03932833
Seita.9G038000	Seita.9G038000	XP_004981283.1 tetraketide alpha-pyrone reductase 1 [Setaria italica]	7.14E-05	0.000111314	77.43333333	25.69282066	95.84666667	67.72336549	173.75	86.12641465	129.5	14.01876956	188.0366667	52.49508199	142.6433333	10.38251575	129.9	82.45841376	225.21	39.98274253	304.31	41.15856169	86.12	10.29425568	127.1066667	61.70102295	31.68	1.391509971
Seita.6G108200	Seita.6G108200	RCV30594.1 hypothetical protein SETIT_6G108200v2 [Setaria italica]	1.39E-13	1.73E-12	104.99	25.90481036	102.39	37.64765464	62.54666667	41.29260991	45.54333333	9.394766273	24.80666667	3.902900631	61.38	7.687210157	428.4933333	39.71929548	234.9966667	47.04590772	115.6933333	32.16220504	146.5033333	20.57342299	173.77	3.771511633	200.8233333	4.631569209
Seita.3G400000	Seita.3G400000	XP_004963269.1 thaumatin-like pathogenesis-related protein 1 [Setaria italica]	0.002150866	0.002693387	37.43	28.61584002	129.68	73.16953533	261.0633333	192.6885145	386.4666667	280.3364552	381.45	228.3818443	386.4366667	259.8970912	3.58	2.760217383	16.29	8.058951545	54.37333333	19.86397325	21.79333333	11.42438766	7.133333333	2.070177126	2.42	0.356791255
Seita.5G381500	Seita.5G381500	XP_004970575.1 transketolase, chloroplastic [Setaria italica]	2.82E-15	6.32E-14	156.48	36.17774592	18.88666667	10.14747423	495.5933333	58.72586001	14.86	9.985554566	2.61	1.392695229	16.49666667	3.547285347	172.6733333	13.63721501	86.41	42.8611934	643.6466667	127.9083235	34.91	22.2718926	0.78	0.24979992	38.60666667	0.404516172
Seita.4G067400	Seita.4G067400	XP_004964794.1 long chain acyl-CoA synthetase 4 [Setaria italica]	5.50E-07	1.26E-06	49.8	30.31166277	52.47	7.387238997	307.2333333	84.06808332	86.36333333	19.06747318	106.5766667	26.99757273	208.42	88.67463166	106.1933333	63.64208539	125.66	53.82823051	442.2933333	152.1424442	50.98	29.33894852	45.00666667	7.584987365	83.96666667	3.210456873
Seita.7G237800	Seita.7G237800	XP_004976817.1 probable LRR receptor-like serine/threonine-protein kinase At1g56130 [Setaria italica]	2.54E-07	6.23E-07	276.1133333	34.10860497	201.3766667	43.3962122	183.8333333	32.05122515	140.7533333	22.37179549	141.9066667	90.16341904	148.4566667	9.366473901	176.81	22.23230982	116.7066667	24.87357098	137.8533333	8.910433959	40.09666667	11.20157281	41.69333333	9.53352156	55.10333333	0.988753424
Seita.3G261300	Seita.3G261300	XP_004962217.1 atherin [Setaria italica]	4.74E-09	1.70E-08	79.7	37.26522105	115.83	100.4709724	3.483333333	2.881481101	62.54	30.59783489	38.44	22.18107527	127.26	21.9351248	263.48	53.32815767	117.9433333	76.9373832	64.42333333	14.51708419	193.2833333	25.92253331	201.95	20.37326434	391.89	4.568982381
Seita.1G198500	Seita.1G198500	XP_004952743.1 MLO-like protein 1 [Setaria italica]	1.62E-05	2.83E-05	74.06333333	44.00295142	210.04	104.9264276	530.2733333	270.2036003	91.39333333	14.32083215	107.8	47.48319387	42.65333333	16.32270913	95.17333333	70.2831988	212.5666667	59.13058628	225.1466667	36.51509597	8.463333333	2.582524605	34.87666667	22.45107199	12.93	0.641560597
Seita.2G368100	Seita.2G368100	XP_004958131.1 geranylgeranyl pyrophosphate synthase 7, chloroplastic [Setaria italica]	6.15E-05	9.70E-05	40.41333333	25.46867553	34.05666667	19.90691421	207.4533333	125.4466964	221.8566667	63.10105018	444.7566667	178.3237063	286.03	178.0362955	49.31333333	38.33714822	30.99666667	9.61977304	94.16	62.02938981	93.18333333	18.18204151	59.85666667	12.35585826	80.88	3.923735465
Seita.5G347200	Seita.5G347200	XP_004970244.1 subtilisin-like protease SBT3.5 [Setaria italica]	0.000196804	0.000285594	56.66666667	41.8557718	211.44	145.6600041	365.3	36.74744481	211.57	186.2427789	142.65	42.73607493	261.2466667	86.05598546	49.71333333	33.18778741	121.17	32.96635709	91.6	7.109563981	43.88333333	28.51752502	28.63	4.606777616	49.53	1.741407477
Seita.3G063900	Seita.3G063900	XP_004960510.1 cysteine-rich repeat secretory protein 55 [Setaria italica]	2.28E-08	7.00E-08	137.62	27.37932066	339.2266667	58.69782392	98.24333333	51.62103673	118.2633333	75.27701132	84.28333333	15.00430049	200.05	11.32061836	267.44	66.01583219	131.69	8.912782955	98.81333333	7.072144889	52.23333333	39.46898571	35.59	3.276598846	66.25333333	3.292450961
Seita.1G289000	Seita.1G289000	XP_004953605.1 soluble inorganic pyrophosphatase [Setaria italica]	3.27E-12	2.71E-11	108.57	39.64918284	49.38333333	35.28491793	3.566666667	2.908201048	147.5966667	77.29948016	35.96	13.63513476	212.98	51.08275736	94.73333333	61.8738348	21.68333333	17.42321823	10.2	2.299478202	366.76	66.77518401	101.52	40.3748969	475.7	14.72123976
Seita.3G264800	Seita.3G264800	XP_004962250.1 elongation factor 1-alpha [Setaria italica]	2.08E-15	5.00E-14	209.1566667	31.82532692	247.5966667	3.295395778	178.9233333	68.01495007	344.9633333	37.27171895	299.6133333	41.37789788	254.0766667	3.081563456	15.17333333	7.461912177	3.04	3.807059233	7.216666667	2.430027435	34.49333333	15.6441725	22.38	2.99050163	10.89666667	2.971772759
Seita.8G139100	Seita.8G139100	XP_004979386.1 uncharacterized protein LOC101757524 [Setaria italica]	8.26E-12	6.18E-11	10.46	8.677286442	108.2733333	68.13232517	0.476666667	0.732416093	151.06	77.98141381	95.72	52.93156714	180.5133333	24.15460481	12.18	11.0038675	31.04333333	18.4001884	0.65	0.566656863	354.9366667	24.45651311	250.69	84.45982536	422.7433333	7.193443774
Seita.5G221700	Seita.5G221700	XP_004969129.1 ABC transporter G family member 37 [Setaria italica]	2.00E-05	3.44E-05	136.3633333	37.28925359	68.82666667	28.48600768	204.0566667	56.47053155	195.03	30.48668398	187.4766667	52.44130274	124.2033333	44.79172059	212.6133333	62.78977332	131.24	70.03098529	213.7466667	38.40050173	51.62666667	13.79307556	55.47666667	27.21178115	33.89	1.327290473
Seita.2G431100	Seita.2G431100	XP_004958683.3 uncharacterized protein LOC101777526 [Setaria italica]	0.03878587	0.042045302	281.9566667	215.850594	281.3	248.6065832	114.73	73.64272741	194.04	128.7405499	20.50333333	14.46411537	185.6866667	19.78573308	174.15	98.00496365	238.45	139.7767602	18.92666667	4.268516526	71.46333333	88.83488072	14.23666667	6.648987392	17.33333333	1.812686772
Seita.3G330800	Seita.3G330800	XP_022681028.1 uncharacterized protein LOC101785637 [Setaria italica]	3.81E-09	1.41E-08	30.14	28.68891598	16.42333333	5.089207535	12.51	1.073638673	681.73	230.561013	644.77	251.8233833	38.77	4.750505236	13.91666667	13.32527798	48.15333333	12.23191045	4.23	1.550387048	34.28666667	13.92264462	68.66333333	30.38598745	13.4	1.415521105
Seita.3G290800	Seita.3G290800	XP_004962475.1 mediator of RNA polymerase II transcription subunit 33A isoform X1 [Setaria italica]	1.78E-12	1.59E-11	57.93	27.18228099	276.18	40.35169265	326.2	41.45997106	103.25	21.41603838	90.80333333	26.63724147	97.97666667	18.99293904	81.13333333	33.86479194	292.57	57.44197333	163.5633333	9.393361131	37.91666667	21.29207443	39.43666667	5.857305979	36.24	2.832437113
Seita.9G109900	Seita.9G109900	XP_004981916.2 sulfite exporter TauE/SafE family protein 4 [Setaria italica]	7.09E-06	1.31E-05	224.8533333	86.65567629	143.77	18.48003517	149.4866667	78.75201987	98.44	46.77680943	97.52666667	31.37125648	91.7	29.47282986	337.9966667	101.9545905	127.94	28.36676929	175.2366667	5.14727436	58.59	30.63317972	83.2	19.55885733	11.74333333	1.266741226
Seita.2G145700	Seita.2G145700	XP_004956319.1 cytochrome P450 76M5 [Setaria italica]	0.000314477	0.000442507	61.21	52.73451621	25.41333333	23.59861295	57.26	27.733249	283.5733333	163.1908724	318.32	141.9791333	624.2866667	420.3469406	42.59666667	39.06124209	22.85	1.668742041	51.96333333	39.20391605	38.81666667	33.32039215	37.84666667	2.151100494	32.39	1.429020644
Seita.7G111300	Seita.7G111300	XP_004975731.1 ferric reduction oxidase 7, chloroplastic [Setaria italica]	1.51E-08	4.79E-08	47.04333333	37.72682644	62.98666667	58.49970028	0.146666667	0.077674535	63.09	37.12132137	258.2266667	118.0728124	67.09666667	18.99876399	54.80666667	41.33041535	85.68666667	86.79598167	0.336666667	0.393742725	208.19	55.72668391	585.1	160.4789429	162.5733333	2.77029481
Seita.9G001300	Seita.9G001300	RCV39829.1 hypothetical protein SETIT_9G001300v2 [Setaria italica]	6.79E-10	3.00E-09	77.04	60.58580114	129.2466667	59.04468844	24.58333333	6.925505998	111.6433333	25.231156	64.95333333	26.96616831	193.0333333	37.10989401	78.79	63.16343325	72.22333333	23.16591102	31.29333333	2.560943836	274.04	50.09573635	157.8433333	33.75238708	379.4133333	2.906154389
Seita.1G069600	Seita.1G069600	XP_004951751.1 ALA-interacting subunit 3 [Setaria italica]	0.012510303	0.014279623	95.76333333	31.01456486	142.3233333	21.9571431	343.8	246.9506048	165.1966667	44.86986999	160.8366667	38.31415448	108.08	34.02919776	126.14	38.76703239	147.9733333	73.10459789	139.9133333	8.283745127	56.64	10.36131748	63.73	9.356414912	43.67	0.929569793
Seita.9G021700	Seita.9G021700	XP_004981144.1 ferredoxin-3, chloroplastic [Setaria italica]	0.005061472	0.006051781	24.18	7.666765941	103.62	34.20597462	130.2333333	20.09700061	146.09	38.39348773	304.5766667	209.4395477	254.91	130.3504825	36.92	13.18276526	185.1333333	78.01372593	137.29	40.69128531	116.18	12.71341024	92.54	0.527162214	56.92333333	6.461813471
Seita.9G074400	Seita.9G074400	XP_004981603.1 cytochrome c oxidase subunit 6a, mitochondrial [Setaria italica]	2.29E-10	1.13E-09	78.55	18.08681564	140.3966667	15.04397	88.78333333	11.18054709	184.6866667	11.33732479	175.2766667	48.78857687	292.9	26.89116584	53.16666667	5.098748212	101.71	15.13975231	73.61666667	9.919709337	161.1	41.00077926	129.7	20.5000561	103.4933333	4.775147467
Seita.1G127300	Seita.1G127300	RCV05991.1 hypothetical protein SETIT_1G127300v2 [Setaria italica]	2.64E-08	8.01E-08	12.77333333	7.060236068	97.00666667	31.73748625	2.413333333	0.983988482	73.84333333	25.91223906	167.53	159.8720072	199.5766667	46.31069675	15.39	6.406036216	104.2833333	48.64029434	3.053333333	0.689951689	172.1666667	11.72369538	365.68	81.46006813	363.97	12.65154931
Seita.2G308600	Seita.2G308600	XP_004957648.1 protein CURVATURE THYLAKOID 1B, chloroplastic isoform X1 [Setaria italica]	2.50E-09	9.66E-09	72.52333333	71.69867804	99.29	75.83443281	0.703333333	1.166633333	110.8833333	52.90468914	120.4666667	26.37956469	163.9366667	26.71124545	29.68333333	39.04590162	19.64333333	13.61334027	0.343333333	0.302379453	256.7166667	25.23574911	278.5466667	117.1226043	421.7933333	4.310131475
Seita.3G350200	Seita.3G350200	RCV19022.1 hypothetical protein SETIT_3G350200v2 [Setaria italica]	0.001804466	0.002285138	98.54666667	5.511636176	205.8233333	70.03228708	251.66	125.5686868	119.4233333	53.99093103	120.5733333	28.5033232	93.50333333	23.40560901	144.2066667	31.29354939	305.7166667	191.3990954	111.95	4.285218781	39.48	20.00740863	48.19	9.111920763	29.41333333	2.206180712
Seita.9G157700	Seita.9G157700	XP_004982330.1 ornithine aminotransferase, mitochondrial [Setaria italica]	2.66E-12	2.27E-11	78.94666667	37.3647753	111.3766667	57.09480391	229.8033333	15.92363129	44.55666667	12.33865606	83.59666667	18.94587642	72.94	7.884053526	174.09	74.35281568	201.4433333	23.09658272	464.5633333	56.5031126	24.31666667	2.903383084	53.48	24.50216113	28.71333333	0.578388566
Seita.2G388400	Seita.2G388400	XP_004958300.1 protein TIFY 10b [Setaria italica]	0.000765635	0.00101656	179.3166667	23.90263235	89.25	20.59698279	216.36	106.1011164	172.0566667	26.0188957	204.0033333	62.25039946	158.65	45.56920451	116.67	24.99636174	65.06666667	12.1629862	128.3133333	44.77620611	82.91	29.26492611	95.73333333	19.58797165	56.55666667	3.960357728
Seita.1G241600	Seita.1G241600	RCV07404.1 hypothetical protein SETIT_1G241600v2 [Setaria italica]	4.10E-09	1.50E-08	170.8766667	39.07588685	158.1266667	53.01957877	368.6133333	80.25434588	77.54333333	21.49145024	117.8833333	9.537307447	69.23333333	29.81904481	112.3666667	79.86306051	128.5033333	32.01178273	295.4	54.15206737	12.9	4.34525028	34.46333333	18.89249675	15.37666667	1.826262121
Seita.3G326800	Seita.3G326800	XP_004962696.1 metallothionein-like protein 4B [Setaria italica]	0.000602573	0.000813546	19.05	8.592909868	10.05333333	8.544877608	135.4333333	87.03024321	116.6666667	110.5507632	202.9333333	174.9167509	229.4666667	101.1160493	2.84	1.462566238	6.173333333	3.043556034	809.0233333	574.7695262	4.686666667	3.605847103	13.08666667	8.994233338	5.86	1.008513758
Seita.3G342900	Seita.3G342900	XP_004962824.1 uncharacterized protein LOC101759704 [Setaria italica]	2.41E-13	2.78E-12	18.23666667	10.78501893	78.74	55.03439561	3.903333333	2.56273942	127.3566667	58.19236405	80.3	46.75260528	159.32	30.24401428	13.45	8.081144721	31.97333333	20.55788008	6.493333333	1.251252706	409.1766667	34.23672346	274.1366667	66.44500006	347.8366667	7.726560252
Seita.9G379000	Seita.9G379000	XP_004984154.1 serine/threonine-protein kinase SAPK1 [Setaria italica]	3.53E-09	1.32E-08	84.13666667	7.004943493	97.52	61.09408073	207.04	29.10458899	63.69666667	10.03072447	165.3766667	18.82106355	75.88	15.99342677	158.71	69.6234472	142.53	32.51449369	374.8533333	64.32178506	37.79333333	2.870998665	119.14	42.79006544	22.61666667	0.898461648
Seita.9G570900	Seita.9G570900	XP_004986022.1 non-specific lipid-transfer protein 2P [Setaria italica]	0.013825521	0.01570237	190.9333333	262.9185435	34.03	33.64654068	0.243333333	0.27392213	44.05	29.191223	8.7	3.958446665	244.5266667	110.7461396	265.6233333	437.6273874	10.13666667	9.120182747	4.173333333	2.693034224	172.49	13.80761022	79.03666667	56.45830704	490.7766667	21.768014
Seita.6G132000	Seita.6G132000	XP_004973338.1 cytochrome P450 76C2 [Setaria italica]	2.62E-09	1.00E-08	86.98333333	50.22147084	126.4933333	17.58822428	488.7033333	97.40004329	99.58	41.16897254	27.98666667	15.93815025	384.4466667	165.6852541	77.73	29.75170415	50.88	7.575400979	156	15.1530624	21.08	22.99958913	3.84	0.338673884	19.40333333	1.087213564
Seita.4G246200	Seita.4G246200	XP_004966139.1 probable xyloglucan endotransglucosylase/hydrolase protein 23 [Setaria italica]	0.022666397	0.025153755	164.13	90.95025399	317.0666667	287.8379222	31.31333333	8.742364287	58.06666667	7.491464031	52.60333333	31.26578055	72.39333333	27.68323018	94.24333333	30.37043025	191.1633333	30.00343703	156.0366667	56.6094836	92.6	35.50827932	75.96	34.9736801	233.8866667	10.34256416
Seita.3G075300	Seita.3G075300	XP_004960619.1 GDSL esterase/lipase At5g45910 [Setaria italica]	1.80E-08	5.64E-08	254.4866667	60.44790843	327.98	64.51809359	160.22	78.06734849	64.98333333	22.2340737	68.35	17.0250022	127.54	37.80783649	89.49333333	26.77954505	169.5233333	22.48253174	133.53	7.489732973	24.52333333	14.86385661	75.00666667	23.03980541	41.77	1.734329842
Seita.1G256000	Seita.1G256000	XP_004953307.1 50S ribosomal protein L19-2, chloroplastic [Setaria italica]	2.14E-14	3.53E-13	30.38666667	12.61739012	67.2	39.17785216	8.266666667	2.221943594	178.2866667	78.09520365	69.43	12.82079171	200.6366667	32.02708281	13.89333333	0.893159187	23.92	10.65945121	8.5	1.49813217	404.0233333	42.95451819	145.72	39.50188223	381.9866667	13.04244737
Seita.4G175800	Seita.4G175800	XP_004965559.1 CBL-interacting protein kinase 25 [Setaria italica]	7.62E-10	3.33E-09	394.6666667	43.05599881	139.9433333	97.24949169	160.9933333	34.13236929	84.14666667	29.866758	100.4966667	20.05380346	131.0233333	11.31134976	214.51	41.74350249	41.75666667	15.13143857	33.96	8.035378025	65.11666667	21.45672	85.81	9.433705529	57.04	1.134504297
Seita.1G172400	Seita.1G172400	XP_004952579.1 uncharacterized protein LOC101752732 isoform X1 [Setaria italica]	4.24E-11	2.53E-10	55.60333333	46.86697807	84.06333333	42.63715438	11.52666667	3.516167421	89.04	36.05175585	48.35333333	14.45746289	172.82	60.05124895	48.53	61.31519306	36.39333333	15.90366729	12.35	2.892593992	279.13	76.52764272	162.7433333	80.2039758	501.26	7.198520681
Seita.9G104100	Seita.9G104100	XP_004981873.1 uncharacterized protein LOC101773898 [Setaria italica]	2.86E-11	1.83E-10	24.00666667	19.88626243	36.13333333	33.14402561	327.51	111.5419316	76.43666667	25.9422943	116.05	22.61812547	147.1166667	74.96699029	75.74	63.50410302	109.6933333	23.84818302	498.99	12.04691247	26.41666667	17.93129202	35.35	4.496142791	21.45	0.965608616
Seita.2G285100	Seita.2G285100	XP_012699654.1 uncharacterized protein LOC101764804 [Setaria italica]	7.56E-10	3.31E-09	65.15	35.78972339	163.4866667	102.5065141	9.36	6.112258175	118.0133333	41.95116248	57.29	20.66163837	203.6166667	33.16791271	55.92	48.64277541	53.07	25.87743612	7.316666667	3.119075718	260.19	39.3452297	118.7933333	22.47318476	376.51	5.965735495
Seita.1G254000	Seita.1G254000	XP_004953293.1 cytochrome b5 [Setaria italica]	0.000624093	0.000841312	48.97666667	22.04222387	75.12333333	42.65752728	190.2533333	107.5885799	201.8866667	91.09923454	357.3266667	163.1023928	208.82	120.4714804	48.34333333	33.80712548	101.1566667	72.16337668	111.4833333	36.13794451	48.86333333	10.08083495	65.54	15.61803125	26.48	1.940077318
Seita.3G386200	Seita.3G386200	XP_004963149.1 NAC domain-containing protein 21/22 [Setaria italica]	0.019284106	0.021505842	82.34	55.60731876	89.78	86.90669882	107.4333333	14.26763587	117.1366667	27.61620056	227.6733333	78.85342119	43.14333333	7.872879609	260.0433333	226.7930037	187.3633333	45.95210586	201.55	79.67384075	31.70333333	12.21000137	115.65	72.89980247	15.56	1.083374358
Seita.3G206500	Seita.3G206500	XP_004961760.1 alanine--glyoxylate aminotransferase 2 homolog 3, mitochondrial [Setaria italica]	2.43E-07	6.00E-07	55.17666667	30.09935271	154.93	95.53391597	269.57	105.5119951	16.49666667	16.80169436	13.72	8.04729147	30.27333333	2.509428886	104.7933333	55.90086433	185.08	19.70294648	618.7	260.1885272	12.98	13.64628521	5.053333333	3.352988717	6.303333333	0.1106044
Seita.1G117300	Seita.1G117300	RCV05869.1 hypothetical protein SETIT_1G117300v2 [Setaria italica]	2.61E-09	9.98E-09	138.3366667	12.59486139	147.43	48.05387393	23.76666667	12.66738463	92.60333333	34.14511727	47.79	33.27607399	137.8733333	12.36849358	107.57	26.43355443	92.17333333	54.92314843	33.72	14.65185313	262.9166667	46.68428465	119.0266667	13.66314142	267.9	5.985540911
Seita.3G399900	Seita.3G399900	XP_004963268.1 thaumatin-like protein [Setaria italica]	0.009960432	0.011498975	94.17333333	114.0059009	40.14666667	46.14186422	118.84	7.018425749	301.09	155.1011705	218.3766667	133.1619549	408.7266667	338.0701164	15.36	8.316122895	29.04333333	20.37607993	69.32333333	38.98094064	92.73333333	75.73442634	24.24333333	11.65166226	49.49333333	5.020053121
Seita.1G380500	Seita.1G380500	XP_004954547.1 translation initiation factor IF-2, chloroplastic [Setaria italica]	1.48E-11	1.02E-10	54.43333333	12.33301801	88.96333333	35.52293672	11.35666667	3.680547966	130.4966667	23.8669695	116.93	65.25666479	168.7866667	26.1765493	50.82	7.433794455	87.61666667	39.4970712	22.3	4.141062666	216.54	11.56045414	199.0266667	16.60225989	309	3.736294956
Seita.3G262600	Seita.3G262600	XP_004962243.1 uncharacterized protein LOC101771993 isoform X5 [Setaria italica]	8.80E-10	3.78E-09	1.083333333	1.269343662	30.72333333	18.26407768	103.23	22.07642861	0.396666667	0.201328918	2.91	4.316155697	7.96	4.141774982	16.43	17.59113129	374.9833333	343.9417429	910.3433333	56.56774375	0.083333333	0.072341781	7.796666667	11.61099622	0.233333333	0.127017059
Seita.8G167700	Seita.8G167700	XP_004980665.1 uncharacterized protein LOC101785477 [Setaria italica]	2.42E-08	7.41E-08	15.95666667	5.327816939	235.88	80.69939839	5.16	2.688326617	84.70333333	30.54770913	102.5333333	32.93729548	87.31666667	19.22784526	16.08	5.142441055	248.9166667	114.2127507	1.493333333	0.71430619	179.2966667	35.90845351	259.5333333	26.73508244	217.9033333	5.302097069
Seita.9G506700	Seita.9G506700	XP_004985358.1 cytochrome b561 and DOMON domain-containing protein At3g25290 [Setaria italica]	0.001283321	0.001657163	32.41666667	26.76925351	62.16	38.68086866	544.18	379.6403187	183.4266667	114.9850814	198.8	123.9297378	80.94333333	56.03625374	58.05666667	38.00766414	82.99333333	61.33149463	170.4266667	39.65324997	16.52	8.065562597	15.16666667	6.178400548	5.126666667	1.655818025
Seita.2G043100	Seita.2G043100	RCV09607.1 hypothetical protein SETIT_2G043100v2 [Setaria italica]	7.24E-15	1.38E-13	70.51333333	6.308140244	87.24666667	11.95289226	43.41666667	15.33227424	119.9566667	30.94181206	78.62	2.868466489	119.0966667	13.25572455	68.39666667	10.40218407	77.91333333	14.89134088	48.72666667	6.420002596	331.6933333	50.19550013	133.04	10.00995005	267.9666667	8.880317187
Seita.6G247600	Seita.6G247600	XP_004974165.1 uncharacterized protein ycf39 [Setaria italica]	1.02E-10	5.55E-10	43.20333333	25.15758799	108.2333333	63.98204227	1.37	0.885381274	116.2533333	34.46527286	96.89666667	39.84332106	149.8966667	28.73573617	41.96	34.2212624	34.89333333	17.53124734	2.93	1.040576763	273.82	67.61686106	217.18	52.78972154	357.1	3.99290621
Seita.7G178100	Seita.7G178100	XP_012703327.1 probable beta-D-xylosidase 6 [Setaria italica]	5.51E-09	1.95E-08	111.0533333	58.87909759	59.91666667	43.07434542	323.79	73.94750097	26.10666667	8.117008891	34.66333333	10.58076242	79.05333333	34.71433325	245.67	135.9300743	132.5166667	45.60205295	386.3766667	29.98119633	8.976666667	0.818189057	10.46333333	4.246614338	17.20666667	0.983327684
Seita.7G280100	Seita.7G280100	XP_004977188.1 ubiquitin fusion degradation protein 1 homolog [Setaria italica]	4.29E-09	1.56E-08	135.3533333	20.22369979	138.68	24.52620843	257.4133333	47.98162391	127.5166667	35.21122738	167.46	21.0239316	121.5766667	16.2316368	84.12333333	22.91808311	103.91	21.14331809	133.8733333	13.01540754	47.47333333	8.194402561	71.10333333	6.878563319	45.27	3.96220898
Seita.8G162400	Seita.8G162400	XP_004979557.1 aspartic proteinase nepenthesin-1 [Setaria italica]	0.007270864	0.00853458	20.18333333	17.89134521	73.54	93.16298997	203.6866667	164.1557542	266.4166667	105.0255918	219.8966667	119.8946522	61.86	29.57780925	31.83666667	26.01324727	305.8866667	225.815341	106.4666667	19.41485342	56.87666667	29.87790042	69.44	24.93616049	5.983333333	0.710586612
Seita.4G289700	Seita.4G289700	XP_004966550.1 photosystem II stability/assembly factor HCF136, chloroplastic [Setaria italica]	2.58E-08	7.86E-08	46.93	55.83476426	104.9866667	72.91471205	2.83	1.286895489	141.56	65.44002063	83.87333333	50.25191572	169.3433333	28.49822158	44.7	63.87888618	21.67333333	10.53841702	1.306666667	0.115036226	301.34	37.82014146	183.1533333	74.15143851	316.1033333	3.68638486
Seita.2G425600	Seita.2G425600	XP_004958627.1 stress-related protein [Setaria italica]	1.05E-11	7.55E-11	176.7133333	9.77053905	11.11333333	4.692273791	92.14	22.79055067	164.9466667	38.68228578	298.35	59.02158503	50.94666667	9.119990863	154.7133333	44.15697718	12.43333333	4.157455151	185.5	12.14784343	104.96	24.39663706	150.2	5.668500684	15.37333333	2.135001952
Seita.5G115800	Seita.5G115800	RCV24805.1 hypothetical protein SETIT_5G115800v2 [Setaria italica]	0.018078649	0.020212684	126.0333333	162.9345802	670.98	536.9281433	232.9333333	275.0662503	186.31	275.0778586	31.18666667	38.5315719	43.98333333	27.54335552	54.24	20.17345781	18.11	11.23647187	23.06333333	3.986280639	4.716666667	4.121314515	3.19	2.721415073	17.05333333	2.288587629
Seita.5G413400	Seita.5G413400	XP_004970893.1 uncharacterized protein LOC101764087 [Setaria italica]	6.64E-09	2.29E-08	76.68	56.73781103	47.36	33.13806271	0.98	0.513906606	109.2133333	39.01907781	162.8633333	36.39804161	118.7333333	19.63426172	83.11666667	98.45323374	17.73	17.79973876	1.126666667	0.846719158	222.8066667	23.45159341	324.41	59.9545728	244.77	1.35
Seita.8G140500	Seita.8G140500	XP_004979393.1 nudix hydrolase 13, mitochondrial isoform X1 [Setaria italica]	0.004010674	0.004862331	19.10333333	15.27810961	113.3133333	102.7585059	485.43	382.1165358	146.3733333	48.28340536	152.58	47.89559061	125.5366667	47.36630905	16.30666667	9.81585622	122.7233333	95.07920926	175.6466667	29.22993386	18.08333333	11.4031063	15.00333333	1.251652241	10.47666667	0.845596436
Seita.9G523500	Seita.9G523500	XP_034573685.1 F-box/kelch-repeat protein At1g74510-like [Setaria viridis]	9.28E-08	2.49E-07	59.10333333	24.34913619	97.79333333	47.3670353	290.7566667	92.01699915	98.30333333	19.02405144	113.92	32.54596749	88.56	25.41349445	79.66666667	47.75230501	141.1033333	49.44928749	301.2633333	53.60186222	39.43333333	20.76176855	43.64	4.220817456	37.27666667	0.793242292
Seita.2G120900	Seita.2G120900	XP_004956095.1 uncharacterized protein LOC101781538 [Setaria italica]	3.40E-21	4.28E-19	221.86	19.9245803	300.3166667	19.1136766	258.6766667	28.73193751	182.0366667	13.9850718	225.0733333	27.43483977	199.6533333	6.372145112	0	0	0	0	0	0	0	0	0.026666667	0.046188022	0	0
Seita.9G504100	Seita.9G504100	XP_004985332.2 J domain-containing protein required for chloroplast accumulation response 1 [Setaria italica]	8.37E-08	2.27E-07	185.19	80.43247914	116.6033333	58.38929468	4.713333333	4.192616526	56.66666667	17.01994516	184.1466667	78.60416041	72.78333333	15.10775408	129.58	57.45924817	47.36	32.08034133	1.836666667	0.72727803	118.1266667	21.11429453	327.0766667	13.2007626	140.5433333	4.369786417
Seita.9G075600	Seita.9G075600	XP_034582589.1 organic cation/carnitine transporter 7-like [Setaria viridis]	3.66E-14	5.49E-13	165.9033333	44.14110367	30.47666667	20.28871936	327.7566667	11.69547918	58.73	23.33692139	54.02333333	12.04560639	46.32	8.250569677	197.8633333	84.55422067	52.90333333	17.41449492	402.5666667	29.37398906	13.6	5.235217283	12.14	9.678259141	10.88666667	0.568711995
Seita.3G354100	Seita.3G354100	XP_004962910.1 2'-deoxymugineic-acid 2'-dioxygenase [Setaria italica]	4.59E-14	6.68E-13	14.75	9.710386192	146.3166667	58.56188208	12.33333333	4.898064243	346.1066667	25.43836145	295.5366667	37.40530221	145.7366667	14.14855587	12.84	5.971155667	119.0733333	17.86370716	19.04666667	6.783143322	122.2766667	41.97070089	82.02666667	17.33452432	55.39	2.833848973
Seita.2G139500	Seita.2G139500	XP_004956273.1 mavicyanin-like [Setaria italica]	0.040999313	0.044351187	70.58	12.28457976	60.67	33.520801	137.31	143.5204937	218.31	180.1359173	233.34	156.3372905	198.1033333	141.1183377	211.6866667	9.235996607	67.96333333	54.20105196	90.05333333	19.27325954	32.97	7.349904761	23.31666667	1.605033748	24.74666667	5.284887258
Seita.9G220900	Seita.9G220900	XP_004982859.1 uncharacterized protein LOC101758239 [Setaria italica]	1.68E-10	8.57E-10	9.786666667	10.0211493	56.06666667	21.2058396	437.0166667	105.4882137	67.29666667	22.94247662	41.69	15.4637738	69.90666667	11.50721658	39.41	30.66044194	229.79	99.76829757	361.62	84.75486594	13.96666667	2.77964626	24.91666667	10.88919342	15.82333333	1.580390247
Seita.1G221500	Seita.1G221500	XP_004953001.1 cytosolic Fe-S cluster assembly factor NBP35 [Setaria italica]	1.43E-07	3.69E-07	94.61666667	25.14618129	88.18333333	34.32639849	180.77	26.4158267	96.59333333	27.49721683	150.67	1.378803829	89.76666667	22.58130274	131.83	70.55301624	102.29	22.51814158	280.3833333	53.50541312	49.45666667	3.820436275	75.57333333	16.56159815	26.26666667	0.975209379
Seita.1G144900	Seita.1G144900	RCV06209.1 hypothetical protein SETIT_1G144900v2 [Setaria italica]	0.000823389	0.001089021	88.86	10.84790763	191.4533333	67.38316432	116.0766667	28.04155726	63.77333333	18.48857034	77.97	26.87008932	86.41333333	11.10897985	138.48	44.06160347	161.06	27.58663263	111.9333333	22.19058434	89.25333333	13.68526702	109.6866667	18.68626858	128.6866667	11.9921238
Seita.6G050700	Seita.6G050700	XP_004972761.1 acyl-CoA-binding protein [Setaria italica]	1.06E-11	7.62E-11	50.80333333	20.9757773	36.09666667	1.360967793	30.72666667	10.15315386	119.4466667	35.43249544	148.0766667	53.61877501	162.4033333	27.20171012	80.1	7.098056072	57.68	23.98631485	52.9	17.94844562	148.9066667	16.20035288	154.47	13.61274403	321.01	26.5829024
Seita.3G239400	Seita.3G239400	XP_004962063.1 MLO-like protein 1 [Setaria italica]	4.33E-09	1.57E-08	77.65666667	37.59325782	59.51	54.63021783	2.43	1.118793994	51.02	22.56824539	144.8866667	44.33281441	111.8566667	24.24424124	98.62	16.32885789	58.92333333	80.94987111	2.01	0.399499687	138.68	30.23822581	413.9966667	94.69797587	202.4966667	3.410371436
Seita.9G445200	Seita.9G445200	XP_004984803.1 two-component response regulator-like PRR73 isoform X1 [Setaria italica]	7.15E-10	3.14E-09	219.04	41.00887343	3.906666667	0.939432453	147.8033333	15.78982689	88.76333333	5.737816077	169.5766667	34.00111959	11.15666667	1.587272293	241.86	89.48565751	0.983333333	0.592818128	117.3866667	22.02086359	146.1033333	23.87375616	185.3466667	4.626200745	25.96666667	0.747952761
Seita.5G135500	Seita.5G135500	XP_004968501.1 ATP-dependent 6-phosphofructokinase 6 isoform X1 [Setaria italica]	2.56E-05	4.32E-05	56.17666667	24.89691815	141.0066667	28.77892516	165.95	47.67652672	145.5233333	16.99512381	168.7166667	19.21974592	139.35	50.2917359	74.03	32.9816267	156.5766667	52.63020457	137.2	25.37171457	54.34666667	17.30142865	85.29666667	7.35834447	33.11	1.465435089
Seita.2G052600	Seita.2G052600	RCV09729.1 hypothetical protein SETIT_2G052600v2 [Setaria italica]	3.98E-13	4.29E-12	16.81	12.7942448	8.15	6.677551947	13.65666667	7.487164572	38.64	3.643953897	23.55666667	7.968665719	7.7	3.095593643	122.5433333	18.49380797	328.9033333	53.19630188	129.0766667	39.38814585	195.9533333	48.00568959	325.2466667	65.02260709	144.7666667	6.465727595
Seita.9G482600	Seita.9G482600	XP_004985125.1 phytosulfokines 2 [Setaria italica]	6.69E-08	1.86E-07	40.03	8.262427004	163.93	54.61203256	158.6966667	47.40347702	52.05333333	15.21449419	234.14	23.37733732	20.57666667	6.56193823	47.46666667	31.20988038	160.6833333	29.41773671	206.8433333	45.9751741	40.15	8.804839578	181.3333333	73.23926019	47.96	3.692736113
Seita.7G126900	Seita.7G126900	XP_004975875.1 anthranilate synthase beta subunit 1, chloroplastic [Setaria italica]	9.66E-05	0.000147264	22.73666667	9.085512277	16.53333333	3.610115418	49.36	38.59758671	148.79	73.02689025	213.0266667	136.8371566	666.2166667	416.1632172	12.47333333	4.857667479	16.72333333	5.699774849	20.28333333	5.470743399	56.76	3.356352187	31.05333333	0.144683563	99.76333333	6.98123437
Seita.6G110500	Seita.6G110500	XP_004973192.1 indole-3-glycerol phosphate synthase, chloroplastic isoform X1 [Setaria italica]	0.000320645	0.000450467	30.75666667	16.12005066	29.18666667	7.967849982	92.21	80.0222644	207.7633333	97.01391721	244.7066667	152.0967995	472.2633333	287.9499474	25.44333333	8.060064102	36.2	15.85893754	45.57333333	7.073092204	82.93	20.93941976	31.17	5.507267925	52.97333333	1.57639885
Seita.6G235700	Seita.6G235700	XP_004974077.1 plant UBX domain-containing protein 8 [Setaria italica]	4.34E-14	6.38E-13	183.0566667	34.05817132	115.14	27.24601439	335.33	2.815741465	108.6666667	16.83468245	114.87	44.66719266	120.9033333	10.24434153	58.74333333	7.791446164	73.44666667	3.479746159	92.20666667	8.781607674	44.71666667	1.447975598	52.19333333	2.381372153	47.69666667	2.264074498
Seita.7G115300	Seita.7G115300	XP_004975762.1 NAD(P)H-dependent 6'-deoxychalcone synthase [Setaria italica]	2.28E-10	1.13E-09	94.89	46.25551318	105.94	13.74020742	40.9	5.826525551	82.65333333	28.21350799	132.53	46.91610704	55.13	9.243327323	128.7466667	70.56845282	171.5233333	82.3600342	445.4966667	47.86412261	30.00333333	9.096594601	46.53	5.261596716	11.84666667	0.37434387
Seita.4G016600	Seita.4G016600	XP_004964395.1 ferrochelatase-1, chloroplastic [Setaria italica]	1.05E-06	2.26E-06	86.21666667	26.50120249	147.29	27.01501249	215.2066667	29.32785763	104.26	31.91056408	129.14	30.29242975	79.11333333	21.74375619	126.9	40.95231862	156.93	52.96587958	156.4066667	19.65628229	36.51333333	9.527929121	81.39333333	18.35953522	26.75666667	0.530125771
Seita.5G184500	Seita.5G184500	XP_004968858.1 protein FLUORESCENT IN BLUE LIGHT, chloroplastic [Setaria italica]	7.63E-17	2.96E-15	19.04666667	6.574589975	51.39666667	30.76295879	5.6	3.232908907	150.1966667	66.79731157	41.04666667	13.368135	168.76	19.27003114	12.51333333	8.672198875	19.82	13.78743268	4.89	0.819023809	400.8533333	12.58903226	110.52	25.66555863	347.88	10.91226374
Seita.9G375100	Seita.9G375100	XP_004984114.1 dicarboxylate transporter 2.1, chloroplastic [Setaria italica]	2.95E-05	4.92E-05	74.59	51.24292829	65.63333333	55.48160987	0.076666667	0.068068593	43.00666667	30.00847602	59.34666667	38.00351607	113.0033333	30.93698326	101.4633333	90.89803097	10.26333333	7.079522112	0.12	0.16643317	270.2666667	132.0907296	289.9066667	168.9594822	301.7466667	11.87321916
Seita.3G258000	Seita.3G258000	XP_012700427.1 protein RETICULATA-RELATED 4, chloroplastic [Setaria italica]	3.23E-10	1.54E-09	19.59666667	5.342380867	47.14666667	16.20410545	9.713333333	5.458363613	163.6133333	6.554253072	89.62666667	27.49079907	119.47	17.67473055	14.58666667	5.709293593	21.64	7.461581602	4.543333333	2.325087812	388.2933333	137.5540491	115.1033333	69.43535795	336.02	3.966598039
Seita.9G431600	Seita.9G431600	XP_034571203.1 acetate/butyrate--CoA ligase AAE7, peroxisomal-like [Setaria viridis]	8.33E-05	0.000128209	44.60333333	18.86560185	128.5	55.5297794	133.54	46.88009279	88.79	10.28418203	147.72	46.79734928	117.5866667	13.33791713	94.63	54.1890727	168.59	33.08446917	184.5233333	1.715060738	54.57	1.094942921	127.0433333	25.4529494	39.08	3.107474859
Seita.7G297000	Seita.7G297000	XP_004977342.1 putative HVA22-like protein g isoform X1 [Setaria italica]	4.53E-06	8.68E-06	34.80333333	14.94751596	151.2	36.25555268	260.56	115.1870843	133.3733333	25.83738635	141.21	42.2866894	50	18.98980516	56.15333333	31.123278	183.6733333	77.03213767	204.8333333	23.1603483	32.83333333	5.771701078	58.89333333	12.3835388	20.89	1.306636904
Seita.2G121200	Seita.2G121200	XP_004956100.1 uncharacterized protein LOC101783699 [Setaria italica]	6.64E-20	6.20E-18	223.92	15.68062818	266.7366667	22.79974634	249.2533333	27.45061444	180.2866667	9.916155169	210.2	35.45962916	194.6	9.458033622	0	0	0	0	0	0	0	0	0	0	0	0
Seita.8G194000	Seita.8G194000	XP_004979730.1 wall-associated receptor kinase 5 [Setaria italica]	6.24E-09	2.17E-08	11.07666667	5.591639593	22.94666667	4.549948718	25.71	10.57920602	23.05666667	0.115036226	59.47333333	55.55831651	11.48333333	1.865377531	100.4233333	53.56022436	360.67	63.66054272	80.18666667	41.75580958	103.9933333	17.04865488	428.03	163.07127	74.42	0.538423625
Seita.2G285600	Seita.2G285600	XP_004957449.1 protein STAY-GREEN, chloroplastic [Setaria italica]	2.35E-07	5.81E-07	15.95333333	15.10881972	33.99	35.77092534	222.5066667	58.02060783	55.07666667	22.77510117	101.6366667	24.16992415	31.83333333	15.23338877	108	100.5483426	80.06333333	53.40326051	607.6333333	252.9047286	10.63333333	2.194204488	23.99	11.97894403	3.803333333	0.372871738
Seita.3G005100	Seita.3G005100	XP_004959976.1 cationic peroxidase SPC4-like [Setaria italica]	0.000411793	0.000568926	81.20333333	20.08608557	116.7	52.8608863	233.9366667	78.1626601	92.71666667	2.045002037	28.84666667	16.33380646	148.26	52.79114414	90.45666667	23.26016839	217.9	143.2167766	169.8433333	36.84319521	48.72333333	34.2077043	20.06	4.555074094	45.01666667	2.091514603
Seita.1G246700	Seita.1G246700	XP_004953212.1 GEM-like protein 4 [Setaria italica]	1.80E-08	5.63E-08	32.42333333	7.467726115	103.7033333	60.23944915	606.1866667	105.4942204	8.116666667	3.888705869	11.33333333	5.317069995	13.11	13.12286935	18.25666667	8.013627976	152.0433333	114.6748718	332.97	220.8843514	2.14	1.532677396	1.54	0.345108679	2.21	0.558300994
Seita.3G053800	Seita.3G053800	XP_004960418.1 CBL-interacting protein kinase 17 [Setaria italica]	8.22E-07	1.81E-06	68.58666667	32.45162605	235.8366667	101.6638994	114.51	40.79806736	70.89	8.879600216	222.48	47.05858795	80.73666667	5.256085362	46.00666667	25.9042281	215.5966667	45.06456516	56.19333333	8.429260545	18.63	10.87616201	118.0833333	39.09754127	31.03	1.033198916
Seita.8G085500	Seita.8G085500	XP_004979030.1 S-norcoclaurine synthase [Setaria italica]	7.58E-10	3.32E-09	53.15666667	38.4592906	15.09666667	1.496172896	1.593333333	1.615435958	185.3933333	66.61220184	192.5066667	16.88668805	88.36666667	28.14677305	47.97666667	24.08063607	32.11	18.87325091	3.54	1.88883562	207.94	56.61382428	275.51	61.06580958	172.8433333	4.285351016
Seita.3G347200	Seita.3G347200	XP_004962863.1 syntaxin-132 [Setaria italica]	0.00011802	0.000177144	68.33666667	38.86226619	102.3	25.63634919	238.2466667	111.5017992	168.4666667	74.60074553	199.7966667	32.82274567	92.37666667	37.81333936	78.39333333	40.82576801	102.3066667	41.11520684	121.4733333	16.18259662	33.99666667	11.69898001	45.96333333	16.91540816	18.21333333	1.040016026
Seita.9G130200	Seita.9G130200	XP_004982106.1 uncharacterized protein LOC101766073 [Setaria italica]	4.90E-11	2.89E-10	261.39	18.71870455	93.68666667	17.74467901	93.56666667	30.33557208	73.60333333	22.32470007	51.29333333	11.38509698	74.36666667	7.632511601	182.18	51.3881533	41.33333333	5.850002849	61.78333333	7.09817817	131.59	13.23817208	67.23666667	3.020833218	137.42	3.234068645
Seita.9G456500	Seita.9G456500	XP_004984692.1 anthranilate synthase alpha subunit 2, chloroplastic [Setaria italica]	0.002395581	0.002978056	100.5733333	25.34338244	33.95333333	6.938244254	80.4	64.53396857	160.0666667	74.04057964	189.65	114.644569	298.2	171.8512298	112.6166667	28.73261967	62.75333333	8.435178323	54.38	5.698587544	72.98	5.53368774	35.74333333	6.123727079	64.13	1.879680824
Seita.2G199600	Seita.2G199600	XP_004956763.1 uncharacterized protein LOC101758854 [Setaria italica]	1.99E-08	6.16E-08	70.02	20.44303549	53.93333333	21.80231257	263.02	76.28517746	96.63666667	37.06647047	104.07	29.52204431	82.01666667	36.39646182	128.4633333	61.8125896	95.40333333	55.78809222	305.1966667	41.50723592	22.2	7.950779836	21.96	8.11245339	13.16	1.18654962
Seita.9G279300	Seita.9G279300	XP_004983310.1 uncharacterized protein LOC101770144 isoform X1 [Setaria italica]	7.60E-12	5.74E-11	210.24	20.57563365	113.5966667	42.93864149	162.6866667	33.98701124	264.4933333	48.79433608	242.0233333	84.79416863	258.2966667	38.93985276	0.676666667	0.555907666	0.82	0.512152321	0.54	0.419046537	0.123333333	0.2136196	0.2	0.180277564	0.336666667	0.330201958
Seita.4G031200	Seita.4G031200	XP_004964518.1 superoxide dismutase [Fe] 2, chloroplastic [Setaria italica]	1.15E-13	1.48E-12	18.68	2.288733274	59.49	19.53005632	34.5	10.98705147	131.1233333	65.24275004	40.16666667	8.826677367	133.7833333	23.48563462	16.83333333	4.241183011	42.67333333	9.44044667	54.90666667	7.435780614	383.48	57.02071816	86.14	10.38389137	246.29	2.937822323
Seita.6G047300	Seita.6G047300	RCV29858.1 hypothetical protein SETIT_6G047300v2 [Setaria italica]	3.26E-11	2.03E-10	7.99	3.833940532	38.14	21.83548259	3.636666667	2.090390713	118.5466667	42.20653543	51.37666667	27.73982216	204.6566667	62.75901874	5.2	4.940728691	13.84333333	3.319824293	2.613333333	0.348472859	263.42	101.4557574	114.09	64.84338131	423.52	8.83683767
Seita.9G259700	Seita.9G259700	XP_004983156.1 pectinesterase 31 [Setaria italica]	0.014530867	0.016454972	72.47666667	24.99153123	119.3333333	24.05011712	262.39	197.4517989	120.5966667	59.72682256	103.3366667	22.26202447	112.93	13.83583752	85.73	20.42414992	104.1866667	45.94473456	149.68	35.03348826	37.3	1.680029762	27.72333333	5.87479645	47.78	2.791200459
Seita.8G235600	Seita.8G235600	XP_004979983.1 Bowman-Birk type trypsin inhibitor [Setaria italica]	0.00072259	0.000963974	16.37	13.68934987	221.8766667	259.1590586	11.83333333	6.137363712	72.43	80.82637936	122.91	49.67231925	394.43	75.64158843	9.723333333	2.517187584	147.0366667	87.07935768	29.26	3.727049772	141.2466667	93.69015441	34.68	5.545728086	41.34333333	4.200789608
Seita.7G236800	Seita.7G236800	XP_004976807.1 protein argonaute 2 [Setaria italica]	0.005275739	0.006292573	13.81666667	10.04913097	157.8666667	191.985436	381.6866667	256.4396971	152.4733333	79.44139874	202.7866667	108.0018724	23.68333333	6.073140319	11.12666667	7.766004979	194.3066667	139.5371572	36.94333333	28.81760284	5.993333333	3.589600721	54.31666667	32.78314404	1.596666667	0.227229693
Seita.5G346100	Seita.5G346100	XP_004970231.1 protein odd-skipped [Setaria italica]	1.71E-13	2.05E-12	30.83333333	16.84121235	100.4533333	15.58335116	304.12	73.32176416	15.92666667	7.035348842	23.65333333	17.5834278	27.3	21.23350419	77.27	28.73032718	199.4533333	80.31165627	446.6633333	39.90713512	2.49	1.239233634	5.516666667	0.677962634	2.833333333	0.987741532
Seita.3G081100	Seita.3G081100	XP_004960657.1 lactoylglutathione lyase GLX1 [Setaria italica]	4.57E-15	9.41E-14	78.15333333	9.096550628	101.9466667	22.86040755	40.20666667	9.144399014	82.04333333	3.990517928	78.72333333	4.439170343	90.59666667	15.89264715	68.17333333	14.32624282	71.77	19.94869419	35.13333333	3.71926516	228.19	23.84103815	138.7433333	4.549816846	220.1933333	3.659854278
Seita.3G342000	Seita.3G342000	XP_004962802.1 putative disease resistance protein At1g50180 [Setaria italica]	5.37E-09	1.91E-08	45.90333333	6.19172297	190.1933333	42.89056812	49.94666667	23.85722183	43.59	22.31565146	41.96	18.25328738	97.42333333	20.68248131	66.94666667	35.32958015	200.95	54.12233642	74.99	6.309453225	73.66	10.00265465	141.1133333	12.27394123	203.9166667	4.963913107
Seita.3G526900	Seita.3G526900	XP_004955770.1 DNA-directed RNA polymerases II, IV and V subunit 11 [Setaria italica]	1.60E-05	2.81E-05	111.9933333	12.56696198	109.21	28.23091036	128.9266667	22.97348109	129.13	10.26599727	131.87	4.675008021	120.8633333	18.21935601	89.27333333	10.78532491	90.77666667	21.68230231	115.8966667	8.406701692	75.55	17.46686291	73.36666667	11.78198766	53.25	4.660804652
Seita.1G168000	Seita.1G168000	XP_004952548.1 uncharacterized protein LOC101773820 [Setaria italica]	8.20E-11	4.58E-10	111.2333333	39.05080324	15.42333333	4.783851308	45.65666667	2.37411738	131.6866667	29.42524823	227.59	35.04036958	46.85666667	15.68692555	127.1366667	8.24228326	18.05666667	2.637656788	134.13	40.01190448	143.25	15.42270729	209.12	38.85257649	14.99333333	0.365558933
Seita.8G014400	Seita.8G014400	NP_001267737.1 CBL-interacting protein kinase 14-like [Setaria italica]	1.21E-12	1.13E-11	92.14	19.73532113	81.13666667	37.14619945	164.52	48.26064649	18.86333333	5.298842641	18.66666667	7.632891545	50.53333333	2.587476248	138.77	33.75517294	144.46	8.5256554	315.46	25.65878407	45.11666667	23.99610454	20.11	6.761863648	130.8966667	2.942810448
Seita.4G009400	Seita.4G009400	XP_004964329.1 6-phosphogluconate dehydrogenase, decarboxylating 1 [Setaria italica]	0.010213184	0.01177974	122.27	31.38092892	36.23666667	8.158751947	155.3133333	118.893476	203.2066667	127.3162536	169.7666667	63.79126612	80.82666667	27.20231118	161.7733333	63.63730536	65.10333333	32.07587931	107.5566667	22.42043785	47.41	18.06323338	37.11333333	11.67392964	32.87666667	0.960954387
Seita.9G239300	Seita.9G239300	XP_012704452.1 ABC transporter G family member 25 isoform X1 [Setaria italica]	1.77E-05	3.07E-05	65.78333333	42.15512583	149.2266667	45.49035319	316.73	141.2866522	108.6333333	6.939858308	95.65666667	36.81993255	125.9033333	34.38350234	61.56333333	31.87883363	104.8466667	28.14051409	87.79666667	13.154529	25.61	5.783882779	44.54333333	11.04145069	29.14333333	1.027342851
Seita.8G179500	Seita.8G179500	XP_022684927.1 wall-associated receptor kinase 2-like [Setaria italica]	8.01E-07	1.77E-06	243.17	32.01988757	211.9133333	43.01181388	39.01666667	38.01212614	247.3	79.40286582	321.9666667	196.4490042	144.2866667	45.92153126	0	0	0.023333333	0.040414519	0	0	0.006666667	0.011547005	0.016666667	0.028867513	0	0
Seita.3G382800	Seita.3G382800	XP_004963123.1 26S proteasome non-ATPase regulatory subunit 11 homolog [Setaria italica]	4.07E-07	9.57E-07	95.06	17.62928246	103.2733333	29.97859625	156.0966667	22.68261963	111.45	31.56237158	147.43	13.28554478	103.9233333	21.27572874	72.72333333	21.92751316	95.59666667	24.86972926	170.92	28.84757702	51.89666667	4.43310651	63.82666667	15.859112	30.97	2.960962681
Seita.8G104100	Seita.8G104100	XP_004979148.2 tetrapyrrole-binding protein, chloroplastic [Setaria italica]	9.38E-09	3.13E-08	9.656666667	9.58248576	76.44	72.54491919	0	0	98.45666667	48.28366839	125.6066667	48.85154484	117.8	14.24864555	6.926666667	10.82423823	11.43333333	12.90733254	0	0	248.12	26.86069805	282.16	104.066756	220.6233333	10.73544286
Seita.3G259100	Seita.3G259100	XP_004962241.1 UDP-sulfoquinovose synthase, chloroplastic [Setaria italica]	1.93E-15	4.69E-14	31.14333333	3.490276971	40.29333333	5.641846624	10.31	2.161758543	141.66	45.46036845	69.29	23.45592249	148.4266667	26.28624989	23.48	3.863884056	40.61333333	14.88244044	14.60666667	2.133643207	285.2833333	34.60631493	110.9266667	10.11000659	277.1633333	1.325154079
Seita.1G291600	Seita.1G291600	XP_004953637.1 histone H2B.5 [Setaria italica]	3.15E-05	5.23E-05	94.47333333	17.76660163	109.7833333	9.662227141	120.31	16.11853902	102.68	13.80439423	115.9466667	18.69508046	96.84333333	18.91067776	126.1833333	7.406256364	73.24333333	15.54830323	114.93	12.72623668	91.80666667	7.996926493	103.52	22.32621553	43.44666667	5.855273976
Seita.3G111700	Seita.3G111700	XP_004960911.1 zinc finger CCCH domain-containing protein 35 [Setaria italica]	1.29E-05	2.30E-05	203.2733333	59.3738068	67.06	42.23634335	221.6266667	124.4296063	46.55	17.24101795	34.04333333	10.85210732	116.44	6.538539592	193.9466667	58.75906427	55.4	10.26304049	150.7233333	26.5190221	25.02	2.570933683	21.00333333	5.668371312	48.90666667	1.135972418
Seita.9G279400	Seita.9G279400	XP_022685605.1 nucleolin isoform X4 [Setaria italica]	3.36E-11	2.08E-10	197.11	29.67501137	130.5633333	51.62727412	154.57	40.31670497	223.5466667	38.86966083	222.8133333	83.77991247	255.11	25.80654181	0	0	0	0	0	0	0	0	0.03	0.051961524	0	0
Seita.9G526700	Seita.9G526700	XP_034577074.1 uncharacterized protein LOC117840664 [Setaria viridis]	3.45E-12	2.83E-11	193.8833333	41.28694992	59.53333333	45.91892457	172.37	22.19638034	46.15666667	21.61050053	47.77666667	8.969204721	34.55333333	9.216210356	227.6033333	18.68685724	94.80333333	41.05930386	272.5533333	40.56001767	16.41333333	8.585571229	10.17	5.779351175	6.456666667	0.542248406
Seita.1G202600	Seita.1G202600	XP_004952712.1 beta-1,3-galactosyltransferase 7 [Setaria italica]	2.13E-07	5.31E-07	44.69666667	24.16643195	202.96	32.60701612	205.0133333	57.85140995	109.7333333	48.41036081	141.74	30.31512659	61.40333333	10.46200905	43.47	25.08395503	153.4933333	51.9580815	101.53	11.92390876	29.24333333	11.55744493	65.05666667	13.92615285	22.55	0.958488393
Seita.9G193900	Seita.9G193900	XP_004982626.1 cytochrome P450 84A1 [Setaria italica]	1.47E-08	4.70E-08	25.98	22.16083257	22.06666667	25.58528158	73.98666667	17.93743107	363.4633333	186.2885671	474.3966667	115.7774893	90.56666667	40.32193489	14.38	13.10155716	29.11	16.6028341	33.79	12.87870723	19.24666667	7.524688255	25.25	11.48667054	7.416666667	0.750755175
Seita.2G139700	Seita.2G139700	RCV10825.1 hypothetical protein SETIT_2G139700v2 [Setaria italica]	0.000358988	0.000501249	51.61333333	29.52017672	77.03	57.99744908	324.6233333	182.3291821	122.1533333	32.56145011	114.4033333	20.61517968	95.46333333	26.95775646	55.26	38.026308	119.67	59.1444207	123.7566667	3.456390217	36.35666667	2.778314837	37.68666667	7.591115421	20.61666667	1.278762423
Seita.9G330700	Seita.9G330700	XP_004983726.1 proline dehydrogenase 2, mitochondrial [Setaria italica]	2.59E-11	1.68E-10	22.81333333	9.108991894	60.43666667	24.40891709	283.7233333	60.31282976	32.17333333	12.5721173	54.09	21.54548909	33.22666667	19.32398596	74.12333333	45.33329939	186.6766667	76.81051122	400.1866667	76.96749595	3.803333333	0.433628105	17.50333333	6.593666153	8.493333333	0.610437002
Seita.9G039100	Seita.9G039100	RCV40268.1 hypothetical protein SETIT_9G039100v2 [Setaria italica]	6.06E-09	2.12E-08	20.66666667	7.928091405	11.27	3.959406521	24.81333333	12.43446152	333.0033333	212.3832699	521.96	73.06201955	75.73666667	23.72683151	15.24	7.914335095	18.37	8.478932716	25.55666667	6.827696049	58.13666667	22.46102699	44.18333333	8.143563921	22.86666667	0.765136153
Seita.7G150600	Seita.7G150600	XP_004976080.1 endochitinase A [Setaria italica]	0.001208445	0.001566051	33.58	16.60061445	7.103333333	2.460169371	7.093333333	4.34564533	74.53333333	47.42375916	68.99	52.50683479	839.55	668.1295091	22.74	7.041001349	10.58666667	3.936449331	28.02333333	18.20500572	60.96666667	42.74397774	6.313333333	0.697160909	10.49	1.296880873
Seita.9G613000	Seita.9G613000	-	3.26E-11	2.03E-10	2.133333333	0.270985854	2.31	1.709064071	4.636666667	4.772518552	3.883333333	2.984197268	1.396666667	1.024808925	1.18	0.252388589	208.3666667	118.5898825	480.2966667	81.98029662	18.67	18.21291849	91.46333333	5.451837611	276.59	83.50451904	78.77333333	7.874289386
Seita.9G427000	Seita.9G427000	RCV45113.1 hypothetical protein SETIT_9G427000v2 [Setaria italica]	1.18E-07	3.10E-07	318.3533333	41.34042856	58.64333333	29.6103805	102.35	17.22569012	34.12333333	16.87984103	3.786666667	1.869340347	45.2	7.860464363	285.85	155.2622259	53.68	10.32093504	73.74666667	16.43031446	72.82666667	8.618267421	8.773333333	1.784442023	107.3366667	0.44117268
Seita.4G040400	Seita.4G040400	RCV20238.1 hypothetical protein SETIT_4G040400v2 [Setaria italica]	2.20E-07	5.49E-07	337.4066667	16.41679729	153.85	88.20322613	3.546666667	0.731869752	101.65	64.68581838	24.01666667	0.316596483	36.49	10.2740839	163.4066667	92.14408084	71.21333333	51.05082304	0.69	0.23	59.16	36.28608135	85.50666667	19.91813579	124.8533333	6.230765068
Seita.2G560100	Seita.2G560100	XP_004987261.1 photosynthetic NDH subunit of lumenal location 3, chloroplastic [Setaria italica]	1.30E-15	3.33E-14	13.18	8.324247714	22.29333333	19.18699907	0.056666667	0.098149546	119.78	64.47668028	13.83666667	8.762261885	206.29	39.57467372	9.956666667	9.974769839	5.1	3.866173819	0.05	0.08660254	335.4066667	41.83727086	61.23	27.64998915	370.2766667	15.09345664
Seita.3G038000	Seita.3G038000	XP_004960279.1 1-aminocyclopropane-1-carboxylate oxidase [Setaria italica]	6.07E-09	2.12E-08	29.64666667	15.57309325	42.84	3.241126347	9.986666667	7.015884359	249.9766667	35.57861764	224.0433333	78.8607192	155.8033333	36.09620525	35.18666667	14.24682538	89.23666667	49.86399536	15.52333333	9.052382743	156.36	43.35959871	105.28	9.0652027	41.64666667	0.772938117
Seita.3G062900	Seita.3G062900	XP_004960501.1 soluble inorganic pyrophosphatase 4 [Setaria italica]	5.02E-06	9.55E-06	91.47333333	18.96985064	98.98333333	22.44556155	46.36333333	32.21825311	70.39666667	8.112732791	72.79333333	18.70253815	64.14666667	8.757998249	175.8166667	54.32141597	80	8.846903413	37.72	15.90648924	185.25	46.30060583	112.3533333	28.76361301	115.73	0.881532756
Seita.5G539300	Seita.5G539300	XP_034595004.1 glycine dehydrogenase (decarboxylating), mitochondrial-like [Setaria viridis]	9.16E-12	6.75E-11	2.396666667	0.488091521	17.67	14.9603877	0.263333333	0.085049005	133.9733333	26.00910866	247.34	42.98017334	65.69666667	6.694993154	8.306666667	5.874592184	9.663333333	6.674199078	0.556666667	0.125830574	227.9233333	9.755840985	313.3166667	104.4027286	121.7066667	1.61939289
Seita.8G206400	Seita.8G206400	RCV39225.1 hypothetical protein SETIT_8G206400v2 [Setaria italica]	1.60E-10	8.23E-10	134.9333333	16.55158703	194.2966667	65.50495121	212.6366667	18.15481846	144.7066667	16.90791038	169.68	51.11988654	131.0566667	14.62891771	22.02	2.664338567	37.08	7.336627291	22.65666667	2.24633776	23.54	7.942021153	28.67333333	5.429957029	24.96333333	4.198098776
Seita.9G105900	Seita.9G105900	XP_004981885.1 uncharacterized protein LOC101780113 [Setaria italica]	6.11E-14	8.38E-13	60.53666667	22.29626501	49.03333333	31.30865908	0.92	0.821462111	128.52	45.72683785	31.00333333	6.529872383	180.74	29.05696302	42.97333333	37.29869211	31.54	18.39173999	0.806666667	0.33650161	211.1466667	38.34321365	48.68333333	9.342956349	359.2733333	16.80671394
Seita.7G218700	Seita.7G218700	RCV35171.1 hypothetical protein SETIT_7G218700v2 [Setaria italica]	1.17E-10	6.25E-10	66.77333333	37.03215945	85.57	57.17924711	4.24	3.406523154	76.43666667	43.9737903	21.78	7.407232952	138.11	22.06476603	59.65666667	50.16027944	30.33333333	19.83043704	3.13	1.928963452	224.5333333	49.87750027	90.6	22.72527888	338.0033333	19.67409549
Seita.4G164400	Seita.4G164400	XP_004965488.1 ubiquitin-conjugating enzyme E2 5B [Setaria italica]	2.24E-06	4.53E-06	30.07333333	8.082860467	71.61666667	16.99223744	170.58	80.60794254	79.15333333	13.80404409	212.28	46.97551809	43.79	12.92592743	31.96333333	16.69941416	95.56666667	46.41019105	200.0266667	33.67341137	49.58333333	12.3960491	138.2466667	67.63695908	15.67666667	1.460901548
Seita.7G075600	Seita.7G075600	XP_004975420.1 probable metal-nicotianamine transporter YSL6 [Setaria italica]	2.07E-06	4.20E-06	24.94333333	14.91754113	23.78333333	1.010066004	61.05666667	9.263543239	56.1	13.42322986	106.72	16.73178114	22.65666667	4.075540864	194.6866667	161.4430223	97.68666667	23.00900766	364.8	87.87760864	45.33333333	8.435000494	86.93333333	8.82562368	52.70333333	0.745743477
Seita.9G537700	Seita.9G537700	XP_004985670.1 cell division cycle protein 48 homolog [Setaria italica]	6.17E-07	1.40E-06	121.3333333	14.27713673	49.78333333	11.59634569	151.6566667	22.06452885	120.8633333	45.76453467	114.1566667	24.0083659	108.87	16.74785658	116.33	25.4833063	66.51666667	19.32954302	143.8066667	13.24579304	55.41333333	6.366885686	46.88	12.24943672	41.46	2.075283113
Seita.2G163700	Seita.2G163700	XP_004956455.1 rhodanese-like domain-containing protein 9, chloroplastic [Setaria italica]	3.77E-13	4.11E-12	55.98666667	12.71363966	115.8533333	38.43554388	34.87	14.9866574	99.02333333	9.530720504	96.13666667	8.241688743	98.52666667	19.49911878	24.82333333	5.85137021	43.92666667	10.52605022	19.86666667	3.650292226	195.67	25.08629706	104.5833333	25.22846474	244.94	5.736471041
Seita.2G077400	Seita.2G077400	XP_004955778.1 uncharacterized protein LOC101784913 [Setaria italica]	5.00E-05	8.03E-05	85.69666667	50.84870631	28.04	33.83123557	145.7033333	10.196452	126.7066667	78.32793903	130.74	57.58936447	43.42666667	14.81975821	156.45	117.0841403	86.02333333	45.41820817	279.6933333	61.65761132	19.49	6.382624852	14.70666667	9.590048662	16.63666667	1.144086244
Seita.5G113100	Seita.5G113100	XP_004968274.1 acyl-coenzyme A oxidase 4, peroxisomal [Setaria italica]	5.13E-09	1.83E-08	65.74	21.03042796	50.68333333	22.08472398	142.0966667	4.115936507	53.99666667	18.06868101	52.04666667	6.021472688	75.68333333	12.64297961	123.49	62.71680875	85.06666667	12.91643269	391.6633333	119.6195458	33.90666667	3.926351147	24.43	6.885295927	33.79	2.171451128
Seita.5G021400	Seita.5G021400	XP_004967516.1 late embryogenesis abundant protein Lea5-D [Setaria italica]	8.46E-09	2.85E-08	0.96	1.182032148	1.716666667	2.801933856	0	0	6.17	2.368100505	34.20666667	32.4849324	6.336666667	1.929594085	3.246666667	3.768160471	0.366666667	0.495210393	0	0	120.0333333	86.37662666	956.56	384.5792749	2.12	0.546900357
Seita.4G169500	Seita.4G169500	XP_004965528.1 basic 7S globulin [Setaria italica]	0.000260722	0.000371445	12.99	5.021075582	63.38	23.81484201	216.7766667	96.7633424	55.08666667	51.71873581	125.85	37.19996102	298.56	236.98512	11.56333333	3.121319166	47.17666667	21.74481394	262.57	65.44356653	7.876666667	3.747550311	20.89666667	5.29845575	6.923333333	0.539475053
Seita.6G244300	Seita.6G244300	XP_004974191.1 monodehydroascorbate reductase [Setaria italica]	0.00826824	0.009641068	33.27333333	5.738574155	107.09	48.96015012	153.09	86.08707975	98.14333333	38.21318141	115.2933333	40.63416092	53.24666667	21.56123682	61.74333333	28.60386396	240.2266667	188.1962338	169.8966667	29.7131458	26.73666667	1.197260762	51.62	10.97423801	19.20333333	0.711500761
Seita.9G097000	Seita.9G097000	XP_004981814.1 calmodulin-like protein 4 [Setaria italica]	0.005525667	0.006578734	41.68333333	17.81928824	74.06333333	14.83923965	176.18	110.7984481	128.53	7.410182184	104.6133333	18.11643545	114.5833333	30.43644909	62.58333333	29.49500692	92.34	39.74704517	146.1633333	22.66714436	78.07666667	24.41980822	59.72666667	4.836179622	51.00333333	2.286139395
Seita.2G112500	Seita.2G112500	XP_004956034.1 granule-bound starch synthase 1b, chloroplastic/amyloplastic [Setaria italica]	7.12E-07	1.59E-06	102.69	78.35876403	20.51666667	13.05848511	0.543333333	0.18036999	19.85333333	13.04619996	191.0833333	67.42230813	29.51	11.47794842	119.9	81.55764035	11.67333333	9.082644622	0.71	0.27	97.76333333	12.94032972	415.35	166.5189235	118.1566667	2.501166395
Seita.8G060600	Seita.8G060600	XP_004978884.1 aspartic proteinase Asp1 [Setaria italica]	0.032355407	0.035316594	16.16	9.51503547	104.02	25.36783593	402.9966667	377.7502898	136.18	124.328319	99.72666667	43.85403782	85.70333333	49.38878854	15.61	5.263050446	135.5033333	95.99754493	81.91333333	34.23728426	18.15333333	12.42369242	19.04	1.695553007	9.766666667	1.30128142
Seita.5G099300	Seita.5G099300	RCV24607.1 hypothetical protein SETIT_5G099300v2 [Setaria italica]	4.19E-09	1.52E-08	156.9266667	16.73458793	33.01	9.659456506	176.95	64.33594563	104.8466667	16.26632206	48.72333333	5.190465618	85.07333333	13.9892971	172.67	18.83340914	61.18666667	18.29618084	181.41	39.62543501	49.26333333	16.06585302	24.95	6.014590593	28.85666667	4.605760885
Seita.4G376500	Seita.4G376500	-	2.44E-08	7.44E-08	129.1766667	56.34018666	102.5766667	33.04784764	236.7633333	46.00426756	6.813333333	5.046388147	3.52	4.2770083	34.34	18.28183798	177.1133333	84.96145381	209.3433333	77.04704169	206.5666667	25.79356767	3.286666667	3.040811295	2.223333333	2.1627837	8.536666667	6.352458842
Seita.9G510900	Seita.9G510900	RCV46165.1 hypothetical protein SETIT_9G510900v2 [Setaria italica]	8.36E-09	2.82E-08	14.13666667	11.66572044	133.31	95.27894363	525.75	143.2033645	37.00333333	10.94962252	21.64666667	12.59400783	32.26333333	18.04775425	20.43666667	16.35703009	156.9433333	118.3267663	152.52	31.23907809	12.42666667	17.12895307	5.626666667	1.20815286	4.793333333	0.508461732
Seita.9G209100	Seita.9G209100	XP_004982764.1 uncharacterized protein LOC101755530 [Setaria italica]	0.00023545	0.000337781	45.94333333	39.45620399	160.02	79.89545106	133.8466667	46.65994249	183.5	61.54087747	194.2766667	81.43820377	83.74	23.34496091	45.18	24.21568293	113.7266667	43.14657847	70.87666667	39.46000042	30.32333333	20.45752755	29.53333333	5.713600733	22.30666667	2.723973813
Seita.1G446800	Seita.1G446800	XP_034601548.1 uncharacterized protein LOC117862124 isoform X3 [Setaria viridis]	7.05E-07	1.57E-06	161.2166667	94.83483818	137.4733333	106.8007324	85.26666667	47.28355563	261.44	18.79243465	221.5233333	113.6494357	234.2933333	16.62023265	1.136666667	1.073048616	2.05	2.569747069	0.273333333	0.296704117	2.073333333	2.136757668	4.56	2.984560269	1.396666667	1.114465492
Seita.8G130900	Seita.8G130900	XP_022684651.1 uncharacterized protein LOC101761062 isoform X1 [Setaria italica]	8.53E-13	8.35E-12	197.09	17.5738755	177.62	53.72127046	232.13	15.45122325	146.3633333	8.970040877	137.8333333	71.25596279	207.7466667	7.226356851	0.04	0.036055513	0.006666667	0.011547005	0.063333333	0.109696551	0.026666667	0.046188022	0.02	0.017320508	0.05	0.05
Seita.6G170300	Seita.6G170300	XP_004973603.1 uncharacterized protein LOC101771270 [Setaria italica]	2.84E-09	1.08E-08	443.8366667	88.57343074	79.49666667	100.7508557	75.66333333	73.44349007	39.91666667	5.280722804	35.4	24.30405522	35.75666667	14.11159925	267.1633333	76.81766811	40.01	31.19877081	26.11333333	14.05153847	19.51	5.309011207	26.72	26.34579283	8.98	1.341789849
Seita.5G186500	Seita.5G186500	XP_012701987.1 uncharacterized protein LOC101774098 [Setaria italica]	5.18E-08	1.47E-07	34.54	12.4573392	101.28	51.05377851	4.16	2.760452861	51.27666667	11.84722049	46.63333333	16.053116	85.35333333	13.56704217	109.4433333	72.59281255	110.7866667	49.87061693	12.76666667	6.001535915	137.11	15.25536955	167.1066667	5.076970882	235.78	1.201540678
Seita.7G369400	Seita.7G369400	XP_004975713.1 putative 12-oxophytodienoate reductase 11 [Setaria italica]	5.19E-12	4.09E-11	20.17	4.19531882	83.69333333	16.04646171	22.61	0.336452077	173.7233333	40.60168018	282.01	34.43954849	95.51333333	14.50374205	14.98	6.68886388	84.93	17.45923538	23.95333333	5.512915139	110.36	52.82525627	142.3	5.849521348	41.92333333	1.65814153
Seita.5G167100	Seita.5G167100	XP_004968750.1 glutaredoxin-C1 [Setaria italica]	2.87E-09	1.09E-08	203.3933333	76.79808418	49.15666667	23.10188809	54.66666667	41.58921054	13.66	7.136238505	26.44666667	10.30201113	138.7233333	10.52332805	310.07	67.46315513	88.49666667	29.66011857	127.8333333	33.91840552	14.18	7.323632978	42.85333333	17.1891138	26.27	2.04626489
Seita.4G041500	Seita.4G041500	XP_004964611.1 sucrose synthase 1 [Setaria italica]	7.63E-05	0.00011847	68.69	28.68629638	42.64333333	30.59771451	155.7433333	22.88635037	161.84	54.80051916	95.31666667	34.65638517	176.12	66.52519297	51.68666667	25.27620488	84.46666667	29.48550887	99.65666667	23.86820968	79.26666667	20.00528014	35.1	10.11495922	45.18666667	0.870019157
Seita.6G154200	Seita.6G154200	XP_034599282.1 transcription factor MYB20-like [Setaria viridis]	2.47E-11	1.61E-10	14.69666667	12.63516653	78.40666667	45.44869012	23.90666667	4.243280963	296.9033333	103.3060707	503.62	116.4860936	8.66	1.893884896	7.403333333	6.13392479	57.08	18.3322039	1.753333333	1.256436761	18.19	8.206454777	75.28333333	37.7474997	3.17	0.491528229
Seita.9G131900	Seita.9G131900	XP_004982116.1 uncharacterized protein LOC101769998 [Setaria italica]	1.27E-11	8.98E-11	183.4933333	6.14434157	54.87666667	19.60908548	132.45	3.698905243	118.4866667	28.74353898	91.54	12.81404308	84.11666667	15.89155226	141.8033333	24.15103586	56.87	9.641675166	102.79	5.416373325	43.32	4.577149768	50.34666667	11.0024058	24.64	2.04516503
Seita.7G031400	Seita.7G031400	XP_004975136.1 1-aminocyclopropane-1-carboxylate oxidase homolog 1 [Setaria italica]	7.93E-05	0.000122584	48.55666667	28.80377984	78.48666667	36.74806979	170.0733333	57.17211063	93.94	19.49716903	74.79333333	15.3627938	118.12	47.22358415	92.70666667	69.35848927	134.79	51.71270347	187.72	27.78432472	32.47	10.36781558	28.89333333	12.40405713	21.06	1.265819892
Seita.4G176600	Seita.4G176600	XP_004965566.1 peroxidase P7 [Setaria italica]	0.001454722	0.001865602	39.17333333	18.80099022	168.7366667	72.85818165	65.39666667	28.41963464	191.54	64.47558608	61.97	26.42780922	139.5866667	36.89246039	50.79	17.19157933	148.96	96.39651394	35.16	7.985718502	121.68	90.73391648	33.78	4.218921663	21.51666667	0.909083788
Seita.9G572400	Seita.9G572400	XP_004986036.1 uncharacterized protein LOC101753521 [Setaria italica]	3.05E-14	4.72E-13	55.25333333	37.67214665	53.65333333	13.92624979	6.096666667	2.695075757	99.80666667	24.52462096	54.72666667	12.11016653	148.9333333	21.68131992	28.72333333	23.34849959	25.42333333	9.774606556	3.623333333	1.387239465	223.8133333	24.58798351	104.6733333	24.36204904	270.13	11.8984831
Seita.1G096200	Seita.1G096200	XP_004951978.1 proteasome subunit alpha type-1 [Setaria italica]	7.99E-08	2.18E-07	75.99	15.14494305	95.33333333	27.94440433	94.71	3.379778099	145.2	25.14724836	148.96	12.81777282	111.5966667	11.65382484	49.68333333	15.83851108	79.67666667	5.779492481	67.91333333	7.92676689	76.76	4.702775776	81.02666667	20.24152745	47.46666667	2.156857282
Seita.9G591500	Seita.9G591500	BAS85614.1 Os03g0663600 [Oryza sativa Japonica Group]	0.000228863	0.000328791	21.43333333	14.78952783	50.02	12.72302244	61.97333333	5.899918079	215.05	63.87326436	107.3366667	44.3939414	275.7266667	184.0489028	35.09	27.71719322	105.1633333	53.39396626	142.89	49.94659248	24.09	6.302721634	19.92	5.383595453	12.96333333	2.91901239
Seita.1G208600	Seita.1G208600	XP_004952886.1 uncharacterized protein LOC101772060 [Setaria italica]	3.18E-05	5.28E-05	39.08333333	34.21157748	45.80333333	60.00910709	354.46	112.9385377	117.2566667	77.3906198	111.84	55.81816998	105.1433333	68.85541688	39.74666667	33.0267866	87.90333333	94.96089739	144.94	72.26200316	10.44333333	10.57157667	7.1	1.571718804	5.476666667	1.240053762
Seita.5G419900	Seita.5G419900	XP_004970966.1 fructose-bisphosphate aldolase 1, cytoplasmic [Setaria italica]	4.26E-07	9.99E-07	39.73333333	11.69243488	48.52	15.28844989	51.31333333	16.82327653	200.2366667	30.95717418	184.21	57.17625993	162.5333333	52.83894807	41.51333333	4.96252288	69.77666667	26.69994257	40.96	7.483909406	86.93	45.10260746	75.06333333	14.69790575	67.91	2.080480714
Seita.5G107300	Seita.5G107300	XP_004968241.1 histone H2B.2 [Setaria italica]	8.63E-11	4.81E-10	44.25333333	8.320590925	137.7666667	51.7852067	102.3466667	6.532873283	133.1133333	17.52516001	209.8166667	30.61630666	135.0833333	6.102534992	19.81	4.983101444	50.43333333	5.287024998	44.26333333	3.078592752	62.88666667	8.621324338	89.27666667	6.818052019	38.73333333	0.941930641
Seita.6G085800	Seita.6G085800	XP_004973012.1 adenosylhomocysteinase [Setaria italica]	3.47E-07	8.29E-07	60.48666667	15.52147008	95.84	64.72904062	15.68333333	1.027634825	176.51	70.96483566	246.1733333	66.91641378	63.73333333	3.28694894	43.59666667	11.7280959	105.9133333	9.490344216	6.08	3.841184713	103.84	19.44828013	120.1	15.56566414	26.36	2.675238307
Seita.4G377800	Seita.4G377800	XP_004966168.1 cysteine-rich receptor-like protein kinase 10 isoform X2 [Setaria italica]	2.50E-05	4.22E-05	69.16333333	52.69955819	76.79666667	51.33461048	178.96	20.73565287	81.15666667	21.2692744	111.1066667	15.41992974	61.01	16.85188713	94.89	74.96458564	117.8266667	23.96706142	181.91	9.224863143	22.35666667	0.665832812	45.05666667	18.12185789	24.00666667	1.480754312
Seita.8G056500	Seita.8G056500	XP_004978854.1 dirigent protein 22 [Setaria italica]	0.006619487	0.007799686	32.28666667	30.39400818	75.32666667	5.924663141	275.7666667	329.3326738	250.86	176.5931672	359.0266667	195.0965798	41.48666667	14.42806409	4.483333333	2.545276671	7.406666667	1.350937946	9.613333333	2.946732654	3.386666667	2.819083776	2.076666667	0.035118846	2.493333333	0.52003205
Seita.9G298200	Seita.9G298200	XP_004983462.1 peroxidase A2 [Setaria italica]	9.95E-05	0.000151277	614.06	402.6294797	41.09	20.02026224	9.08	7.977085934	98.96	87.42744363	2.826666667	2.243798862	180.2133333	52.1742478	32.63	49.05399984	0.603333333	0.340196022	0.063333333	0.109696551	25.99	18.77278882	3.75	3.823362395	54.19666667	1.41139411
Seita.9G424100	Seita.9G424100	XP_004984572.1 uncharacterized protein LOC101766633 [Setaria italica]	0.04595333	0.049475857	38.86333333	27.97718058	29.08	11.50966116	260.85	288.9133353	210.04	48.00311552	147.4466667	97.85495201	105.1266667	68.44908497	41.78333333	32.27059704	68.66	35.03953053	103.0033333	20.12625483	31.08333333	9.769669049	17.57	4.064246548	8.893333333	3.538139813
Seita.4G081900	Seita.4G081900	XP_004964900.1 peroxisomal multifunctional enzyme type 2 [Setaria italica]	1.22E-08	3.97E-08	97.52333333	12.55942807	69.08333333	14.1028945	123.07	10.08885028	141.9266667	13.34236236	106.9266667	17.33215893	130.5433333	9.849920473	60.33666667	31.48793473	48.94	5.170580238	145.5333333	35.7022525	53.71	11.03934781	39.58666667	6.910747668	44.36	1.907642524
Seita.5G462500	Seita.5G462500	XP_004971358.1 cationic peroxidase SPC4 [Setaria italica]	7.64E-08	2.09E-07	15.97666667	10.51753457	41.05333333	46.40373081	178.5433333	42.48284399	55.49666667	17.1476218	41.16	26.28590687	87.53666667	63.63087406	140.5766667	94.65675905	107.8566667	55.58542465	339.8966667	49.71841242	30.2	14.3601149	16.39	3.761156737	5.206666667	0.491155101
Seita.7G056200	Seita.7G056200	XP_004975307.1 uncharacterized oxidoreductase At1g06690, chloroplastic [Setaria italica]	2.23E-11	1.46E-10	59.09	12.68739138	9.95	6.138460719	0.946666667	0.493997301	61.57333333	13.48660941	57.16	33.45942169	71.77	35.66929772	99.74333333	28.61179186	25.34333333	18.52332134	11.67333333	1.703242007	272.9566667	72.83281289	234.65	9.892284873	153.3333333	2.647080152
Seita.2G284200	Seita.2G284200	XP_004957435.1 B-box zinc finger protein 19 isoform X1 [Setaria italica]	1.70E-23	4.16E-21	19.29	3.720524157	71.86	12.1736108	39.12333333	5.190995409	79.72333333	5.949431345	341.46	21.96459879	23.59	1.655022658	25.74	5.772703006	38.20333333	16.84275017	29.57333333	6.130630745	75.33	12.12476804	303.09	11.48111928	9.966666667	0.685297989
Seita.1G279200	Seita.1G279200	XP_004953509.1 acetylornithine deacetylase [Setaria italica]	5.59E-06	1.06E-05	47.82	19.38128737	82.07	51.88409872	76.5	22.8891175	103.5733333	14.36297091	162.6966667	17.69083755	74.85333333	12.52939876	65.69	31.67585832	127.4533333	16.39275856	140.0366667	5.187112235	52.5	11.9957034	101.69	34.47464431	21.56333333	0.506491198
Seita.1G320100	Seita.1G320100	XP_004953915.1 F-box/kelch-repeat protein At1g74510 [Setaria italica]	1.38E-07	3.59E-07	21.35	8.472231111	65.39666667	19.81293853	204.0333333	108.0475082	67.38333333	31.23282942	77.80333333	30.24285756	90.21	54.68083119	50.56666667	30.83139688	100.2166667	44.77956044	333.6433333	65.38967834	20.76666667	10.46451783	13.08333333	2.566911244	11.05	1.347479128
Seita.1G012400	Seita.1G012400	XP_034607208.1 50S ribosomal protein L21, chloroplastic [Setaria viridis]	7.91E-15	1.48E-13	42.98	18.19151451	61.35666667	42.35594213	7.626666667	3.198848751	124.2533333	43.24610541	34.09666667	6.916808031	156.7066667	19.59671996	16.68333333	15.43277141	13.71333333	5.281101527	4	1.227477087	233.04	19.01844631	66.9	14.87379911	294.1166667	5.628324203
Seita.3G293000	Seita.3G293000	RCV18339.1 hypothetical protein SETIT_3G293000v2 [Setaria italica]	0.00048128	0.00065829	80.03666667	9.535734546	143.9366667	43.42870748	91.90333333	16.12921056	42.88	15.92226115	49.74333333	26.03770407	65.71	10.0373104	107.9333333	31.03316022	140.1466667	52.65583	71.06333333	13.14998606	70.01666667	22.61284222	74.45333333	8.237865824	116.6866667	7.12450934
Seita.6G171300	Seita.6G171300	XP_004973613.1 uncharacterized protein LOC101775860 [Setaria italica]	0.010799971	0.012414732	48.94666667	11.12011391	85.40666667	14.18029736	180.3033333	125.259025	118.2366667	39.15933392	144.9433333	44.0295098	81.8	18.23130001	60.60666667	22.7524995	90.90666667	26.26228157	97.25	19.69317394	45.96666667	5.889535918	62.56666667	12.12742897	36.71333333	2.045002037
Seita.9G549600	Seita.9G549600	XP_004985806.1 glutathione S-transferase F11 [Setaria italica]	2.05E-12	1.80E-11	54.05	6.779941003	57.78666667	10.63520725	22.04	5.045602045	108.5933333	27.94275637	37.98666667	7.777308875	135.66	11.12123644	42.19	0.523067873	53.14666667	18.209125	27.25	4.507405018	204.0133333	59.09068821	62.17	10.32921585	248.52	1.620833119
Seita.9G476100	Seita.9G476100	XP_004985072.3 probable NAD(P)H-dependent oxidoreductase 2 [Setaria italica]	0.0004951	0.000676292	132.2866667	36.70809493	88.47333333	34.89930849	111.42	44.24588907	113.42	16.22892788	86.1	15.32684247	102.8666667	3.638465794	100.8433333	43.18550027	121.52	26.65843019	79.28	7.138536265	36.10666667	7.64760311	35.82666667	13.37628249	44.43333333	4.405795426
Seita.6G028000	Seita.6G028000	-	8.86E-06	1.62E-05	4.22	0.893532316	18.48666667	15.37375794	203.6366667	259.1175906	57.70333333	64.51475826	30.66666667	10.84007534	41.48333333	35.82882127	50.58666667	41.96613079	121.4766667	85.2133096	499.0533333	76.37162584	7.75	2.596478384	11.10666667	7.10223439	5.376666667	0.640650711
Seita.3G426100	Seita.3G426100	XP_022680737.1 uncharacterized protein LOC101754965 isoform X2 [Setaria italica]	3.06E-14	4.72E-13	42.39333333	5.686882567	53.88	2.620629695	57.94	6.752155211	40.46666667	0.581836174	35.56666667	5.658748389	37.45666667	0.370180136	131.73	30.74151753	186.3533333	18.04601433	142.6033333	12.97461496	100.2966667	9.72873236	103.0966667	0.790716974	118.5	2.075162644
Seita.1G236000	Seita.1G236000	XP_004953119.1 glutaredoxin-C6 [Setaria italica]	5.93E-09	2.08E-08	8.343333333	4.419506006	2.816666667	2.896728039	24.80333333	14.78515923	25.10333333	11.11177904	10.73666667	7.972228881	12.44	7.812803594	307.6366667	164.3508568	211.3133333	28.89867529	324.6033333	11.37183069	38.41333333	9.563479144	53.47666667	26.39529188	30.59333333	3.627359003
Seita.7G183100	Seita.7G183100	XP_004976384.1 uncharacterized protein LOC101777224 [Setaria italica]	0.031758715	0.03472061	39.43333333	9.031756935	28.59666667	9.857648469	505.0033333	552.59662	33.81333333	29.79306015	30.60333333	21.78511954	35.54666667	25.82439609	42.71333333	14.66445476	64.30666667	67.06577393	246.1066667	47.01733439	10.17666667	6.315388613	4.036666667	1.580010548	5.993333333	1.166633333
Seita.7G253400	Seita.7G253400	XP_004976950.1 uncharacterized protein LOC101771686 [Setaria italica]	2.63E-08	7.99E-08	72.06	13.67520749	72.87333333	29.77534607	140.2633333	23.12524667	65.92333333	6.979300347	102.0466667	42.17741734	68.22333333	15.05791597	64.42666667	38.7695555	114.24	22.85443721	237.4833333	35.8167619	30.18666667	10.90505082	59.35666667	27.69668271	17.58666667	1.065473291
Seita.9G014000	Seita.9G014000	XP_004981066.1 uncharacterized protein LOC101759295 isoform X2 [Setaria italica]	1.21E-12	1.13E-11	30.58	23.45488648	75.01333333	22.05552614	6.096666667	2.343700777	73.91333333	21.62126114	138.4666667	32.48105961	81.88333333	16.69541654	15.77333333	14.30820161	35.51333333	15.96619032	4.276666667	0.516365504	156.3433333	6.38768607	269.19	49.94158888	157.5266667	2.755437049
Seita.4G268900	Seita.4G268900	XP_004966320.1 VQ motif-containing protein 22 [Setaria italica]	1.49E-05	2.62E-05	77.08333333	40.8439155	94.44	20.28023915	182.1033333	39.13131781	88.06333333	17.61113379	87.40666667	15.67342124	51.09333333	18.92739373	103.2366667	51.44313786	131.3066667	56.57668454	135.4766667	6.510148488	29.80666667	12.37846652	52.29333333	12.13513219	9.663333333	0.809958847
Seita.5G063300	Seita.5G063300	XP_004967874.1 pathogen-related protein [Setaria italica]	0.01113327	0.012774049	26.66	16.6358258	74.12	44.2861615	44.75333333	7.81533322	151.1566667	98.46652849	68.22333333	17.66358495	149.14	49.73562405	69.51666667	45.39904661	201.0466667	121.5675715	80.89666667	21.84055021	74.97333333	30.58215874	76.39	30.03521433	24.32333333	1.300935561
Seita.3G082100	Seita.3G082100	XP_014660290.1 aquaporin TIP4-2 isoform X1 [Setaria italica]	8.89E-18	4.84E-16	362.2066667	50.4309799	7.376666667	3.751590774	89.10333333	28.43050533	224.0066667	4.70738073	5.56	2.991437781	100.95	10.96731964	138.6633333	17.90602226	2.566666667	0.722933837	34.59	4.495731309	48.98333333	9.027880888	0.42	0.180277564	26.30666667	0.508461732
Seita.9G341500	Seita.9G341500	KAG4994989.1 hypothetical protein JHK86_031816 [Glycine max]	2.44E-09	9.43E-09	59.03333333	5.813951611	110.6833333	26.00160251	185.0633333	25.94145781	113.9633333	24.39942691	90.69	12.94124028	143.99	28.42372073	40.27666667	0.546290521	55.64333333	12.368534	65.65	11.59061689	71.49666667	11.23381206	49.7	13.63734945	53.53666667	5.843032888
Seita.9G121000	Seita.9G121000	XP_004982015.1 microsomal glutathione S-transferase 3 [Setaria italica]	3.47E-07	8.29E-07	60.54	11.25012444	71.08	12.66740305	99.44333333	17.35913688	122.37	17.65994621	153.4466667	23.08527092	128.56	35.38318245	48.69333333	17.02100271	74.36333333	7.945541727	79.14	5.135552551	68.98333333	14.43508688	88.43666667	11.20112643	44.50333333	3.524547252
Seita.2G313400	Seita.2G313400	XP_004957688.1 putative amidase C869.01 [Setaria italica]	3.13E-09	1.18E-08	90.93666667	66.31874647	81.44666667	68.61911201	127.0066667	12.28041666	384.24	9.640995799	232.9466667	132.6987571	121.5166667	15.76938912	0.12	0.174355958	0.053333333	0.068068593	0	0	0.02	0.034641016	0.013333333	0.023094011	0	0
Seita.8G203700	Seita.8G203700	XP_004979789.1 uncharacterized protein LOC101755100 [Setaria italica]	3.15E-09	1.18E-08	85.28666667	15.19340098	32.64666667	15.28349546	15.34333333	9.449096959	176.1866667	51.66945358	177.8933333	11.04628595	110.7766667	15.91101924	72.68	18.86301408	61.8	21.0704841	22.46	5.631731528	104.5933333	31.01522261	129.2466667	18.55151297	48.5	5.692284252
Seita.9G444100	Seita.9G444100	XP_004984821.1 mitogen-activated protein kinase 5 isoform X2 [Setaria italica]	0.006682148	0.007867506	68.74	23.80453108	94.97	18.98269475	204.1666667	138.5773374	85.95333333	13.39021035	95.44666667	26.71314346	65.86666667	27.88979981	115.27	49.33740873	113.5233333	56.1082537	115.1066667	22.76704709	28.71	11.39176457	28.27666667	6.876811277	17.96333333	1.474256875
Seita.7G217800	Seita.7G217800	RCV35160.1 hypothetical protein SETIT_7G217800v2 [Setaria italica]	3.23E-06	6.33E-06	21.07	17.00543149	172	127.4349799	2.31	1.911334612	28.43666667	16.51402232	61.32	27.7399279	71.02	11.78640318	24.04	31.63423936	36.39	26.2609539	1.963333333	0.639557138	129.5	30.2781621	206.21	105.5038772	277.7866667	1.742593852
Seita.4G279600	Seita.4G279600	XP_004966443.2 uncharacterized protein LOC101753935 [Setaria italica]	7.48E-08	2.06E-07	123.21	22.43189916	94.75666667	6.435917443	194.6333333	85.72423247	34.45666667	19.39749812	5.26	3.361710874	102.48	14.85416103	105.28	40.62640398	126.3566667	16.62019956	177.26	19.12159251	16.56333333	6.087202423	7.8	3.022763636	41.93333333	0.785260042
Seita.1G127900	Seita.1G127900	XP_012698150.1 probable anion transporter 5, chloroplastic [Setaria italica]	4.07E-08	1.19E-07	4.663333333	0.370180136	110.9266667	68.93700047	1.26	0.441927596	81.47333333	34.75931865	156.3033333	54.68880355	81.57333333	13.77862959	4.65	1.825513626	65.88333333	45.92341596	1.44	0.693974063	122.1	15.21242584	245.42	52.38652021	149.6866667	7.176192119
Seita.9G269200	Seita.9G269200	XP_012698264.1 probable glucan 1,3-beta-glucosidase A [Setaria italica]	4.77E-09	1.71E-08	21.25666667	8.579349237	200.65	27.54549146	206.4633333	30.7062898	82.24333333	21.74141746	56.04	15.0599834	107.6733333	9.408301299	50.70333333	14.4395337	146.0466667	76.19763929	90.59333333	3.612095421	23.54	22.22026327	21.18666667	4.241135854	18.88333333	0.976541516
Seita.8G176200	Seita.8G176200	XP_004979617.1 uncharacterized protein LOC101786150 [Setaria italica]	0.049287409	0.052871636	57.42333333	13.22269388	108.7566667	10.15698938	171.8033333	144.3225756	106.3366667	39.31126344	127.8866667	13.84854625	77.62666667	15.47527813	58.75666667	16.97258476	86.06	21.24959058	80.80333333	9.886204192	48.26	6.36162715	68.66	5.891629656	32.26333333	3.044541564
Seita.4G235600	Seita.4G235600	XP_004966050.1 ent-kaurene oxidase 2 [Setaria italica]	0.00011625	0.0001747	36	30.83867864	138.52	50.75345505	170.4266667	76.79763104	93.35666667	41.61298876	123.52	9.795529593	106.8633333	37.19943593	26.08666667	19.00814913	150.13	26.13393962	81.91	46.3960688	29.26	26.52290331	30.22666667	3.014337959	38.24	1.821894618
Seita.7G289700	Seita.7G289700	XP_004977279.1 long chain acyl-CoA synthetase 9, chloroplastic [Setaria italica]	8.36E-13	8.24E-12	66.28	17.01666536	55.30666667	10.97085381	30.37	2.185154457	67.51	3.300742341	44.14333333	7.470035698	103.8666667	7.35120625	88.62	22.36078487	76.38333333	18.38703982	53.24666667	4.551058485	152.5066667	20.15021174	97.35666667	7.341895759	188.62	2.024129443
Seita.2G401900	Seita.2G401900	XP_004958421.1 transmembrane emp24 domain-containing protein p24delta9 [Setaria italica]	5.29E-10	2.39E-09	88.91666667	8.617286889	110.9566667	17.1359544	124.2433333	20.98729219	119.04	12.11889846	122.6333333	17.13256937	105.06	4.734089142	47.19666667	2.331830468	67.72	2.239843745	66.82333333	8.396340473	59.02666667	5.1883941	65.02	7.256052646	46.04333333	1.181115292
Seita.3G429900	Seita.3G429900	RLN33992.1 hypothetical protein C2845_PM03G05550 [Panicum miliaceum]	0.00950639	0.011001576	354.6266667	311.7443302	21.43666667	21.00668782	16.04666667	3.983281729	2.74	1.273852425	38.06333333	27.27821353	7.893333333	1.875642112	298.11	245.6044912	1.68	1.152345434	66.44666667	16.47949433	28.43	14.44684395	99.68666667	25.23875063	86.84	1.571209725
Seita.9G394700	Seita.9G394700	XP_004984291.1 AAA-ATPase At3g28580 [Setaria italica]	1.12E-06	2.40E-06	98.40333333	44.53707033	164.6166667	19.74849446	103.94	27.6711926	144.1933333	58.56703197	176.4833333	45.36836049	50.39	8.025565401	53.02333333	13.92078422	97.18666667	23.9100237	26.4	13.26819129	24	14.16704627	62.35333333	22.25862829	20.58666667	0.737925019
Seita.1G097800	Seita.1G097800	XP_034569348.1 uncharacterized protein DDB_G0283697-like [Setaria viridis]	9.97E-07	2.16E-06	21.29	15.72950412	71.77	44.69067464	154.1566667	65.75133788	181.67	41.13063214	195.6766667	56.4105463	75.40666667	17.65146547	24.90666667	18.66191398	78.78666667	11.45544558	93.72333333	13.5493407	35.00333333	8.610298098	67.76333333	19.04900347	19.52666667	2.014555369
Seita.7G178000	Seita.7G178000	XP_004976325.1 thioredoxin M2, chloroplastic isoform X1 [Setaria italica]	1.09E-08	3.58E-08	31.31333333	17.04123626	91.48	45.23334942	83.02666667	17.68871203	115.8066667	15.6104591	212.04	25.54246073	62.17666667	5.86058302	34.16333333	27.3773069	92.06333333	8.036668049	136.4666667	22.34119364	48.63666667	5.292072688	96.22666667	36.27615516	15.79333333	1.512261
Seita.3G152100	Seita.3G152100	XP_004961273.1 O-acyltransferase WSD1 isoform X1 [Setaria italica]	0.000470776	0.000644782	107.93	60.94124055	77.08333333	39.25208062	74.85	30.49783435	115.01	32.54361228	202.4466667	29.88111499	78.58	6.604733151	110.4233333	77.82208577	67.79333333	1.972443493	57.43666667	14.56970945	34.37333333	3.739817286	71.81333333	35.3638549	19.90333333	0.305341339
Seita.1G133500	Seita.1G133500	XP_004952288.1 primary amine oxidase [Setaria italica]	3.72E-06	7.21E-06	103.86	51.80948851	14.89333333	4.205524145	39.12	24.42848133	174.78	24.95381133	108.0266667	28.53845184	160.1933333	20.13464013	77.53333333	46.09827582	12.47666667	3.961645281	55.77333333	5.148906033	144.66	64.77320974	80.74333333	19.62881895	42.06333333	1.462543447
Seita.4G084300	Seita.4G084300	XP_004964919.1 probable tyrosine-protein phosphatase At1g05000 [Setaria italica]	7.40E-07	1.65E-06	161.1933333	6.147164658	106.0033333	48.09169402	50.25333333	24.10712827	32.2	11.10385519	20.78333333	0.964589723	37.95333333	5.841629339	192.73	31.44496303	126.15	64.64379398	53.67	13.92830571	62.72333333	20.08676264	91.47666667	24.22100191	75.54	1.083928042
Seita.5G407000	Seita.5G407000	XP_004970835.1 CLP protease regulatory subunit CLPX1, mitochondrial isoform X1 [Setaria italica]	6.28E-10	2.80E-09	87.18	4.283538257	88.46666667	26.48687474	47.64	16.38292098	35.14666667	7.848645318	30.35666667	7.286187846	51.34666667	0.408084958	166.9633333	13.65644292	145.0966667	38.9870829	180.9033333	42.46625641	46.54666667	8.586788301	33.77	1.532873119	95.29666667	1.640162594
Seita.9G073700	Seita.9G073700	XP_034573322.1 probable LRR receptor-like serine/threonine-protein kinase At2g16250 [Setaria viridis]	1.53E-06	3.19E-06	119.9133333	45.45431369	126.95	27.66639297	136.0333333	25.35763067	61.38333333	17.05674744	55.8	9.997419667	49.25333333	13.89058074	132.4333333	53.33994407	122.3933333	8.930673733	112.8766667	0.865813683	26.18666667	10.27748186	43.73	11.79485905	18.38333333	1.003111825
Seita.9G219900	Seita.9G219900	XP_004982841.1 protein ENHANCED DISEASE RESISTANCE 2-like [Setaria italica]	0.000141888	0.00021051	62.63	6.579840424	76.87	16.53651414	96.56	36.50447096	117.7133333	36.94455621	131.7566667	36.59849906	62.26666667	13.58791497	80.66333333	39.19808201	89.79	16.89732523	143.0333333	29.33451267	48.6	7.389932341	63.15333333	8.562373113	24.98666667	0.626125653
Seita.5G275400	Seita.5G275400	XP_012701876.1 uncharacterized protein LOC101762729 isoform X2 [Setaria italica]	3.76E-10	1.77E-09	125.5533333	40.23676221	42.01666667	21.55112139	111.49	56.7443539	26.93	7.931147458	12.57	7.692691337	28.30333333	2.138231356	297.7433333	42.11596174	53.8	2.294842042	49.96666667	12.73603287	85.11666667	34.33242976	60.96333333	22.40422356	103.1633333	3.068262266
Seita.1G398300	Seita.1G398300	XP_034591072.1 titin isoform X1 [Setaria viridis]	7.35E-09	2.51E-08	76.37	13.65208043	92.30333333	10.50500992	47.76333333	5.088460802	56.09333333	4.762240369	134.0866667	21.85442823	96.32333333	25.28873728	77.69	26.83519331	119.6266667	28.94695897	56.86666667	15.84775168	42.47666667	5.443421106	177.4066667	28.19353531	16.78	0.782559902
Seita.8G076900	Seita.8G076900	XP_004978966.1 chitinase 2 [Setaria italica]	4.90E-14	7.08E-13	102.5166667	17.56814257	7.856666667	5.540039109	115.7566667	15.55874459	32.76333333	13.72883583	15.54333333	4.273140921	36.97	24.39494415	130.6833333	31.92097952	33.17	20.44022505	488.16	98.408177	15.14333333	10.15493148	2.123333333	1.116482572	11.01333333	1.105003771
Seita.3G282000	Seita.3G282000	XP_004962416.1 probable WRKY transcription factor 26 [Setaria italica]	0.000244852	0.000349967	72.59	14.38417186	80.92	3.46173367	124.45	44.78251556	142.8933333	20.67654791	99.3	54.80520048	84.74666667	38.3419018	98.70666667	29.78186081	102.5866667	39.59227492	106.79	16.10960273	36.66	12.92110289	18.63	4.491903828	22.58333333	1.963016386
Seita.7G150500	Seita.7G150500	XP_004976078.1 endochitinase A [Setaria italica]	0.008675188	0.010092681	15.52333333	12.52846492	20.72	24.28009061	69.22666667	35.67595455	129.46	105.311675	114.46	76.76703003	271.09	213.4644488	25.75333333	14.77955457	72.53	49.54712403	191.39	82.2717102	33.49333333	20.08513464	10.75666667	3.575490642	35.31666667	2.668076711
Seita.4G023200	Seita.4G023200	RCV20028.1 hypothetical protein SETIT_4G023200v2 [Setaria italica]	0.000587495	0.000794233	25.88333333	5.307365951	48.3	14.60116776	106.51	100.9898247	173.98	100.0925177	275.0866667	130.3539989	88.24333333	29.33701132	28.87666667	11.79114216	59.96666667	30.64953561	59.72666667	19.89932746	41.67333333	16.00896728	46.34333333	12.26727489	33.21	0.972162538
Seita.1G322200	Seita.1G322200	XP_004953935.1 membrane-anchored ubiquitin-fold protein 3 isoform X1 [Setaria italica]	2.75E-11	1.76E-10	85.59333333	6.405703188	101.0066667	4.504268346	151.9266667	23.25156841	78.53	1.49040263	112.5733333	1.111635432	79.4	6.185175826	65.98333333	8.234891216	72.7	2.73	107.83	22.1161276	35.63333333	6.37006541	57.95	10.70009813	33.05333333	0.822030008
Seita.2G106800	Seita.2G106800	XP_004955975.1 putative lipid-transfer protein DIR1 [Setaria italica]	2.72E-10	1.32E-09	102.3533333	68.9280845	4.663333333	3.147146856	5.676666667	5.340134206	163.5633333	52.37571607	18.26	6.458235053	303.9233333	64.76091903	51.38	20.48886527	3.52	2.252398721	3.513333333	2.165048113	187.7066667	28.26509213	27.83333333	24.13619136	109.2266667	10.94977778
Seita.3G394500	Seita.3G394500	XP_004963225.1 protein LURP-one-related 10-like isoform X1 [Setaria italica]	1.49E-06	3.11E-06	10.76666667	7.641579243	27.39333333	38.23510211	4.523333333	2.897176787	164.8633333	32.52544594	295.2766667	80.96077589	6.776666667	3.291144684	15.00333333	13.69102748	77.05666667	70.95740577	2.276666667	1.471269293	41.54333333	32.79206662	321.08	178.568199	14.19	1.041009126
Seita.5G079400	Seita.5G079400	XP_004968011.2 fructose-bisphosphate aldolase 3, chloroplastic [Setaria italica]	2.02E-05	3.48E-05	30.55666667	8.895877322	29.42	7.276620095	44.45666667	11.05931432	207.9966667	129.4684836	154.23	75.03239567	226.7233333	35.96701035	25.68	6.391901126	43.46333333	4.819754489	43.31333333	5.604510089	68.23	26.66324624	44.45333333	8.835436228	61.80333333	1.436047817
Seita.3G315000	Seita.3G315000	XP_004962627.1 glucan endo-1,3-beta-glucosidase GII [Setaria italica]	6.56E-08	1.83E-07	130.9833333	110.8005132	340.91	55.26501696	12.09333333	0.634376334	104.2233333	52.13076091	58.34333333	29.03379468	156.9266667	26.60941437	27.23	13.26513852	59.38666667	12.58246929	4.13	1.260119042	44.29	55.54006752	22.80666667	14.42512507	16.98666667	0.891422085
Seita.5G475100	Seita.5G475100	TKW13247.1 hypothetical protein SEVIR_5G087750v2 [Setaria viridis]	4.34E-06	8.34E-06	108.3066667	71.34558874	66.92666667	50.08583665	7.256666667	4.087864153	5.826666667	4.887579496	3.536666667	1.882188443	76.71	12.63906247	105.1466667	73.96246976	18.89	15.76461544	45.80333333	47.60748085	191.6833333	64.16897407	97.1	57.6572554	250.15	19.94271546
Seita.6G235200	Seita.6G235200	XP_004974082.1 traB domain-containing protein [Setaria italica]	9.84E-09	3.26E-08	94.85333333	6.517701538	36.35	20.70046376	10.61333333	5.563688824	89.13666667	50.19876725	65.53	15.96827167	62.89666667	10.64360058	108.63	47.90810683	27.67666667	12.21713687	6.653333333	1.850225212	172.6333333	19.01312792	156.9766667	20.79200888	142.2333333	8.937607808
Seita.6G127500	Seita.6G127500	XP_004973304.1 peptidyl-prolyl cis-trans isomerase, chloroplastic [Setaria italica]	3.23E-10	1.54E-09	48.36333333	45.12755958	102.14	70.6695861	7.65	3.241666238	56.73333333	26.44564299	23.92333333	5.399299337	97.59666667	26.26207595	40.27	54.83693372	13.25	3.761063679	4.303333333	1.475341768	170	27.37079283	68.40666667	37.7227575	340.6133333	5.929673965
Seita.8G030100	Seita.8G030100	XP_022684953.1 phytosulfokines 5 [Setaria italica]	0.000126002	0.000188347	5.04	4.139069944	32.3	16.09236776	18.67666667	6.24797834	88.68666667	20.24459763	198.5033333	109.2975097	105.97	34.39456207	43.35333333	26.04611359	51.38666667	17.17678763	158.0066667	62.25334074	88.32	16.84807704	165.9333333	78.9402067	16.53333333	1.074305978
Seita.3G113300	Seita.3G113300	XP_004960923.1 thioredoxin-like 2, chloroplastic isoform X1 [Setaria italica]	9.17E-10	3.93E-09	132.4866667	33.53097424	67.35	10.52247594	18.27666667	2.188728703	46.24	9.722566534	54.56333333	12.53980197	58.53666667	8.933203979	148.9433333	37.18452008	52.87333333	11.45626612	37.50666667	3.118995565	102.6466667	10.58761698	111.0666667	8.221741502	141.0533333	3.668573746
Seita.6G277900	Seita.6G277900	XP_012702533.1 LOW QUALITY PROTEIN: protein plastid transcriptionally active 16, chloroplastic [Setaria italica]	1.09E-12	1.03E-11	25.72333333	20.95154489	65.82	45.11240295	0.26	0.060827625	76.21666667	30.82292383	87.40666667	19.15858119	120.1133333	25.98600457	14.97	19.3971467	15.56	12.05699382	0.243333333	0.077674535	152.6433333	17.01365432	152.3166667	17.8350507	258.8466667	6.349144299
Seita.3G293800	Seita.3G293800	XP_004962495.1 uncharacterized protein LOC101781053 [Setaria italica]	1.64E-10	8.42E-10	26.12666667	9.883756034	43.11333333	14.75011299	154.1266667	22.11077867	64.90333333	11.31682523	112.1966667	23.41500445	53.80666667	25.11805393	61.19333333	46.9530173	64.43	27.30408944	312.0366667	69.1235722	19.08	0.670894925	43.58333333	2.806854705	13.53666667	1.180945949
Seita.9G442900	Seita.9G442900	XP_004984833.1 elongation factor 1-alpha [Setaria italica]	3.47E-11	2.13E-10	134.4	33.36376328	129.3666667	30.43167648	132.0733333	35.90679648	247.61	54.09114623	198.2733333	61.83315804	123.6733333	10.45871088	0	0	0	0	0.316666667	0.548482756	0.596666667	1.033456982	0	0	0.216666667	0.375277675
Seita.9G446600	Seita.9G446600	XP_004984790.1 ABC transporter C family member 3 [Setaria italica]	6.20E-08	1.73E-07	48.1	23.31170521	71.39	42.03307745	115.9366667	14.85193702	151.1633333	29.63774845	179.6433333	12.48963303	96.77333333	18.25008037	43.16666667	22.6573395	71.77333333	31.16089911	63.26333333	6.300827988	45.44666667	7.790412912	63.81	17.20002616	15.68666667	0.82500505
Seita.7G179400	Seita.7G179400	XP_004976339.1 (+)-neomenthol dehydrogenase [Setaria italica]	3.24E-11	2.03E-10	135.29	13.79395882	179.6766667	13.72467243	119.1633333	50.41813794	119.14	48.02610644	71.86333333	32.36399594	230.2433333	25.04131852	15.64666667	1.192658096	22.77333333	5.425443146	10.93333333	2.226529437	13.29666667	1.785898467	15.48	0.975499872	30.56	0.960156237
Seita.5G444700	Seita.5G444700	XP_004971196.1 6-phosphogluconate dehydrogenase, decarboxylating 1 [Setaria italica]	0.000263277	0.000374652	76.47666667	8.904292972	42.31666667	11.74620932	134.8633333	63.76078523	109.5166667	39.64405924	94.84333333	25.39148742	89.37666667	25.68892628	100.8733333	26.29951774	67.29666667	32.36143126	138.3033333	20.1668449	45.10333333	4.427870067	27.03333333	9.085825958	35.41333333	2.015597513
Seita.4G002300	Seita.4G002300	XP_004964269.1 glycine--tRNA ligase, chloroplastic/mitochondrial 2 isoform X1 [Setaria italica]	1.82E-06	3.75E-06	61.86666667	10.5301013	99.05666667	32.21918424	72.61333333	24.89594813	58.14	23.9768701	32.5	9.793349784	77.49	11.04576389	67.64666667	15.8172859	75.92333333	20.28383675	75.87	6.76	126.82	7.571241642	64.22333333	7.20905218	144.13	1.957447317
Seita.2G337700	Seita.2G337700	XP_004957902.1 isocitrate lyase [Setaria italica]	4.28E-09	1.56E-08	0.21	0.32969683	14.23	20.99140062	479.88	68.69407835	1.3	0.285832119	18.18333333	9.053934688	0.573333333	0.253245599	5.25	8.026836239	3.163333333	4.342284345	433.25	235.5957795	0.05	0.055677644	0.11	0.088881944	0	0
Seita.3G249100	Seita.3G249100	XP_012700272.1 probable manganese-transporting ATPase PDR2 [Setaria italica]	4.88E-10	2.23E-09	129.2033333	15.80039346	133.26	29.32885439	120.1733333	9.347734128	95.41	10.61212043	103.7566667	29.23276643	98.45	5.438639536	46.72333333	2.004029275	64.35	2.903876719	42.22	3.502527659	37.06666667	1.328244455	46.22	4.113186113	38.37	0.831624915
Seita.8G191400	Seita.8G191400	XP_004980746.2 uncharacterized protein LOC101763762 [Setaria italica]	1.17E-09	4.89E-09	49.07666667	38.93657193	24.62666667	22.24227132	1.626666667	0.571430952	288.8566667	139.9372218	365.6033333	9.642765855	3.443333333	2.149565848	11.82	6.46642869	10.85	5.988388765	0.826666667	0.628516773	63.22333333	47.14028249	108.9133333	35.39601296	25.55333333	1.941451347
Seita.1G143800	Seita.1G143800	XP_012704182.1 fatty-acid-binding protein 3, chloroplastic [Setaria italica]	4.98E-13	5.21E-12	62.74	24.10917875	48.19666667	24.12116153	13.84666667	8.341848316	78.63666667	39.57737274	19.43666667	4.108543943	109.42	17.07139127	57.90333333	28.30036808	27.51	12.19515068	22	4.286478741	218.3033333	30.35336774	45.19666667	7.204473148	250.5033333	6.418662893
Seita.3G319900	Seita.3G319900	XP_004962652.1 NAC domain-containing protein 83 [Setaria italica]	1.45E-08	4.64E-08	24.80666667	8.094321055	83.79	15.72998093	106.2466667	13.86126377	48.83333333	3.608744011	82.58333333	10.35599022	55.57333333	17.25443808	66.07	51.25934451	107.92	35.88068143	271.4266667	66.23961755	27.46666667	7.349022611	56.99	25.98452809	20.94333333	1.331515427
Seita.3G079000	Seita.3G079000	XP_022680645.1 metallothionein-like protein 2C [Setaria italica]	2.96E-10	1.42E-09	74.50333333	30.25308634	6.303333333	6.373039568	0.77	0.750799574	24.60666667	8.327858868	49.05	32.15166559	143.3566667	34.30834495	114.2666667	16.06807497	17.81333333	17.81436031	4.766666667	4.0853682	65.92666667	32.35231419	147.5233333	81.15919192	301.2766667	11.32559196
Seita.9G483700	Seita.9G483700	XP_004985140.1 allene oxide synthase 2 [Setaria italica]	0.001039887	0.001356164	17.06	12.29209909	21.53	11.43463598	264.93	184.7413684	119.0066667	91.15613053	120.8066667	73.63737796	57.13666667	39.89349362	44	20.32929659	55.8	35.66306633	215.2133333	82.35048047	10.92	3.437164529	14.64	5.294072157	7.67	1.362974688
Seita.9G633100	Seita.9G633100	XP_004974885.1 viral IAP-associated factor homolog isoform X1 [Setaria italica]	1.17E-08	3.81E-08	143.48	38.24616451	88.89666667	32.17578644	93.86666667	25.06003259	148.8033333	38.94190716	168.8666667	111.7659753	287.1733333	39.1553219	1.223333333	0.865582655	3.08	5.334716487	1.053333333	1.091848585	3.683333333	1.760236727	3.413333333	2.966586141	5.163333333	2.46260702
Seita.9G573600	Seita.9G573600	XP_004986045.1 uncharacterized protein LOC101757300 [Setaria italica]	2.31E-10	1.15E-09	81.82666667	24.69234969	118.4666667	76.24834053	191.5833333	22.38468747	230.8966667	2.783977969	166.58	69.97865174	153.4666667	2.48729438	0	0	0	0	0	0	0	0	0	0	0	0
Seita.3G165100	Seita.3G165100	XP_004961379.1 probable aldehyde dehydrogenase [Setaria italica]	6.00E-07	1.36E-06	37.54666667	18.98283523	73.56	44.00672789	106.0466667	7.951329029	136.2066667	41.00491475	56.63	12.38001212	99.64666667	10.49234165	43.39666667	18.67238692	122.4533333	15.03601122	137.6333333	9.004667308	69.17333333	20.52444721	18.67333333	5.720772092	40.7	1.782105496
Seita.8G191300	Seita.8G191300	XP_004980745.1 putative wall-associated receptor kinase-like 16 [Setaria italica]	1.13E-10	6.10E-10	0	0	0	0	0	0	0	0	0	0	0	0	57.17	40.05926984	187.99	37.68006369	82.83666667	27.93413384	157.2466667	72.72330736	395.0633333	102.7583974	59.89666667	1.220669215
Seita.6G064500	Seita.6G064500	XP_004972863.1 uncharacterized protein LOC101757477 [Setaria italica]	0.000102665	0.000155695	73.68	8.54029859	76.22333333	10.32502946	42.54333333	29.2953688	52	12.29336813	56.56333333	13.09673369	69.68666667	5.210617366	115.6966667	49.58912011	85.94333333	11.59305971	44.58666667	13.71693236	88.85666667	5.908640566	102.8966667	10.06215848	126.19	5.300594306
Seita.3G164000	Seita.3G164000	XP_012700357.2 glycosyltransferase family protein 64 protein C5 [Setaria italica]	4.38E-07	1.02E-06	69.77666667	19.09426703	96.86333333	11.99492532	160.0533333	33.40531445	90.60666667	27.87812823	83.30666667	16.74406263	63.09666667	18.18009443	85.98	16.44416918	82.96	32.38092185	114.5033333	7.980634895	30.26666667	13.77973996	32.70666667	6.420391992	23.20666667	1.65741767
Seita.9G486300	Seita.9G486300	XP_004985161.1 peroxygenase isoform X1 [Setaria italica]	2.29E-05	3.89E-05	96.37666667	39.48584725	82.31666667	32.32651131	57.35	13.55901545	17.78333333	1.347936695	29.01	14.75648671	48.66666667	5.627755621	125.49	21.85005492	73.11	15.03897935	139.5233333	32.4215998	63.86666667	30.42385632	97.01333333	28.53201418	100.61	2.935370505
Seita.1G092400	Seita.1G092400	XP_004951938.1 uncharacterized protein LOC101757073 [Setaria italica]	2.55E-10	1.25E-09	47.17666667	12.35896571	127.6966667	16.0945032	137.2166667	12.14282641	79.36	11.96075248	123.5	7.352761386	50.42333333	5.885102661	51.69	14.43397381	110.3066667	29.95482654	86.49333333	12.14115453	38.4	6.503898831	61.29333333	15.25980778	17.28666667	1.470181395
Seita.7G062300	Seita.7G062300	RCV33184.1 hypothetical protein SETIT_7G062300v2 [Setaria italica]	3.65E-08	1.07E-07	78.94333333	30.95293901	80.12333333	52.9911977	52.81	23.91056043	203.4533333	5.131318869	249.2133333	93.74010899	96.70666667	8.499013668	21.91666667	9.168867615	47.35333333	12.98630176	12.51333333	7.923334736	25.07	1.803247071	40	7.233007673	20.85	0.387427413
Seita.9G389600	Seita.9G389600	XP_004984258.1 uncharacterized protein LOC101780529 [Setaria italica]	6.45E-12	4.98E-11	39.10666667	24.74181144	90.48666667	29.7905645	281.0433333	30.85264062	43.45333333	18.88437008	54.65333333	8.397501613	64.96333333	27.34925471	51.28666667	31.78084381	105.86	14.13082092	136.7633333	30.89796811	16.15666667	1.845977609	20.86	2.285016411	21.99666667	1.194040759
Seita.7G082300	Seita.7G082300	XP_004975480.1 potassium transporter 1 [Setaria italica]	3.07E-06	6.03E-06	114.2633333	17.75003192	36.00333333	3.087399121	13.91	2.684641503	248.8466667	72.15720153	56.63	43.41925379	126.2	48.48047442	95.51333333	30.99487269	39.04333333	18.40009058	15.57333333	0.595846736	122.5366667	84.68384399	14.93333333	2.131486179	42.53	1.669371139
Seita.1G240200	Seita.1G240200	XP_004953153.1 phenylalanine/tyrosine ammonia-lyase [Setaria italica]	2.12E-05	3.63E-05	14.40333333	9.805408372	26.86	19.9373594	185.95	89.79309606	87.92	31.22928593	160.55	70.53983343	85.16	43.53122443	26.2	14.85612332	97.90666667	81.54531583	192.2333333	12.65218295	11.49333333	7.145602377	9.536666667	3.635331255	21.81333333	1.070015576
Seita.1G307200	Seita.1G307200	XP_004953800.1 potassium transporter 25 [Setaria italica]	8.61E-12	6.39E-11	203.8933333	48.14468333	70.86	14.42436827	81.22	19.78878723	59.51	7.969466732	46.45333333	10.15192757	60.64333333	12.56613438	170.7033333	8.770144431	82.50666667	14.40524326	81.30333333	3.277351573	21.02333333	4.857410147	19.1	3.726808286	22.04333333	0.438444219
Seita.9G112800	Seita.9G112800	XP_004981945.1 probable histone H2AXa [Setaria italica]	2.93E-07	7.10E-07	73.73666667	10.22007991	79.89333333	22.98321416	39	11.42011821	168.3	39.69432831	156.2166667	50.62501984	77.47333333	9.061900095	45.3	8.683657064	58.96333333	29.56747932	17.34666667	5.131328613	112.4433333	27.67157627	61.73	10.69891583	24.91666667	0.67485801
Seita.7G195300	Seita.7G195300	XP_004976472.1 5-amino-6-(5-phospho-D-ribitylamino)uracil phosphatase, chloroplastic [Setaria italica]	3.12E-14	4.78E-13	14.72	14.49924481	55.38333333	41.41884877	0.456666667	0.256969518	65.29	34.05014978	30.18666667	16.03014764	149.3933333	32.2687687	12.46333333	12.54639523	22.38666667	13.16498892	1.176666667	0.423359579	174.82	6.658881287	96.78333333	19.72043187	289.3833333	2.605999488
Seita.2G439000	Seita.2G439000	RCV14598.1 hypothetical protein SETIT_2G439000v2 [Setaria italica]	1.07E-07	2.83E-07	66.07	12.95167557	71.50666667	2.676272283	70.15	6.493234941	76.85666667	3.158501755	67.63666667	3.675558914	66.66666667	6.2085774	76.95666667	28.83960876	79.45666667	2.690099131	82.22333333	4.672230017	50.16333333	3.177362638	65.93	4.15484055	136.3866667	1.570424571
Seita.9G191400	Seita.9G191400	RCV42131.1 hypothetical protein SETIT_9G191400v2 [Setaria italica]	0.000241423	0.000345627	14.40333333	6.410938569	11.35666667	7.734302382	286.9633333	221.8300887	25.92666667	14.68201735	9.763333333	8.144767236	34.34	32.50297217	89.41	49.805063	82.82666667	99.6482997	341.6766667	157.1752539	7.21	4.858837309	1.573333333	0.587054796	3.116666667	0.362261416
Seita.8G248400	Seita.8G248400	XP_004980059.1 vacuolar protein sorting-associated protein 2 homolog 1 [Setaria italica]	0.042132745	0.045505431	52.77333333	4.671545069	39.5	8.33928654	334.3	327.0977039	85.31	52.64899239	73.72333333	11.8249623	56.95	19.71550405	54.55333333	16.7417751	45.10333333	22.74272704	88.12333333	8.110858976	29.33666667	3.042635919	25.93666667	4.355506094	19.86	1.922810443
Seita.2G292100	Seita.2G292100	XP_004957509.1 uncharacterized protein LOC101754806 [Setaria italica]	0.000168711	0.000247272	75.99	11.599056	107.4566667	16.64767952	76.05333333	23.43119573	82.46666667	10.96581202	77.25666667	10.13842854	116.5633333	15.46635811	51.75333333	13.71516436	71.58666667	25.4484898	79.85333333	9.881140285	76.10333333	25.58500016	43.30333333	7.928066179	43.44333333	1.631573882
Seita.4G041100	Seita.4G041100	XP_004964617.1 peroxiredoxin Q, chloroplastic [Setaria italica]	3.12E-14	4.78E-13	11.48666667	18.62379213	38.11333333	33.46091202	0.03	0.051961524	34.40333333	22.85519707	7.013333333	5.806395899	165.5766667	37.17981486	12.94333333	21.46439921	0.386666667	0.268390263	0	0	194.4066667	31.30500333	73.92	58.00998966	362.3366667	6.956129192
Seita.6G197500	Seita.6G197500	RCV31678.1 hypothetical protein SETIT_6G197500v2 [Setaria italica]	2.44E-05	4.14E-05	89.65333333	22.75551435	4.843333333	2.835301277	69.03666667	49.23180408	132.1266667	65.67763724	331.7866667	175.7712645	27.07333333	11.35618921	107.2	46.33345659	10.79333333	10.23915198	90.22666667	34.05030152	15.73666667	7.004243952	15.97333333	6.215563799	6.043333333	1.218291153
Seita.9G045300	Seita.9G045300	XP_012698041.1 uncharacterized protein LOC101771078 isoform X1 [Setaria italica]	1.70E-10	8.68E-10	141.82	5.484459864	85.86	36.76285489	125.2466667	15.51841594	177.72	16.85709346	172.8166667	86.51103648	194.31	21.02849733	0	0	0	0	0	0	0	0	0	0	0	0
Seita.7G221300	Seita.7G221300	XP_004976666.1 protein AE7 [Setaria italica]	0.000587739	0.000794389	63.79	14.01455315	79.27333333	30.81518186	126.49	31.10681758	87.67333333	14.89904807	99.67333333	24.19637645	71.63	15.36182606	76.09666667	24.49927618	67.83333333	22.07432521	82.04	6.171652939	51.00666667	3.355731416	61.71333333	9.043563088	29.42666667	1.212614256
Seita.1G232700	Seita.1G232700	XP_012699890.1 receptor kinase-like protein Xa21 [Setaria italica]	3.42E-08	1.02E-07	35.35666667	25.98203674	8.256666667	8.391193797	15.28	9.586511357	69.41666667	27.4381383	59.18666667	41.35321068	24.95333333	8.250468674	93.16	35.57497857	225.1966667	59.27545389	34.26666667	16.74732615	68.38666667	3.902849386	164.9066667	38.5935543	98.17666667	3.428736405
Seita.5G110600	Seita.5G110600	-	0.001717376	0.002185171	398.1833333	325.3200834	16.45333333	14.41986246	6.86	5.585060429	12.98	5.810413066	11.75333333	9.367525465	159.26	18.9255885	178.3	113.4313136	35.91	30.79088989	19.32	18.11619993	4.453333333	2.881914873	6.996666667	3.917158834	45.36	4.696349646
Seita.2G060000	Seita.2G060000	XP_034583683.1 histone H1-like [Setaria viridis]	4.54E-07	1.06E-06	136.0233333	57.00451327	116.46	4.3153563	98.67	41.18649415	37.22333333	8.553983477	14.87666667	14.65559734	167.46	25.09660535	120.35	50.98408281	55.89666667	12.95534767	54.15333333	4.134988916	18.4	6.093677051	4.553333333	1.9394415	69.45666667	4.269664312
Seita.5G076600	Seita.5G076600	RCV24335.1 hypothetical protein SETIT_5G076600v2 [Setaria italica]	6.73E-08	1.87E-07	42.61	17.74535714	246.9266667	56.72763818	36.55	17.30123984	278.42	135.6592728	157.69	51.95214818	94.81333333	24.31676239	1.496666667	0.651178419	4.446666667	1.865645554	1.38	1.027180607	14.15	8.361794066	5.353333333	2.1083722	7.173333333	1.806663592
Seita.3G222300	Seita.3G222300	XP_004961901.1 uncharacterized protein LOC101771316 [Setaria italica]	4.91E-05	7.90E-05	64.92666667	30.67825669	68.91666667	23.92993175	97.05666667	23.7155104	81.02333333	7.191587678	73.15333333	10.24950893	137.76	10.86552346	40.44333333	10.84229834	79.98333333	34.99798613	101.1966667	19.17142231	45.06333333	14.94695398	47.97333333	2.230366188	47.78666667	2.530322773
Seita.9G497200	Seita.9G497200	XP_004985263.1 metal transporter Nramp2 [Setaria italica]	1.20E-08	3.92E-08	60.48666667	19.42899466	34.48333333	9.012936998	87.55333333	9.739375408	33.80666667	3.1413426	54.11	19.32951112	174.4233333	25.18354291	51.65333333	32.55532573	24.78	7.030085348	247.6466667	85.64959564	32.60333333	3.141024249	33.45333333	7.265564901	45.12666667	1.84798088
Seita.3G271400	Seita.3G271400	XP_004962322.1 UDP-glucuronic acid decarboxylase 2 [Setaria italica]	0.00131179	0.001690386	34.38333333	5.260079214	91.82666667	23.44641195	174.7233333	104.3899834	85.53666667	36.72245135	83.47666667	32.75823001	60.42333333	17.96430999	54.42333333	14.26635669	109.8533333	51.46128772	111.5266667	16.39754352	22.84666667	10.04726994	21.87	2.18286509	26.78	2.058081631
Seita.2G277900	Seita.2G277900	XP_012699619.1 probable 1-acylglycerol-3-phosphate O-acyltransferase [Setaria italica]	0.001111845	0.001446715	28.66	5.954586468	67.06333333	13.49056831	97.32666667	67.10358063	107.9833333	18.30997633	129.1033333	25.86706271	77.39	28.24849023	41.97333333	14.94546866	75.34	24.9808947	66.90666667	11.00209223	57.01	4.310417613	85.23666667	4.415442598	30.31333333	1.003809411
Seita.9G279800	Seita.9G279800	RCV43252.1 hypothetical protein SETIT_9G279800v2 [Setaria italica]	8.72E-12	6.47E-11	3.566666667	3.088063039	1.443333333	0.543077649	1.44	0.38	1.773333333	1.190686077	1.216666667	0.523672926	1.56	0.335111922	153.45	46.21850387	343.55	86.99422452	19.18	11.67544003	67.66333333	8.190252336	187.2866667	50.5035012	79.83	8.129335766
Seita.5G347500	Seita.5G347500	XP_004970247.1 uncharacterized protein LOC101784061 [Setaria italica]	7.50E-09	2.56E-08	80.05333333	16.78611728	71.16666667	13.60827812	110.0666667	5.063026104	58.43666667	11.43576116	51.89666667	7.005371748	69.3	4.88187464	92.72	36.46577162	72.33666667	15.99033562	166.4833333	29.01502427	33.49333333	3.838389419	25.93666667	7.740034453	27.39666667	1.760236727
Seita.4G051900	Seita.4G051900	XP_022681951.1 probable E3 ubiquitin-protein ligase RHY1A, partial [Setaria italica]	0.000654037	0.000878031	161.7066667	53.33625534	89.76	28.06880119	29.46333333	19.06395902	46.32666667	28.07422721	32.43666667	3.91193473	30.44666667	4.906376803	148.0066667	97.21030878	83.7	30.87109328	9.58	3.020049668	64.88666667	18.04436847	93.01333333	33.54950124	66.46666667	3.819245126
Seita.9G457100	Seita.9G457100	XP_004984687.1 peroxisomal nicotinamide adenine dinucleotide carrier [Setaria italica]	1.66E-10	8.49E-10	29.30333333	4.071048186	62.64	16.96519083	175.4466667	39.66569593	39.66333333	18.01714276	46.30333333	10.14793739	48.46333333	12.23282606	69.49666667	42.69057546	104.0166667	36.98205015	221.94	20.69835018	15.65333333	3.430048591	20.46	6.116624886	19.69333333	0.447362642
Seita.9G127700	Seita.9G127700	XP_004982082.1 probable linoleate 9S-lipoxygenase 4 isoform X2 [Setaria italica]	0.010715899	0.012336488	28.16666667	10.5315969	89.59666667	29.34267427	198.28	149.5056186	95.7	33.70248656	91.11333333	27.71521303	42.60666667	17.46558425	40.65	8.870304392	96.77333333	56.72345576	75.31666667	25.69192934	27.77333333	11.5452169	50.05333333	10.088619	10.68666667	0.309246396
Seita.6G119700	Seita.6G119700	TKW09875.1 hypothetical protein SEVIR_6G129700v2 [Setaria viridis]	0.045294009	0.048774513	9.273333333	7.47054438	36.10333333	16.58742094	315.2733333	314.4669727	101.9233333	78.83036492	125.7133333	81.620788	26.46333333	4.590831442	12	7.376184651	96.26666667	86.53324005	93.56666667	75.60771279	10.24	1.212476804	12.56333333	6.389603535	3.343333333	0.494401996
Seita.1G179500	Seita.1G179500	XP_004952635.2 copper transport protein CCH [Setaria italica]	3.04E-08	9.10E-08	47.09	26.73831707	32.81666667	17.29659022	10.76666667	2.170399349	68.41666667	43.5143957	79.50333333	31.65895818	72.84333333	8.519192059	71.72666667	2.302657885	34.17666667	34.81720887	37.70666667	26.71509748	79.4	54.18266882	50.49333333	19.82252843	256.7933333	8.122963334
Seita.5G235200	Seita.5G235200	XP_004969237.1 cytochrome P450 72A14 [Setaria italica]	0.003275318	0.004009452	34.31	19.42988163	64.16333333	23.11323503	117.7566667	68.38966394	103.2333333	38.58151673	102.3666667	21.24037978	62.28	16.4486504	54.36666667	34.33312298	96.62666667	40.47203026	102.8166667	10.11830684	33.93666667	10.48873841	54.33333333	9.257307024	14.02333333	0.77021642
Seita.6G022100	Seita.6G022100	XP_012702526.1 chloroplast envelope membrane protein isoform X1 [Setaria italica]	6.07E-09	2.12E-08	50.20666667	26.22022947	41.91333333	24.37227181	5.56	2.320754188	44.67	20.57974004	18.41666667	15.96697321	102.0233333	27.18455505	72.74666667	74.55977892	26.13666667	9.942295174	20.13	1.290465032	145.8666667	29.53949954	59.92666667	22.43663596	251.9566667	3.210752767
Seita.1G156600	Seita.1G156600	XP_004952459.1 uncharacterized protein LOC101769915 [Setaria italica]	0.000257556	0.000367019	143.05	58.95742786	62.76	28.38575523	43.29	13.05812774	47.54666667	21.87072549	13.09333333	3.31032224	60.86666667	11.88441136	122.02	71.30399217	43.69	8.919658065	45.48333333	11.06851541	99.41666667	18.62614918	39.50666667	4.673353543	116.7366667	3.496002479
Seita.9G240500	Seita.9G240500	RCV42745.1 hypothetical protein SETIT_9G240500v2 [Setaria italica]	0.000421902	0.000581979	0	0	241.9333333	210.3738297	0	0	0	0	8.44	14.61850882	0	0	142.67	23.64508406	162.12	38.56586185	130.89	19.63625473	14.73	5.973600254	62.65666667	17.02168127	72.97	1.174265728
Seita.6G183800	Seita.6G183800	XP_004973687.1 patatin-like protein 2 [Setaria italica]	0.003708249	0.004517894	4.723333333	3.853574099	65.34666667	60.22169404	190.2066667	173.360844	67.85333333	12.72734196	47.42	17.3805955	6.943333333	4.745738439	27.32333333	21.75730069	195.59	139.1473575	180.3666667	27.88370193	18.10666667	14.33887838	29.96666667	14.07824326	1.416666667	0.34961884
Seita.8G216200	Seita.8G216200	XP_004979869.1 tropinone reductase homolog At2g29170 [Setaria italica]	1.46E-09	5.94E-09	24.78	9.086027735	36.49	17.0372621	0.243333333	0.09504385	77.6	34.38926722	170.6733333	66.95873829	199.96	33.57639498	2.81	1.308854461	12.76	17.55553189	0.223333333	0.225018518	85.59	27.34388231	146.2666667	19.1249061	75.13333333	5.805431365
Seita.9G551900	Seita.9G551900	XP_004985830.1 expansin-like A1 isoform X2 [Setaria italica]	2.74E-10	1.33E-09	70.16666667	17.95768452	193.6	45.32611168	93.35	28.52367964	38.11	4.066607923	19.55666667	3.550244123	63.57666667	11.33522974	69.32333333	4.912609626	104.8733333	19.2579992	122.83	21.64794909	11.45	5.239513336	18.97	8.035116676	24.14	3.121730289
Seita.6G053800	Seita.6G053800	XP_002445097.1 protein LSD1 [Sorghum bicolor]	5.49E-09	1.95E-08	4.093333333	0.780085465	78.64666667	47.63358619	8.166666667	4.821382927	38.15	26.02284189	31.62	17.49412473	86.87666667	13.23920063	4.436666667	1.761996973	54.24333333	20.49469769	8.533333333	2.040032679	208.8866667	80.43010154	80.96666667	31.29637892	224.3633333	7.881956187
Seita.9G434000	Seita.9G434000	XP_034573717.1 putative S-adenosyl-L-methionine-dependent methyltransferase Mvan_0910 [Setaria viridis]	5.61E-14	7.87E-13	2.17	2.001024737	29.09	27.58889088	0.156666667	0.083864971	67.76	37.22976363	44.19	28.4198399	115.4533333	26.36652486	1.063333333	0.697591093	14.78333333	17.16395157	0.06	0.103923048	133.7166667	13.35698444	174.1533333	19.24340493	243.91	6.592639835
Seita.1G086000	Seita.1G086000	XP_004951808.1 uncharacterized protein LOC101773543 [Setaria italica]	2.49E-15	5.86E-14	12.70333333	11.24486698	24.58333333	20.91914275	0.1	0.1	83.89666667	41.51051714	15.62333333	8.462330254	129.8666667	28.04711453	6.83	6.922622336	9.293333333	9.447265918	0.5	0.347706773	224.44	14.63041695	73.13333333	21.4425426	241.1333333	5.018210172
Seita.7G121800	Seita.7G121800	XP_004975829.1 chlorophyll a-b binding protein CP24 10B, chloroplastic [Setaria italica]	8.19E-06	1.50E-05	31.02	34.49008698	116.65	100.4823154	0.153333333	0.136137186	7.85	5.50751305	63.64666667	34.82887643	23.12333333	4.455348845	31.94	47.07013809	2.396666667	1.5686406	0.106666667	0.136137186	65.65	15.62474	206.53	135.6652502	272.9033333	5.303115437
Seita.2G550700	Seita.2G550700	XP_004958417.1 probable calcium-binding protein CML45 [Setaria italica]	0.009018356	0.010462311	40.31	26.03878069	22.35	8.807593315	75.01666667	63.82736822	147.93	17.3010491	106.0666667	49.00961572	71.03666667	31.73562089	86.95	60.28682028	105.0966667	71.67711094	79.05333333	24.36692909	48.71	27.09454004	27.77333333	4.820885119	9.803333333	0.461988456
Seita.1G181300	Seita.1G181300	XP_004952649.1 N-carbamoylputrescine amidase [Setaria italica]	0.000501465	0.000684079	28.73333333	8.74759586	24.72666667	7.297166117	98.75333333	72.44969105	133.31	63.76181538	147.38	45.27922371	92.09666667	27.71382567	36.85333333	12.94808995	57.48	28.8979809	94.46	15.97777519	45.09666667	11.44686129	22.65333333	3.52412164	37.77	2.834660473
Seita.5G407100	Seita.5G407100	XP_004970837.1 protein root UVB sensitive 6 [Setaria italica]	0.00023897	0.000342399	38.55	6.797175884	138.1966667	55.16641853	43.29666667	3.019276955	48.98	1.775359119	61.1	6.997742493	35.77666667	0.950385887	82.6	47.75531489	100.55	26.87640787	45.23666667	3.782715074	51.30333333	10.01711203	98.08666667	12.91707526	74.46333333	4.882072647
Seita.2G335300	Seita.2G335300	RCV13305.1 hypothetical protein SETIT_2G335300v2 [Setaria italica]	0.000210985	0.00030474	22.94666667	18.46768078	96.59333333	61.78527521	199.6833333	58.16784793	105.0933333	72.77804774	94.71333333	25.7366943	72.18	37.98226428	19.91333333	15.79584228	107.9266667	67.69774319	51.31333333	22.46210216	17.46333333	15.25853969	10.67333333	3.600782322	15.07666667	1.672552939
Seita.2G543400	Seita.2G543400	RWV93418.1 hypothetical protein GW17_00044119 [Ensete ventricosum]	6.33E-10	2.81E-09	46.5	32.0566171	67.96	31.81984444	43.67	12.42354217	182.5266667	72.56202473	48.15333333	21.50753899	286.1133333	39.00507446	14.78333333	8.618273222	24.12	13.73313147	16.53333333	7.76644921	43.36333333	36.74819361	4.373333333	1.524543648	34.68	4.320034722
Seita.6G212900	Seita.6G212900	XP_004973961.1 probable mitochondrial adenine nucleotide transporter BTL1 [Setaria italica]	6.29E-16	1.74E-14	201.7633333	36.62066402	3.56	2.313525448	124.3466667	28.47144769	38.41666667	9.858267258	7.283333333	4.620890967	22.87	3.62451376	240.11	27.89344726	14.12	10.15420603	137.9866667	14.58970299	11.99333333	7.450076062	1.313333333	0.467582435	8.376666667	0.728171225
Seita.2G197800	Seita.2G197800	XP_034581911.1 alpha,alpha-trehalose-phosphate synthase [UDP-forming] 6-like isoform X2 [Setaria viridis]	5.78E-07	1.31E-06	85.04	12.92557155	82.22666667	24.62947083	124.2066667	57.3921217	27.16333333	2.928827979	38.00666667	7.292217313	58.29666667	3.898132031	104.8933333	37.64996724	83.44666667	7.487071078	141.4133333	6.445714338	12.86	3.576310948	30.78666667	11.68413597	21.48	1.167732846
Seita.2G561000	Seita.2G561000	XP_004987290.1 sulfoquinovosyl transferase SQD2 [Setaria italica]	8.29E-15	1.54E-13	43.3	4.488685776	33.44333333	10.03956838	9.866666667	4.458501243	67.38666667	27.23694244	40.43	10.12749229	104.8733333	17.61832663	44.67	17.22057781	26.62333333	6.94377659	16.41666667	3.982214627	148.9833333	16.92050039	71.46	2.41751939	201.2333333	2.808849112
Seita.7G281600	Seita.7G281600	XP_004977203.1 leucine-rich repeat receptor-like tyrosine-protein kinase PXC3 [Setaria italica]	2.73E-10	1.32E-09	36.40333333	16.57633655	133.13	10.51320598	87.31	7.410512803	122.1433333	25.63545266	150.4066667	38.76109433	41.97333333	5.347020977	23.40333333	7.800489301	78.51666667	12.68972156	26.87666667	6.745230414	21.67666667	2.297310021	69.12666667	21.16358271	17.25	1.034601373
Seita.5G358900	Seita.5G358900	XP_004970362.1 NAC domain-containing protein 68 [Setaria italica]	0.006286973	0.007426337	39.45666667	17.0347713	22.80666667	9.539440934	280.22	232.1093951	39.71	31.30628212	60.54	46.28081352	83.07666667	59.8601239	77.39666667	36.20630378	62.22666667	36.27047054	130.7933333	14.10163938	4.366666667	2.248117731	3.586666667	1.542119753	2.446666667	0.267644042
Seita.5G250100	Seita.5G250100	XP_004969357.1 restin homolog [Setaria italica]	9.55E-13	9.18E-12	4.936666667	1.472729892	18.51333333	9.485169125	0.66	0.353694784	31.40333333	12.19918986	54.50666667	12.88206635	34.57666667	7.223879383	11.60333333	1.316826994	30.61333333	26.6710261	1.753333333	0.50639247	169.1766667	42.42775075	275.55	63.38787976	167.96	1.355249055
Seita.2G150900	Seita.2G150900	XP_004956358.1 S-norcoclaurine synthase 2 [Setaria italica]	1.55E-06	3.23E-06	14.52666667	9.633350058	82.79666667	12.3171114	77.02666667	22.65380836	27.26333333	4.052361451	142.9	17.24966956	58.05666667	3.217706222	21.59	19.88201197	78.57	22.65224713	99.07333333	16.60265441	45.22666667	29.01623224	136.7966667	62.5688855	16.82666667	0.640026041
Seita.5G487800	Seita.5G487800	XP_034596902.1 zinc finger CCCH domain-containing protein 2-like [Setaria viridis]	2.60E-09	9.94E-09	198.18	33.80784081	42.42666667	29.51698889	112.6466667	67.77635748	1.563333333	0.695149864	0.806666667	0.066583281	10.60333333	0.502924779	277.5666667	88.08309505	46.30333333	3.487582735	82.9	18.60574374	4.323333333	4.561078089	1.13	0.191572441	21.12	1.319355903
Seita.1G065800	Seita.1G065800	XP_004951717.1 probable 4-coumarate--CoA ligase 3 [Setaria italica]	1.05E-08	3.48E-08	6.22	4.759527287	16.31333333	2.343807444	46.89	43.73882029	160.1533333	86.44013092	432.05	147.9219257	31.51	13.29018059	9.08	5.361725469	22.85333333	17.23518011	21.27333333	8.717708032	13.47333333	4.759331186	31.90333333	11.67786938	5.726666667	0.825853094
Seita.6G239700	Seita.6G239700	XP_004974147.1 myb-related protein Zm38 [Setaria italica]	2.19E-09	8.55E-09	19.53333333	5.765425685	133.7866667	10.22939555	28.74	14.68062328	35.85	19.85649516	22.69333333	2.601871122	55.02666667	11.50718182	42.55666667	11.26139571	174.5666667	47.59874508	37.89666667	8.984021	56.18	16.22485439	88.98	25.79955232	100.9033333	6.511346507
Seita.8G241900	Seita.8G241900	XP_022685095.1 wall-associated receptor kinase 2-like [Setaria italica]	2.27E-13	2.63E-12	0.206666667	0.176162803	0.293333333	0.205020324	0.06	0.051961524	0.193333333	0.140118997	0.186666667	0.070237692	0.2	0.104403065	108.89	47.25993335	319.9433333	55.32802213	87.66666667	19.17710701	60.67333333	30.90763067	163.6966667	26.97223078	49.59666667	2.608473372
Seita.7G270200	Seita.7G270200	XP_004977098.1 GDSL esterase/lipase At1g09390 [Setaria italica]	7.81E-09	2.65E-08	54.09	10.65140836	94.24	22.6523906	170.9366667	26.59865097	65.33	23.89580089	61.79333333	10.24950893	77.88666667	15.76477825	42.69	3.472794264	79.12	33.20641053	80.3	11.30180517	24.19	8.395361815	15.18666667	2.417278084	25.61	0.894371288
Seita.4G288100	Seita.4G288100	XP_004966527.1 uncharacterized protein LOC101785788 [Setaria italica]	9.33E-10	3.99E-09	9.443333333	1.857749535	172.5433333	38.52345043	7.273333333	2.042947217	19.61333333	4.905979345	163.94	37.35265586	25.90333333	1.46847994	3.866666667	1.922038848	137.9966667	67.74278879	8.036666667	1.637202899	26.58333333	8.909996259	200.9866667	51.43188343	9.803333333	0.63216559
Seita.1G363900	Seita.1G363900	XP_004954352.1 uncharacterized protein LOC101766970 [Setaria italica]	2.14E-05	3.65E-05	73.82666667	43.27895717	58.03	30.58304596	4.496666667	1.477035319	59.33666667	23.74768269	53.41	7.950742104	75.91333333	14.45607254	59.88666667	73.0691004	18.90333333	9.804306877	4.073333333	1.311652901	103.1266667	15.36741466	110.3066667	16.02783932	157.0133333	5.152614223
Seita.7G046200	Seita.7G046200	XP_012703119.1 phototropin-2 [Setaria italica]	6.03E-11	3.46E-10	33.55666667	7.688122874	40.82333333	24.46906278	7.06	3.235011592	74.04333333	19.42940383	58.04333333	31.45471242	74.21666667	13.66341587	41.28333333	8.879022093	30.30666667	17.40741604	5.59	1.772117378	143.5866667	6.431814156	117.8	22.56503268	150.2066667	2.796968597
Seita.8G173800	Seita.8G173800	XP_004979607.1 plastid-lipid-associated protein 6, chloroplastic [Setaria italica]	1.82E-09	7.26E-09	9.42	1.306636904	97.07	19.8085007	42.47	46.22368549	79.81666667	7.813893609	201.14	49.70542325	52.68333333	11.80763454	6.453333333	3.621330326	82.04333333	4.86734356	13.96333333	2.777954883	59.89	11.03072074	115.4633333	18.15745944	15.74333333	1.486483546
Seita.5G446500	Seita.5G446500	XP_004971207.2 photosystem II reaction center PSB28 protein, chloroplastic [Setaria italica]	7.41E-11	4.18E-10	4.75	4.720815607	32.33333333	24.61207089	0.343333333	0.338575447	51.61666667	27.30116725	80.04	37.49702522	87.63333333	16.49249021	4.89	5.262784434	3.893333333	3.069109534	0.063333333	0.109696551	148.33	13.15629507	180.8066667	57.68715831	179.34	6.239302846
Seita.7G118200	Seita.7G118200	XP_004975801.1 uncharacterized protein LOC101756419 [Setaria italica]	6.88E-09	2.37E-08	0.186666667	0.227449628	1.673333333	2.377232284	112.62	59.81891925	9.323333333	7.297241488	31.07666667	17.40233413	20.45	17.21067982	6.673333333	9.574196224	15.77333333	15.09225077	571.9766667	223.0866613	1.05	0.415812458	0.613333333	0.485214729	0.633333333	0.215019379
Seita.9G478600	Seita.9G478600	XP_004985091.1 metal tolerance protein 4 [Setaria italica]	3.20E-06	6.28E-06	211.2033333	25.94716619	33.21333333	24.45986577	13.17333333	7.431691149	25.18	12.17158576	12.33666667	2.918652657	52.68333333	17.45137912	105.92	121.9255392	26.83333333	11.15872902	7.406666667	2.213647066	70.38666667	19.85435049	33.21333333	15.60510921	176.54	2.592084104
Seita.3G011200	Seita.3G011200	XP_004960024.1 K(+) efflux antiporter 2, chloroplastic [Setaria italica]	1.99E-13	2.33E-12	48.52666667	5.558006237	37.15	6.538723117	13.35	5.345063143	65.70333333	13.78193141	51.5	10.93873393	77.96	11.10305814	45.54333333	1.742249504	43.87666667	15.34853196	17.29	1.235030364	122.8233333	15.27575312	97.61	16.34428646	146.3	3.321490629
Seita.9G258600	Seita.9G258600	XP_004983146.1 uncharacterized protein LOC101769065 [Setaria italica]	1.07E-12	1.01E-11	29.51	10.85830558	71.54	9.081701382	34.93333333	10.33758353	108.2866667	21.44519138	162.6733333	19.61544375	85.96	8.052924934	24.82	7.813725104	47.45666667	6.114019409	38.66	7.400344587	54.94	1.938968798	71.95333333	7.832204883	36.45666667	3.94259221
Seita.6G239500	Seita.6G239500	RCV32207.1 hypothetical protein SETIT_6G239500v2 [Setaria italica]	0.000127074	0.000189719	46.84333333	7.798681512	123.3733333	53.84423956	106.31	45.01653807	79.38333333	13.46563527	94.31333333	17.44116491	47.35333333	5.491924374	42.39666667	23.97962746	75.47666667	21.80441545	74.06	10.06773559	24.11	5.523160327	35.44666667	7.508131148	17.31333333	1.18373702
Seita.1G182800	Seita.1G182800	XP_004952664.1 pectinesterase inhibitor 8 [Setaria italica]	5.99E-08	1.68E-07	89.73333333	37.95078699	3.736666667	1.4917216	14.06333333	8.583590935	64.71	20.56823522	79.38666667	29.02301213	212.3866667	47.68530312	107.2233333	43.59134012	22.28666667	23.81495818	49.85333333	13.63075322	43.32	5.205794848	49.07333333	16.80933471	28.75666667	0.782325593
Seita.6G009800	Seita.6G009800	RCV29392.1 hypothetical protein SETIT_6G009800v2 [Setaria italica]	4.18E-07	9.81E-07	27.39333333	8.043583364	66.27	18.77562516	80.44666667	45.13375049	139.7966667	32.69665477	146.7833333	34.52210065	77.86	20.00512934	19.94666667	6.340049947	45.32	4.541057146	47.01333333	8.737512995	38.7	12.74761546	52.21666667	8.748773247	22.64	2.147533469
Seita.9G426900	Seita.9G426900	XP_004984596.1 protein SUPPRESSOR OF QUENCHING 1, chloroplastic [Setaria italica]	1.21E-09	5.04E-09	32.46	12.92315364	61.71333333	24.33299269	9.1	4.13067791	50.21666667	12.83561192	87.06	29.77867022	49.48666667	5.494017959	37.41	13.61256405	51.32666667	19.79894526	12.29	1.732512626	94.99333333	6.959973659	190.08	39.57589165	87.69	4.751126182
Seita.6G049100	Seita.6G049100	XP_004972750.1 protein CHLORORESPIRATORY REDUCTION 6, chloroplastic [Setaria italica]	2.94E-17	1.32E-15	18.34666667	9.997221281	12.72	5.241402484	35.03	11.6521114	95.17	30.5730584	43.11666667	2.132142897	106.52	20.66164805	5.343333333	5.97156875	6.383333333	1.676792573	9.746666667	3.97628386	193.39	10.36768537	30.18	8.264242252	207.44	3.392756991
Seita.4G092200	Seita.4G092200	XP_004964981.1 ethylene-responsive transcription factor RAP2-13 [Setaria italica]	0.000238395	0.000341768	20.22333333	8.688592138	56.9	12.88007764	116.8633333	38.78671465	89.20333333	22.02449848	52.64666667	6.783408681	49.17666667	14.62634723	39.57333333	19.01723517	154.6533333	95.3510547	104.3366667	5.534521961	31.32666667	13.89284828	29.43333333	5.174614317	18.39	1.242135258
Seita.9G301600	Seita.9G301600	XP_004987429.1 protein NRT1/ PTR FAMILY 2.11-like [Setaria italica]	0.000257058	0.000366394	61.15666667	33.49238919	45.84	12.94940539	61.99666667	16.39917782	123.1	42.18299065	144.7433333	52.09740908	45.90333333	7.385941601	65.33666667	39.83861987	58.26	21.44327167	63.26666667	3.087982081	32.59333333	11.40934851	39.52	16.02213781	19.75	2.68374738
Seita.9G451300	Seita.9G451300	XP_004984745.1 cysteine-rich repeat secretory protein 55 [Setaria italica]	2.44E-07	6.02E-07	10.00666667	3.226334349	411.8166667	202.3742307	34.56666667	9.327884719	12.40333333	4.095184164	5.446666667	4.500770304	186.3433333	31.01452939	11.05333333	12.43331948	19.32333333	7.420467191	4.476666667	1.874735537	18.97666667	20.4321911	6.206666667	3.296912697	40.02333333	3.432919069
Seita.1G141600	Seita.1G141600	RCV06162.1 hypothetical protein SETIT_1G141600v2 [Setaria italica]	3.90E-07	9.20E-07	48.93666667	12.41996108	111.5033333	31.32112599	142.05	44.74047273	47.37666667	20.43766458	50.02666667	16.45650125	37.46333333	15.44713674	76.48666667	14.98827653	100.9133333	29.39080185	91.79666667	6.765414498	16.46666667	6.064093777	18.13333333	4.485101262	15.39666667	0.537246064
Seita.9G537600	Seita.9G537600	XP_004985672.1 ras-related protein RABF1 [Setaria italica]	3.74E-09	1.38E-08	88.48666667	3.067903736	107.0866667	35.30115768	175.64	62.82235191	99.90666667	13.3899303	106.3633333	13.89821691	81.33333333	4.636338354	15.24	1.508409759	19.54333333	2.895415917	15.32333333	2.318325545	12.57333333	1.356773133	15.3	1.099954545	19.09	2.103497088
Seita.8G200000	Seita.8G200000	XP_004979754.1 uncharacterized protein LOC101775364 [Setaria italica]	0.005927955	0.007021086	71.49666667	12.64683887	58.03666667	6.124919047	48.81333333	2.036917606	40.77333333	4.521308808	43.61666667	5.420021525	39.48333333	1.98631149	93.97333333	57.48144164	100.46	22.07960824	56.80666667	7.997107811	50.85666667	16.61255349	71.7	8.292382046	79.81333333	1.911134044
Seita.9G633200	Seita.9G633200	XP_004983310.1 uncharacterized protein LOC101770144 isoform X1 [Setaria italica]	1.15E-11	8.19E-11	119.8733333	9.736479514	72.72333333	23.36111584	96.1	19.06127226	146.11	19.24324297	139.8566667	57.87420179	172.2	25.98972297	0	0	0	0	0	0	0	0	0	0	0	0
Seita.6G062500	Seita.6G062500	RCV30044.1 hypothetical protein SETIT_6G062500v2 [Setaria italica]	1.28E-06	2.72E-06	29.90666667	2.498105949	58.00666667	6.389501806	37.6	3.636248066	112.97	25.16938815	78.03333333	18.63218273	91.77	17.27481114	31.81333333	10.26482505	69.84666667	20.61058062	50.02333333	12.6823276	83.52	15.15876314	61.33333333	11.51708875	37.54333333	3.705190054
Seita.5G150100	Seita.5G150100	XP_004968622.1 GDSL esterase/lipase At5g45910 [Setaria italica]	3.74E-05	6.16E-05	21.83333333	7.494546906	31.45666667	17.00966294	131.03	42.92149927	98.36333333	40.52056309	117.4733333	46.73031279	79.29666667	34.69572068	42.38	16.80457973	59.44	19.38575766	89.46333333	17.62488109	23.49333333	1.465514699	24.63	8.001024934	22.49666667	0.771059877
Seita.1G227300	Seita.1G227300	RCV07228.1 hypothetical protein SETIT_1G227300v2 [Setaria italica]	8.62E-06	1.57E-05	184.74	68.95563864	172.75	70.84711427	94.16333333	59.1772966	82.33	26.29353723	97.42	74.70222487	94.10333333	32.29275512	2.74	1.534144713	5.143333333	2.809739015	0.816666667	0.443771713	1.31	0.495075752	3.883333333	1.127179371	1.35	0.105830052
Seita.5G114700	Seita.5G114700	XP_012701861.1 probable protein phosphatase 2C 1 isoform X1 [Setaria italica]	2.11E-07	5.27E-07	85.80333333	75.40420435	37.58333333	27.44222719	0.47	0.413884042	27.11	15.1202414	27.62666667	15.18046552	96.87333333	17.30026108	62.57333333	39.73168299	7.636666667	4.619419155	0.383333333	0.120968315	113.97	24.17862899	75.01	23.84295074	202.6966667	5.203482808
Seita.6G016400	Seita.6G016400	XP_014660898.2 uncharacterized protein LOC106804100 isoform X2 [Setaria italica]	4.46E-16	1.32E-14	92.93666667	13.66953669	95.16	6.752155211	94.60333333	12.63052387	102.4333333	8.018867335	117.2066667	14.47335598	96.36666667	4.349969349	20.21666667	7.396244543	18.90333333	1.140233894	17.99	0.802932127	33.81	1.230893984	21.82333333	2.830005889	26.06333333	2.429121926
Seita.1G036700	Seita.1G036700	RCV04878.1 hypothetical protein SETIT_1G036700v2 [Setaria italica]	1.04E-11	7.55E-11	18.78666667	11.30732653	41.54666667	47.935676	191.1466667	16.01425719	43.47	19.85679984	38.7	9.793104717	89.39666667	18.53088593	24.47	16.88233396	47.98333333	14.93058048	189.2366667	21.09106288	13.84	1.375027272	24.91333333	4.887088431	13.22666667	0.213853532
Seita.8G087400	Seita.8G087400	RCV37743.1 hypothetical protein SETIT_8G087400v2 [Setaria italica]	8.39E-12	6.27E-11	84.74	12.37369387	110.3533333	16.24464938	95.43	5.528987249	46.84666667	11.61963998	72.1	18.5035348	28.59333333	1.089097486	89.69666667	2.561646606	75.81333333	11.42616442	57.54	4.172157715	13.69666667	3.448946699	49.68333333	5.923523726	11.82	1.232233744
Seita.9G424300	Seita.9G424300	XP_004984575.1 glucose-6-phosphate 1-dehydrogenase 4, chloroplastic [Setaria italica]	1.20E-06	2.55E-06	29.77333333	25.21664199	61.61666667	34.38594529	28.76	7.800826879	120.6	18.7360855	61.18333333	9.358495249	102.5766667	14.33587923	36.50666667	26.20556493	111.27	24.80116731	44.46666667	4.870527008	82.67	18.45656794	27.02666667	6.730990517	28.00333333	1.224145961
Seita.3G038600	Seita.3G038600	XP_004960285.1 glutathione S-transferase 4 [Setaria italica]	1.02E-06	2.20E-06	30.07333333	11.63761287	98.72666667	17.22270981	93.25666667	40.03057498	72.92666667	13.7580425	117.5066667	10.70344026	65.27333333	11.95776038	41.40666667	21.58041319	81.20333333	22.54238304	33.04666667	8.712475729	20.87333333	6.261767589	61.22	8.60866424	18.67333333	1.299628152
Seita.7G140700	Seita.7G140700	XP_004975987.1 Bowman-Birk type bran trypsin inhibitor [Setaria italica]	0.001630947	0.002079921	244.24	130.871192	36.7	13.13939496	59.85	24.85416866	4.16	2.020668206	1.906666667	0.851723742	36.40333333	10.06183052	165.7466667	170.5796243	12.7	6.84887582	13.15333333	5.773953008	47.23	14.65145385	13.08666667	7.474398527	95.37333333	4.68734822
Seita.7G144600	Seita.7G144600	XP_034603964.1 malate synthase, glyoxysomal isoform X1 [Setaria viridis]	7.99E-09	2.71E-08	13.44	9.793165985	19.12	15.01115918	67.92	13.32430486	28.01666667	3.946851066	27.98333333	16.0501163	33.08666667	6.396376578	119.68	90.89456804	102.03	30.77684357	269.24	34.59137031	12.50333333	3.13283152	22.62333333	20.04640699	13.48333333	0.590790431
Seita.7G301700	Seita.7G301700	XP_004977385.1 uncharacterized protein LOC101771688 [Setaria italica]	5.65E-17	2.25E-15	3.683333333	5.534404515	19.92666667	16.53776688	0	0	38.25666667	28.75424548	4.006666667	2.520085977	145.06	24.87707981	1.38	1.16258333	0.773333333	0.947487907	0.186666667	0.169213869	212.47	39.98321148	20.25666667	15.10794934	282.7833333	6.015366434
Seita.7G285800	Seita.7G285800	RCV36014.1 hypothetical protein SETIT_7G285800v2 [Setaria italica]	5.31E-17	2.15E-15	38.12666667	2.533581128	31.06333333	6.138243506	26.01666667	6.361731944	29.16666667	5.9160826	23.03333333	6.227433928	37.35666667	4.723413314	102.0566667	2.940073695	81.90333333	9.8026391	77.03333333	6.54257085	102.2133333	8.089062574	99	2.25208792	79.94333333	0.345880519
Seita.2G061700	Seita.2G061700	RCV09838.1 hypothetical protein SETIT_2G061700v2 [Setaria italica]	6.29E-05	9.91E-05	8.286666667	1.706936828	98.73666667	40.62813844	25.58333333	27.87822866	69.10333333	30.29167267	146.03	37.57866549	24.62666667	10.66130073	21.95666667	6.266245553	59.18	19.20727206	30.93666667	15.91758252	68.28333333	58.92215571	98.63333333	5.690046866	73.74666667	5.481325874
Seita.5G415600	Seita.5G415600	XP_022682678.1 uncharacterized protein At3g49140 isoform X1 [Setaria italica]	1.32E-11	9.26E-11	27.86333333	2.818232306	60.84	7.78287222	30.00333333	12.72499247	52.00333333	5.456980239	39.06	5.049792075	79.51333333	12.21066064	49.12	9.698004949	73.88333333	12.94286032	41.28333333	4.925102368	65.56333333	18.4854871	58.71666667	8.648655001	146.97	2.48408937
Seita.9G561700	Seita.9G561700	XP_004985921.1 flavanone 3-dioxygenase 2 [Setaria italica]	1.26E-08	4.10E-08	29.75666667	23.86948121	107.4866667	47.70817785	134.96	29.26354046	27.49	5.407504045	46.99666667	13.21381979	9.383333333	4.580014556	61.12	39.09906265	118.3033333	35.28731264	161.36	4.239068294	1.936666667	1.157598088	22.95666667	8.896978888	1.463333333	0.760350796
Seita.2G057500	Seita.2G057500	NP_001296788.1 uncharacterized protein LOC100192935 [Zea mays]	1.26E-14	2.23E-13	87.2	6.139682402	72.79	7.655240035	35.58333333	11.64652881	92.26	8.082802732	80.55666667	6.448110834	127.6633333	12.78115931	23.92666667	1.548235555	31.2	3.822302971	18.12	1.727049507	52.39	9.521433716	48.08333333	3.777781536	53.29	4.556742257
Seita.2G310100	Seita.2G310100	RCV12977.1 hypothetical protein SETIT_2G310100v2 [Setaria italica]	7.63E-14	1.02E-12	15.03666667	5.966995335	41.64333333	21.91890812	2.9	1.223069908	33.92	15.7185909	32.39	11.91210729	41.01333333	4.795042579	38.85666667	24.47662218	31.58666667	18.4960275	5.26	1.547869504	145.8333333	20.88961544	145.63	20.86998563	186.1066667	2.34657907
Seita.1G062100	Seita.1G062100	XP_004951681.1 WRKY transcription factor WRKY71 [Setaria italica]	1.51E-07	3.88E-07	44.11	13.58749793	95.05666667	3.549117261	93.98666667	17.87786434	114.4433333	29.05056683	70.66	9.280258617	50.55333333	18.2700447	62.16	12.33154897	58.22	9.307561442	54.01	8.667340999	34.16333333	17.70747112	25.66333333	9.964609041	13.05	1.983506995
Seita.2G301400	Seita.2G301400	RCV12860.1 hypothetical protein SETIT_2G301400v2 [Setaria italica]	1.33E-12	1.22E-11	41.71333333	6.405750021	116.46	30.06629841	166.43	20.56457877	112.0433333	27.76944784	76.63333333	18.47894568	148.9566667	30.47135267	7.976666667	3.725189033	11.51	3.799355208	13.3	4.098304527	7.953333333	1.66422154	5.603333333	4.053151038	7.273333333	1.553715976
Seita.9G481200	Seita.9G481200	XP_004986224.1 zinc finger protein 1 [Setaria italica]	8.38E-06	1.54E-05	38.84333333	15.62486907	37.61666667	8.993471706	75.68666667	31.25060053	138.2266667	21.40575234	123.53	24.24025577	40.88666667	16.71179623	57.83666667	28.83610642	45.9	22.36761275	67.30666667	25.36272133	49.06666667	37.41716228	29.98333333	6.959039685	10.82333333	1.341280483
Seita.9G353200	Seita.9G353200	XP_004983916.1 xanthine dehydrogenase [Setaria italica]	6.66E-09	2.30E-08	55.28	24.92729227	43.22	11.8855206	87.34	8.545074605	39.29	6.578168438	45.93333333	7.093252662	65.87333333	14.75476307	84.01	34.00864008	72.78333333	4.032323565	147.1366667	12.94921748	23.1	2.596016179	26.9	7.823177104	24.2	0.939521155
Seita.2G365900	Seita.2G365900	XP_004958117.1 probable homogentisate phytyltransferase 2, chloroplastic [Setaria italica]	3.39E-13	3.74E-12	21.55666667	2.403525189	54.12333333	17.26219086	7.08	3.388864116	65.84333333	32.11458599	33.34666667	9.325021895	78.80333333	12.49640482	12.24	3.031897096	25.92666667	7.578722408	5.616666667	0.820507973	172.4266667	21.9165379	84.90333333	18.48658252	152.9733333	4.892937087
Seita.3G298400	Seita.3G298400	XP_004962530.1 cytochrome P450 71A1 [Setaria italica]	9.30E-05	0.000142153	9.343333333	6.665525736	5.673333333	5.127673287	64.17666667	53.99493803	137.7433333	94.23812038	255.4733333	120.917797	150.8166667	102.3249121	7.463333333	5.307789873	10.92666667	4.362228024	36.07666667	12.26264381	9.136666667	1.430046619	21.49	7.866543078	5.253333333	0.2212088
Seita.6G139300	Seita.6G139300	XP_004973388.1 momilactone A synthase [Setaria italica]	0.000279223	0.000395583	19.41333333	16.4145068	13.67	10.31489699	59.49333333	25.88461383	117.1466667	65.05316083	141.7766667	85.91584798	259.05	160.4439192	16.64	14.43477399	17.41333333	1.846952445	29.29333333	21.98187056	11.50666667	10.1052775	11.71333333	3.844116717	16.09333333	1.110015015
Seita.9G555600	Seita.9G555600	XP_022678644.1 calcium-dependent protein kinase 7 [Setaria italica]	4.66E-10	2.13E-09	40.74	17.37019286	124.6033333	63.43929802	82.74333333	17.67511622	13.15666667	8.992470925	28.05	4.813148658	12.86666667	7.321477538	60.70666667	14.75522393	212.68	33.08215682	110.39	15.20824776	4.906666667	2.010132666	15.38666667	5.42071336	5.326666667	0.283783955
Seita.8G194100	Seita.8G194100	RCV39071.1 hypothetical protein SETIT_8G194100v2 [Setaria italica]	3.21E-17	1.40E-15	6.06	3.403512891	8.986666667	4.645496027	16.58333333	4.032125163	16.92666667	1.160272956	14.86	4.015183682	6.733333333	0.130511813	46.48666667	11.13682779	190.6933333	10.33709985	53.56	3.422119226	71.11333333	21.16941504	215.35	32.93430886	63.83333333	1.328846618
Seita.7G085100	Seita.7G085100	-	5.73E-05	9.09E-05	101.9433333	52.26934124	16.91666667	10.17298547	13.24	8.85205061	42.70333333	10.38838454	45.72333333	23.75396037	51.63666667	3.625001149	88.13666667	67.74095462	12.23333333	4.033935217	11.89666667	1.509779233	117.63	15.73175451	102.2166667	30.12186305	106.7033333	7.073869757
Seita.1G377000	Seita.1G377000	XP_004954502.1 uncharacterized protein LOC101786766 isoform X5 [Setaria italica]	0.002794926	0.003450153	49.75666667	21.80671074	81.69	58.32074331	70.61	14.63875336	61.75333333	30.28731473	55.9	9.007535734	57.25333333	3.631657106	50.77666667	5.820518305	85.91666667	29.39762972	116.0066667	18.79389883	33.77	17.941792	27.46666667	13.19407948	18.66	0.519711458
Seita.5G280600	Seita.5G280600	RCV26879.1 hypothetical protein SETIT_5G280600v2 [Setaria italica]	0.000397786	0.000551179	68.13	28.11818629	80.81	19.7961082	175.3033333	96.02688703	56.40666667	27.94531505	43.69333333	18.00107312	71.54333333	30.11769303	71.04666667	32.22192008	52.16	24.76765431	63.95	4.609674609	13.63	9.670429153	6.733333333	3.954697629	6.1	0.425793377
Seita.2G453500	Seita.2G453500	XP_004987289.1 probable pyridoxal 5'-phosphate synthase subunit PDX1.1 [Setaria italica]	2.42E-10	1.20E-09	48.13333333	4.321299959	29.02666667	4.245613423	26.65666667	6.045116486	104.5	8.611138136	98.43333333	14.12279481	78.11333333	15.23816699	56.78	8.671649209	29.14666667	12.2385838	39.81333333	2.05393119	90.92666667	14.66512302	72.89666667	15.20553956	31.31666667	1.245003347
Seita.9G169100	Seita.9G169100	XP_004982434.1 uncharacterized protein LOC101757418 [Setaria italica]	1.14E-10	6.14E-10	8.893333333	6.654241755	48.67	24.60376394	56.06666667	31.88995192	33.88333333	22.0944186	9.05	6.089737269	59.79666667	9.599095443	9.903333333	3.841891895	32.43	4.12582113	93.81333333	29.28181233	146.4066667	11.80252657	44.35333333	14.89534939	160.0166667	3.189299819
Seita.1G137500	Seita.1G137500	XP_004952322.1 nicotianamine aminotransferase A [Setaria italica]	0.001688926	0.002151192	21.27	10.21694181	119.6133333	71.03023042	43.86333333	29.22062	98.28666667	31.15474496	159.7433333	93.10535448	24.73666667	3.435947225	6.48	1.074057727	167.9733333	128.1750445	4.35	2.638711807	14.10333333	16.20045164	27.74666667	8.54099721	9.243333333	2.932751836
Seita.5G317800	Seita.5G317800	XP_004969946.1 MACPF domain-containing protein CAD1 [Setaria italica]	0.000373371	0.00051945	50.64666667	8.421076732	60.00666667	12.06713029	170.4833333	97.82825018	49	15.23247846	52.79666667	6.428229409	48.89333333	18.21311707	62.89333333	6.25963524	59.92666667	23.03506096	78.37	6.439161436	19.67	2.107154479	23.73666667	3.603391921	19.71	0.780832889
Seita.8G134100	Seita.8G134100	RCV38337.1 hypothetical protein SETIT_8G134100v2 [Setaria italica]	1.87E-05	3.23E-05	44.07666667	24.25171403	59.05	18.83888797	143.83	50.564269	68.29333333	10.16720381	56.9	9.320692034	53.56666667	10.43794201	51.49333333	28.5694633	77.39	31.257068	83.78333333	10.16145823	23.05333333	5.20657597	17.40666667	3.856479396	17.20666667	0.935111402
Seita.7G030200	Seita.7G030200	XP_012702631.1 acetyl-CoA carboxylase 2-like isoform X1 [Setaria italica]	1.36E-14	2.39E-13	23.54666667	3.377133893	50.86	5.792546936	12.86	4.798155896	68.19666667	4.967749323	67.38666667	17.78546129	66.56	13.83007954	22.81333333	3.008410433	48.12666667	13.73820342	12.92666667	3.21363242	112.0933333	1.659076048	90.36333333	1.960671654	119.3833333	2.059328369
Seita.9G415800	Seita.9G415800	XP_004984494.1 probable calcium-binding protein CML27 [Setaria italica]	7.51E-05	0.0001167	17.60333333	6.919352089	55.38333333	10.94803331	140.4566667	70.63829297	52.21333333	20.42873548	82.82333333	22.85608088	29.94	10.48816476	54.02666667	26.35924379	81.18	24.76200517	97.86	18.97030574	20.51666667	3.290749661	50.98333333	8.906415291	12.11	0.564535207
Seita.9G360100	Seita.9G360100	XP_004983978.1 uncharacterized protein LOC101776474 isoform X1 [Setaria italica]	1.97E-16	6.51E-15	20.49666667	2.030205244	22.74666667	3.870417721	15.81	4.432741815	30.22	7.413831668	23.18666667	6.783040125	37.24666667	4.13915853	53.42666667	7.313660734	82.07	16.95000885	57.21333333	8.719130308	132.8133333	10.92836828	88.93	6.884264667	130.0866667	1.588846542
Seita.7G416600	Seita.7G416600	XP_004987409.1 endochitinase A [Setaria italica]	3.35E-13	3.70E-12	21.84333333	6.125629219	20.53666667	11.42880717	7.846666667	2.795931568	35.62	30.92659535	64.69333333	37.60691736	47.72333333	32.7585658	17.66333333	21.90765696	78.22	60.10171711	12.65	13.02583203	10.09	6.897021096	11.18333333	4.490081662	364.3533333	9.157326757
Seita.5G164200	Seita.5G164200	XP_004968725.1 protein LOW PSII ACCUMULATION 1, chloroplastic [Setaria italica]	1.18E-11	8.44E-11	26.54333333	4.134807533	56.70666667	16.82727053	14.47333333	2.816209036	67.99333333	27.09451297	39.40666667	11.7109621	68.87666667	9.854401724	22.53666667	0.31785741	45.03666667	12.07073458	17.84666667	1.06800437	122.89	8.516266788	82.46	12.07062136	127.21	1.685734261
Seita.9G480100	Seita.9G480100	XP_004985107.1 cytochrome P450 90B2 isoform X2 [Setaria italica]	9.67E-06	1.76E-05	287.82	165.4863608	8.73	10.66406583	293.5033333	155.7564966	8.003333333	2.005051953	5.883333333	5.919175055	11.78333333	4.145001005	38.45333333	29.45785521	2.57	1.572482114	32.25	5.70858126	0.86	0.571576766	0.45	0.325115364	0.776666667	0.189296945
Seita.5G076800	Seita.5G076800	XP_004967990.1 uncharacterized protein LOC101763397 [Setaria italica]	8.56E-12	6.37E-11	51.06666667	10.86293852	381.8066667	71.44937392	192.66	94.63069111	27.38666667	15.73506064	12.08	11.35572103	22.59	9.362707942	0	0	0	0	0	0	0	0	0	0	0	0
Seita.7G124500	Seita.7G124500	RCV33956.1 hypothetical protein SETIT_7G124500v2 [Setaria italica]	9.02E-05	0.000138099	63.50333333	30.89116756	13.41333333	19.57040197	38.07666667	10.80484305	103.6666667	18.05644022	93.28	22.67179084	90.75333333	11.08060167	57.53	28.84641572	54.35333333	10.19286679	50.09666667	24.12335245	38.85333333	5.730011635	46.24	9.903549869	37.52666667	4.760255595
Seita.2G260500	Seita.2G260500	XP_004957251.1 probable sarcosine oxidase [Setaria italica]	0.000665282	0.000892155	37.06666667	28.02943869	64.27	47.89874007	107.9233333	44.87596721	65.35666667	10.65252239	111.9133333	27.95486779	32.61333333	5.307139845	35.45666667	31.64156496	78.99666667	25.53830913	76.89666667	15.23354303	13.03	4.865675698	54.24666667	22.05493218	9.26	0.733280301
Seita.1G023500	Seita.1G023500	XP_004951351.1 aspartate aminotransferase, mitochondrial [Setaria italica]	7.01E-06	1.30E-05	51.87666667	8.427718157	78.19666667	11.49398248	52.27666667	7.56670558	63.58	20.00923787	57.46333333	12.65015942	86.23333333	13.64586873	45.38666667	6.81118443	77.63	13.19757175	69.61	4.975007538	34.44666667	11.08224406	38.83333333	6.636281589	29.76	1.724615899
Seita.1G009100	Seita.1G009100	XP_004951241.1 N-(5'-phosphoribosyl)anthranilate isomerase 1, chloroplastic isoform X2 [Setaria italica]	0.001143374	0.001486097	59.36666667	10.28693022	75.02	28.17192397	113.3533333	49.29452336	69.53	21.09838619	67.14666667	21.71233367	61.26333333	9.356721292	46.27666667	5.395686549	67.22	33.6247513	56.46666667	6.540155452	27.68	7.951232609	15.05	1.96776523	26.25666667	2.171320643
Seita.1G074600	Seita.1G074600	OEL28598.1 hypothetical protein BAE44_0010383, partial [Dichanthelium oligosanthes]	0.006374656	0.007524145	96.67666667	36.3844202	69.03333333	44.47423561	15.68	8.605213536	48.06	20.16163932	45.89333333	15.32423353	36.07	5.528580288	89.61	36.19800685	45.72666667	36.61848486	18.16333333	3.167843641	72.74	27.03004994	63.26	10.68142313	83.35333333	2.670811362
Seita.2G431000	Seita.2G431000	XP_004958683.3 uncharacterized protein LOC101777526 [Setaria italica]	0.000169119	0.000247693	31.22333333	24.60201279	489.0133333	336.7526324	20.82	9.394024697	4.493333333	4.298957238	0.363333333	0.240901086	48.51	14.6833375	54.59	51.43305941	11.92333333	3.44675693	2.96	3.09481825	16.60666667	26.43663052	0.99	0.955981171	2.653333333	0.170977581
Seita.3G008300	Seita.3G008300	XP_004960000.1 NDR1/HIN1-like protein 2 [Setaria italica]	0.020868362	0.02322222	21.89	6.978022643	53.33	12.31631844	153.73	150.3734581	167.31	74.80718081	53.23333333	9.03190087	47.86666667	11.55900226	12.78333333	3.198348532	14.85	7.532137811	24.52666667	4.118401794	100.2066667	105.5248285	16.45	2.468299009	17.96333333	0.428291178
Seita.9G339100	Seita.9G339100	XP_004983785.1 chitinase 8 [Setaria italica]	6.87E-06	1.27E-05	23.58	14.08033735	56.17666667	20.67178109	178.43	103.8956168	17.06	8.647294375	27.31666667	14.67004204	43.87333333	29.36399382	29.16333333	6.946670665	85.11666667	61.36618314	202.18	48.33123938	3.243333333	2.43485797	4.033333333	1.005004146	12.86	1.286895489
Seita.5G234400	Seita.5G234400	XP_004969230.1 cytochrome P450 72A15 [Setaria italica]	0.002092046	0.002625597	81.59666667	30.35994455	27.99666667	15.53778084	30.75	10.08251953	57.69	26.54863462	85.92	7.529282834	49.62	3.300015151	93.26666667	53.15756798	45.07666667	4.433783185	92.90333333	34.58139721	33.03333333	8.090718963	61.53333333	11.59657852	20.07666667	0.860310022
Seita.1G332700	Seita.1G332700	-	0.000339993	0.000476129	26.32333333	29.74661381	47.51	22.0765577	97.63	43.42522654	164.2166667	70.53455914	162.86	97.03911737	20.54333333	9.367712279	31.12	32.53977259	16.34333333	11.70664057	14.76666667	3.311741737	69.40666667	51.58606046	23.96666667	11.07046672	4.13	1.45285925
Seita.1G230100	Seita.1G230100	XP_004953073.1 hydroxycinnamoyltransferase 2 [Setaria italica]	0.001740716	0.002211219	33.93666667	6.721936725	38.76333333	14.85688505	166.45	112.5725646	59.78333333	41.25457106	91.29	52.76767192	21.50333333	7.646400024	30.45	7.996755592	95.03666667	70.02691578	119.05	14.03250869	5.44	0.714352854	8.306666667	3.580926323	8.153333333	0.28360771
Seita.9G526600	Seita.9G526600	XP_004985572.1 uncharacterized protein LOC101778527 [Setaria italica]	1.75E-06	3.61E-06	2.536666667	1.9759639	0.323333333	0.560029761	64.45	57.57538016	44.12	50.90741891	76.13333333	39.69146298	33.05333333	22.67278618	37.48333333	41.20343715	3.683333333	2.752168842	408.3833333	193.2032446	3.206666667	3.615277767	4.313333333	3.591341439	0.313333333	0.138684294
Seita.5G043400	Seita.5G043400	XP_004967702.1 uncharacterized protein LOC101782978 [Setaria italica]	4.17E-09	1.52E-08	13.16666667	8.785131378	121.9533333	40.20485833	20.62666667	11.83624237	69.61666667	21.36043149	105.23	29.71931863	15.54	5.673552679	32.05	1.343093444	104.3933333	6.999730947	11.04333333	2.500246654	33.87333333	11.66859603	111.17	15.50301906	36.15333333	1.445141285
Seita.6G312000	Seita.6G312000	CAG1862636.1 unnamed protein product [Musa acuminata subsp. malaccensis] [Musa acuminata]	6.16E-15	1.23E-13	15.21	24.87229985	84.67333333	72.75912062	0	0	0.19	0.240208243	0	0	43.52333333	21.31940509	15.19	26.30985177	3.066666667	4.622308226	0	0	38.41666667	53.4200546	0.203333333	0.352183664	470.43	15.09081509
Seita.1G136700	Seita.1G136700	XP_004952314.1 uncharacterized protein LOC101770989 [Setaria italica]	3.78E-05	6.22E-05	7.63	2.556579746	122.99	37.40323916	120.6166667	48.08895542	20.65666667	14.7083661	37.59	22.76854629	11.27333333	5.23922068	20.81	12.4550271	158.7033333	118.5238543	153.9	43.11696302	4.283333333	4.174222482	7.653333333	4.64715325	2.613333333	0.169213869
Seita.9G331900	Seita.9G331900	RCV43905.1 hypothetical protein SETIT_9G331900v2 [Setaria italica]	2.94E-11	1.87E-10	71.65	7.19368473	108.5266667	11.32155614	124.9433333	17.30059344	65.76333333	15.90020545	67.01666667	28.22238887	83.03666667	8.549680306	17.86	5.528263742	35.85666667	0.165025251	38.88	5.518777038	17.23	4.433914749	24.62666667	3.194656998	12.47	0.733280301
Seita.5G430100	Seita.5G430100	XP_022682752.1 uncharacterized protein LOC101764622 [Setaria italica]	7.92E-12	5.96E-11	110.1766667	29.92653895	5.006666667	3.525752875	11.82	5.37617894	47.38	18.49415043	12.70333333	6.771590163	73.66	13.6552078	102.53	36.38276652	1.696666667	1.366467465	14.41666667	1.693585939	125.55	6.929242383	22.98	4.354170415	139.9266667	2.601582852
Seita.3G049600	Seita.3G049600	XP_004960375.1 zinc finger CCCH domain-containing protein 33 [Setaria italica]	0.000201584	0.000291845	37.73666667	10.88523924	50.14333333	2.695038652	68.57333333	5.916978396	97.70333333	21.44502817	54.77333333	10.77393305	54.78333333	9.734003972	56.76333333	24.58105029	48.62	6.433871307	60.31666667	3.28673597	59.95333333	21.39446735	54.11666667	3.128647205	24.27	0.62960305
Seita.2G368800	Seita.2G368800	XP_004958138.1 polyol transporter 5 [Setaria italica]	5.69E-08	1.60E-07	2.446666667	2.292102383	60.83333333	26.9105283	62.59333333	14.49732504	114.4266667	50.38087369	159.75	31.19563431	88.65666667	23.07841921	10.04666667	7.244096447	41.87333333	6.371501655	62.91333333	16.82798364	27.71333333	11.28284243	26.29	10.19339492	9.82	0.5
Seita.1G316700	Seita.1G316700	XP_004953886.1 rac-like GTP-binding protein 3 [Setaria italica]	1.83E-13	2.15E-12	41.39333333	5.85161801	31.97666667	3.641707475	24.58	9.792757528	45.03333333	1.343887396	43.33666667	3.60900725	49.26333333	0.311822599	72.16333333	4.606086553	49.61666667	10.49000636	54.59	9.760138319	100.7566667	5.34069596	55.08333333	2.104051647	95.35666667	0.861703739
Seita.7G175400	Seita.7G175400	XP_004976304.1 mitochondrial intermembrane space import and assembly protein 40 homolog [Setaria italica]	1.79E-07	4.54E-07	37.25333333	5.838872608	100.8666667	25.48567114	121.75	30.15778009	47.03666667	4.206142334	39.36666667	10.11249392	45.00333333	9.869753459	43.73	3.272858078	85.33333333	36.5368394	83.57666667	4.632583872	22.91666667	9.899557229	19.11	8.642123582	16.12666667	1.082142936
Seita.8G099200	Seita.8G099200	XP_004979118.1 uncharacterized protein LOC101767683 [Setaria italica]	0.000498997	0.000681013	25.19666667	12.46719027	45.17	9.310161116	188.4766667	129.9337098	121.5466667	24.95773494	77.37	22.6204244	44.68	14.30805368	29.83	11.35635505	36.11	21.8545716	29.27333333	11.16318204	43.11333333	16.41164322	13.2	1.626868157	7.703333333	1.147359287
Seita.7G029700	Seita.7G029700	XP_004975124.1 glucose-6-phosphate 1-dehydrogenase 2, chloroplastic [Setaria italica]	2.84E-07	6.90E-07	45.38	6.248751875	35.10666667	12.61199958	55.64666667	9.769249374	88.09	10.73704335	45.59333333	8.037476801	93.22666667	6.457873747	43.51	4.166881328	51.41666667	20.63395826	52.33333333	2.24277358	73.77	8.135281188	39.32666667	10.06682837	37.93	0.802059848
Seita.8G137300	Seita.8G137300	XP_004979374.1 uncharacterized protein LOC101786285 [Setaria italica]	3.12E-12	2.60E-11	35.78333333	3.523156728	41.73666667	5.964866581	29.98333333	7.604750708	35.31	7.263890142	32.40666667	7.561860441	47.47666667	5.649799406	55.61666667	1.445002884	71.61666667	11.77776436	46.26333333	8.920226081	92.09333333	7.242274044	69.04333333	4.890054533	103.2633333	5.800433892
Seita.2G165000	Seita.2G165000	XP_022680274.1 ycf20-like protein [Setaria italica]	5.37E-14	7.59E-13	24.67333333	17.79838289	37.43333333	25.64544859	0.723333333	1.252850084	34.14333333	23.92660932	14.68666667	8.948755966	93.59666667	20.62152355	11.15	10.71091499	6.21	4.130581073	0.153333333	0.265581124	122.5633333	9.445450404	87.46333333	28.90210085	227.2466667	7.990752989
Seita.5G324000	Seita.5G324000	XP_004970013.1 pentatricopeptide repeat-containing protein At4g21190 isoform X1 [Setaria italica]	9.00E-19	6.31E-17	20.51666667	5.450654395	20.68	5.25505471	11.47	3.151444113	61.54666667	23.85483669	21.53666667	7.704994051	74.03333333	10.29823448	16.91666667	0.608796627	16.63	4.076554918	16.26666667	1.615621655	207.9533333	9.264719819	48.23	9.954114727	143.15	2.028225826
Seita.3G108500	Seita.3G108500	XP_004960874.1 probable WRKY transcription factor 51 [Setaria italica]	4.98E-05	8.00E-05	103.0566667	56.12591232	30.63333333	8.853374121	93.25333333	31.61077401	97.33	5.157043727	111.6866667	32.84570647	34.67333333	14.48786504	69.52333333	42.53229518	25.83333333	9.191655636	35.91	7.248179082	21.4	4.238053799	29.30666667	1.728650726	5.39	0.678159273
Seita.8G150700	Seita.8G150700	XP_004979463.1 nicotianamine aminotransferase A isoform X1 [Setaria italica]	0.003953677	0.004797003	22.00666667	24.41941919	8.073333333	11.21859765	24.71	21.31314383	79.50333333	22.89256284	113.8333333	47.26438864	106.09	25.29726467	96.10666667	82.25791228	17.61333333	10.00825826	43.23666667	18.97674717	48.09333333	7.820436902	64.43	37.38641999	32.76666667	0.290229794
Seita.9G263200	Seita.9G263200	XP_004983188.1 chitinase 2 [Setaria italica]	0.045264545	0.048751299	100.9166667	39.37071162	100.38	51.57492511	28.26333333	7.657893531	72.31	52.5679855	64.36333333	38.00828112	77.34	32.57407098	101.7433333	96.68254565	29.73333333	11.17599809	16.95666667	9.111401283	25.85666667	24.94694838	9.823333333	2.816812619	27.64333333	1.963220144
Seita.4G262700	Seita.4G262700	XP_004966203.2 probable 3-hydroxyisobutyrate dehydrogenase, mitochondrial [Setaria italica]	1.77E-11	1.19E-10	31.92333333	10.06102049	40.14	24.79577182	129.2566667	29.5876027	31.49666667	3.686154274	33.13666667	9.834125957	52.13	14.71253887	42.58333333	19.14136968	58.8	6.116673933	168.6433333	8.265726425	25.69	1.423130352	24.95666667	10.75663671	16.14333333	1.241343358
Seita.8G246300	Seita.8G246300	XP_004980036.1 calcineurin B-like protein 6 isoform X1 [Setaria italica]	5.54E-11	3.21E-10	98.92333333	12.13831262	172.32	57.79997664	132.4233333	20.14033101	80.38666667	29.86080095	69.98	11.74440718	98	7.640111256	0.446666667	0.105039675	0.453333333	0.123423391	0.3	0.183575598	0.43	0.112694277	0.523333333	0.1530795	0.16	0.034641016
Seita.8G067700	Seita.8G067700	XP_004978930.1 TOM1-like protein 3 [Setaria italica]	3.44E-05	5.69E-05	52.22666667	8.248820118	56.19	6.874321785	84.30333333	17.26972592	74.26333333	22.38758882	69.84666667	9.92071738	58.55333333	11.98479175	50.93	10.32046995	60.36333333	16.01901786	53.87666667	4.316680824	33.37	2.865588945	34.94	4.466083295	23.49666667	0.955527777
Seita.8G149200	Seita.8G149200	XP_025823786.1 uncharacterized protein LOC112899504 [Panicum hallii]	4.06E-05	6.63E-05	35.98	19.48170167	14.32666667	17.90680411	16.03666667	14.93584391	14.75333333	16.13684397	14.74333333	16.47246895	1.536666667	0.619784909	135.5133333	58.71433925	221.2333333	113.878719	6.486666667	6.461287281	12.32666667	6.779943461	138.85	90.42864646	39.95333333	0.988551128
Seita.9G034900	Seita.9G034900	XP_004981265.1 protein SODIUM POTASSIUM ROOT DEFECTIVE 2 [Setaria italica]	5.36E-09	1.90E-08	27.24666667	8.697990189	77.86	27.01720008	9.666666667	9.403894583	80.87	16.3834276	88.09	10.59360184	29.72	9.963317721	25.35666667	31.92715198	29.02333333	6.804537702	4.643333333	1.638485073	70.82333333	16.44006792	148.5133333	26.51377252	58.92333333	2.490829848
Seita.9G567400	Seita.9G567400	XP_004985985.1 F-box protein PP2-A13 [Setaria italica]	0.00311236	0.003821349	25.11	3.773221435	134.5966667	74.56434291	10.58333333	2.480651796	34.15333333	22.82251155	10.13333333	1.260568655	34.58666667	5.605767863	28.15666667	16.52465532	138.4166667	111.2847736	14.01666667	3.408479622	61.30666667	32.36197975	56.42666667	26.22674271	102.8733333	3.57337842
Seita.2G336500	Seita.2G336500	XP_004957897.1 TBC1 domain family member 15 [Setaria italica]	9.12E-08	2.45E-07	46.46	3.936788031	89.65	36.17771552	58.29	15.47665015	27.34	2.810320266	27.27	5.966917127	37.87	1.897867224	49.21333333	6.405796854	49.97666667	2.50601942	32.51333333	3.726369994	62.80333333	12.43406745	46.72	9.177957289	119.3433333	0.27061658
Seita.1G186500	Seita.1G186500	XP_004952686.1 serine decarboxylase 1 [Setaria italica]	8.05E-06	1.48E-05	55.77	12.78061423	51.33333333	25.12017184	38.78666667	10.7244456	74.78333333	13.77948596	28.49333333	13.72332443	41.53666667	8.747355791	60.83	16.16229254	40.68333333	17.53022057	52.72333333	3.805342735	79.76	13.08358131	22.16	3.820903035	100.3533333	5.431448548
Seita.8G164900	Seita.8G164900	XP_004979564.1 uncharacterized protein LOC101761845 [Setaria italica]	1.82E-15	4.46E-14	4.006666667	5.574157634	4.066666667	4.228738977	0	0	0.51	0.554346462	0	0	6.013333333	2.997337708	1.6	1.20428402	51.14666667	37.06115262	65.30333333	34.08241531	45.11	32.9995106	115.2466667	33.43284961	348.61	18.32806318
Seita.3G274800	Seita.3G274800	XP_004962356.1 uncharacterized protein LOC101785352 [Setaria italica]	0.001186115	0.001538083	17.73	10.39311792	94.65666667	16.81924295	109.0466667	93.85289145	103.1866667	43.20134759	109.34	26.18572703	34.79333333	7.779359442	13.68666667	4.658994884	78.4	45.7573699	23.49666667	0.646632301	15.89666667	5.61802753	25.95333333	2.052859794	15.14	1.377207319
Seita.9G414200	Seita.9G414200	XP_004984476.1 photosystem II repair protein PSB27-H1, chloroplastic [Setaria italica]	1.47E-08	4.68E-08	28.91	27.95617105	58.60666667	41.54671748	0	0	12.48	11.96368254	1.916666667	3.21640068	104.8433333	20.03948436	45.85	67.01977917	25.06333333	11.4014312	2.08	1.742326031	65.47666667	10.01415165	61.76333333	38.30392843	233.5433333	9.387120609
Seita.6G028700	Seita.6G028700	RCV29646.1 hypothetical protein SETIT_6G028700v2 [Setaria italica]	1.20E-11	8.56E-11	32.6	12.47380054	69.99666667	10.04828509	64.29666667	11.56832025	24.58333333	5.467964277	18.9	10.63009407	36.22666667	5.656238444	68.36	10.07848699	123.9433333	13.61205838	49	8.710275541	32.98333333	7.327976073	37.53333333	4.878179305	81.71	1.122630839
Seita.2G256300	Seita.2G256300	XP_004957217.1 uncharacterized protein LOC101774395 isoform X2 [Setaria italica]	1.86E-20	1.97E-18	1.21	0.720208303	2.916666667	2.869605083	6.22	3.733041655	5.17	0.792275205	6.18	1.347256472	5.813333333	1.622354256	58.79666667	14.48500029	139.6	7.659484317	43.28333333	7.096846718	112.7	12.29473058	135.0166667	10.74859216	121.3533333	5.493908748
Seita.9G064300	Seita.9G064300	XP_004981531.1 peroxisomal membrane protein 13 [Setaria italica]	6.39E-10	2.84E-09	34.04333333	21.0911577	97.03666667	29.01515868	115.3833333	35.85585215	16.35	16.15851169	32.41333333	7.183079655	18.76333333	9.652633492	59.56666667	7.406256364	129.5466667	6.102477639	95.63	5.450715549	3.036666667	0.944951498	27.7	12.67734594	6.766666667	3.690979996
Seita.7G285700	Seita.7G285700	RCV36013.1 hypothetical protein SETIT_7G285700v2 [Setaria italica]	7.66E-11	4.31E-10	86.25666667	6.466176098	71.54333333	13.61091596	75.1	7.479712561	94.87666667	26.13952244	78.53666667	16.21658513	95.96333333	12.01162909	20.26333333	4.678764082	26.00666667	4.759814422	26.55333333	5.587927463	21.81333333	2.446759762	26.74666667	2.206588619	11.81	1.435130656
Seita.3G017400	Seita.3G017400	XP_004960088.1 probable acyl-activating enzyme 5, peroxisomal [Setaria italica]	1.74E-11	1.17E-10	89.79666667	16.8152976	45.63	11.53046833	95.13333333	13.6478179	27.87666667	5.259413782	35.47666667	4.003952214	24.68	8.585266449	124.2033333	28.66776122	65.00666667	12.07255289	86.78	2.164324375	11.11666667	2.326399221	19.87	1.313430622	9.03	1.463796434
Seita.4G141600	Seita.4G141600	XP_004965355.1 diacylglycerol O-acyltransferase 2D [Setaria italica]	3.30E-13	3.66E-12	81.86	14.56007212	47.86	6.980623181	69.18	4.782185693	75.99333333	4.556504508	34.17	6.414273147	112.1066667	11.85306852	42.98666667	9.165786018	25.27666667	3.539637458	46.29333333	1.333616637	35.64	4.097645666	15.46333333	1.612027709	47.76666667	0.122202019
Seita.8G222500	Seita.8G222500	XP_004979896.1 epoxide hydrolase 3 [Setaria italica]	5.42E-07	1.24E-06	0.243333333	0.421465697	0.723333333	0.508461732	0.086666667	0.15011107	0.586666667	0.380306894	1.653333333	1.90956365	4.493333333	3.511642541	41.84333333	72.47477929	248.7866667	28.12742671	0	0	125.6166667	75.42678591	157.5033333	79.00917499	51.11	57.76612069
Seita.2G205100	Seita.2G205100	XP_004956822.1 sugar transport protein 7 [Setaria italica]	5.14E-12	4.05E-11	40.93	4.396691938	58.61666667	16.08799656	54.24666667	15.29055373	88.28333333	4.784290264	173.74	31.84906749	26.37	2.543481865	28.12	4.820777946	41.78333333	5.315489943	23.48	1.906384012	16.29	3.125012	69.56	20.94864435	10.69333333	0.720023148
Seita.2G307900	Seita.2G307900	RCV12948.1 hypothetical protein SETIT_2G307900v2 [Setaria italica]	9.83E-10	4.17E-09	144.9166667	34.67055283	4.993333333	3.700220714	71.26333333	9.67442677	84.49333333	4.751266498	17.16	6.477877739	54.22333333	8.740808506	143.6566667	52.60457426	6.563333333	3.439132643	49.32	6.83566383	29.51	2.524301884	1.983333333	0.872945206	23.47	0.938243039
Seita.7G088700	Seita.7G088700	XP_004975543.2 1,4-alpha-glucan-branching enzyme 2, chloroplastic/amyloplastic isoform X1 [Setaria italica]	2.04E-05	3.51E-05	82.81666667	51.56148401	11.51333333	6.551223804	1.773333333	0.427707065	39.03333333	5.905161584	39.54	16.25431943	56.71	12.61834775	74.01666667	78.61213414	5.53	2.381617098	2.783333333	0.193476958	101.8566667	24.19155707	61.47	16.38527693	153.5433333	2.572942544
Seita.7G146000	Seita.7G146000	XP_004976026.1 beta-sesquiphellandrene synthase [Setaria italica]	0.035517413	0.038640008	17.28666667	16.65038238	10.87	11.90444875	185.9933333	163.709943	68.44666667	68.20891462	106.1766667	77.08555918	75.15333333	41.56976586	24.52666667	17.2579035	46.56333333	44.77430327	74.68666667	40.82880642	9.593333333	12.72066167	7.706666667	1.489172029	3.513333333	0.36350149
Seita.5G231200	Seita.5G231200	RCV26259.1 hypothetical protein SETIT_5G231200v2 [Setaria italica]	4.22E-07	9.89E-07	16.63333333	14.33855409	99.8	57.23063078	146.7533333	12.56098855	60.75666667	20.81887685	71.96	4.575576466	17.59333333	6.541997656	24.13	20.08233801	101.2933333	40.84431091	58.90666667	11.09680284	5.576666667	5.497275083	25.67	9.978070956	1.033333333	0.767745618
Seita.3G510800	Seita.3G510800	XP_034584469.1 ureide permease 1-like isoform X1 [Setaria viridis]	1.14E-10	6.14E-10	18.10666667	6.742153464	15.92666667	1.275395364	23.94	5.211525688	8.296666667	5.755608859	18.74333333	14.64614056	11.95666667	1.151057485	178.55	69.62995045	86.18	34.05670419	206.42	12.69004728	15.69	3.37538146	15.76666667	6.43532698	30.18333333	1.884285895
Seita.8G306700	Seita.8G306700	RCU61682.1 hypothetical protein SETIT_J025000v2 [Setaria italica]	1.70E-16	5.77E-15	0	0	0	0	0	0	0	0	0	0	0	0	107.6666667	15.65837263	132.2966667	14.61334094	76.99	20.30732873	67.68333333	14.5648973	107.8933333	14.50046321	137.06	10.97500342
Seita.9G240300	Seita.9G240300	XP_004983023.1 heavy metal-associated isoprenylated plant protein 6 [Setaria italica]	6.36E-05	1.00E-04	14.71666667	7.016696754	17.95333333	5.166317192	32.34666667	15.01326192	98.43	21.47937848	92.50333333	45.61159648	128.4866667	65.71878904	32.03333333	9.506473233	17.83666667	6.632091173	36.87333333	14.88031026	81.89333333	20.22889106	48.40666667	4.956211591	27.46333333	1.529716749
Seita.2G269000	Seita.2G269000	XP_012699541.2 acyltransferase-like protein At1g54570, chloroplastic [Setaria italica]	8.11E-05	0.000125128	0.69	0.460325971	2.896666667	3.614862837	143.7233333	176.2011181	14.41	14.79763833	32.03333333	5.510483947	12.71666667	7.146253097	12.37666667	15.66468108	38.60666667	25.73859424	358.56	171.5957447	1.066666667	0.266895735	9.346666667	6.023739149	0.703333333	0.150443788
Seita.3G020700	Seita.3G020700	XP_004960124.1 probable adenylate kinase 6, chloroplastic [Setaria italica]	2.00E-05	3.44E-05	75.71666667	11.50873726	16.58	8.80515758	95.85666667	31.9492822	52.96	20.63282821	64.26666667	29.925884	38.55333333	15.56473364	94.29333333	44.61214222	28.94333333	14.13867155	105.3666667	22.05912358	25.32666667	5.86042945	18.88666667	7.399258972	10.26333333	1.022073057
Seita.9G311700	Seita.9G311700	XP_004983569.1 mitochondrial carnitine/acylcarnitine carrier-like protein [Setaria italica]	1.06E-05	1.91E-05	11.63666667	1.976773465	27.78333333	22.14430928	100.7166667	69.68856458	64.23333333	33.29142883	116.7333333	27.31789218	37.32333333	19.62342053	21.09333333	17.66451339	45.24333333	22.33917262	154.3666667	39.93048126	13.49666667	5.073788854	33.00333333	10.97752856	0.323333333	0.560029761
Seita.3G164900	Seita.3G164900	XP_012700101.1 probable WRKY transcription factor 50 [Setaria italica]	0.000275699	0.000391245	14.96666667	10.50990644	30.5	11.78126903	87.09666667	48.41330637	101.36	36.95306077	135.2	60.09597407	33.04333333	19.17957594	46.79333333	30.78642125	55.13333333	34.77153625	67.76333333	14.41767781	13.28	3.614318746	36.29	5.368770809	4.466666667	0.542801376
Seita.5G284000	Seita.5G284000	XP_004969649.1 golgin subfamily A member 2 [Setaria italica]	1.14E-07	3.00E-07	80.49	7.778508855	23.58333333	9.064029641	55.60666667	7.44108415	56.47333333	18.15907578	59.55666667	11.71490646	66.32666667	20.73685688	96.50333333	7.090206861	28.66	9.586088879	59.48	3.882280258	42.23666667	11.39396478	37.69	8.452200897	18.68	1.405240193
Seita.5G056800	Seita.5G056800	XP_004967817.1 beta-glucosidase 10 isoform X1 [Setaria italica]	1.10E-09	4.63E-09	20.27	6.548686891	52.29666667	43.94929616	0.42	0.361662826	56.86666667	36.71454389	24.87666667	15.56422929	89.70666667	22.37246596	11.34666667	8.074467991	11.58666667	9.796409206	0.306666667	0.205993527	111.25	15.53015454	71.33	17.3753187	174.11	1.42334114
Seita.1G032000	Seita.1G032000	XP_004951406.1 probable protein phosphatase 2C 12 [Setaria italica]	1.84E-07	4.65E-07	62.89	15.76935953	38.05	8.590436543	86.88	26.51338718	43.10666667	9.628781508	20.89666667	5.715123212	74.22333333	0.998064794	81.88333333	36.1491277	77.18	12.11269995	91.24	4.869075888	11.48666667	0.797767719	10.10333333	3.744119834	25.65333333	2.341630486
Seita.2G225600	Seita.2G225600	XP_004956980.1 protein disulfide isomerase-like 2-3 [Setaria italica]	1.31E-05	2.34E-05	35.15333333	8.54190455	65.94333333	8.033531809	66.15666667	19.72853855	102.5766667	40.16431542	88.76	13.69068662	49.57333333	7.721821892	18.18	2.769458431	51.16	18.12303231	37.24333333	7.855280602	42.38666667	9.230305159	44.82666667	6.277080001	21.47666667	0.60044428
Seita.5G111800	Seita.5G111800	XP_004968262.1 cell number regulator 8 [Setaria italica]	0.009895321	0.011432368	29.98	6.128694804	40.62666667	3.78931832	160.9466667	121.8257023	95.56666667	65.92405428	75.97333333	5.076310997	46.02666667	7.194416817	23.31333333	8.06464093	35.88	15.45062135	42.81	10.90238965	23.26333333	0.971665237	32.95	2.178347998	15.14666667	0.880814017
Seita.5G458000	Seita.5G458000	RCV29117.1 hypothetical protein SETIT_5G458000v2 [Setaria italica]	5.46E-06	1.03E-05	32.3	4.549032864	64.45666667	19.81556543	31.34	10.56801306	44.95	0.807279382	31.21	5.680132041	36.83	1.357902795	55.88666667	24.39907034	79.88333333	2.034264814	53.82333333	7.735381913	76.25	6.208051224	45.72666667	3.279593471	68.99333333	0.791222683
Seita.3G139400	Seita.3G139400	XP_004961161.1 probable WRKY transcription factor 53 isoform X2 [Setaria italica]	7.37E-06	1.36E-05	21.8	12.12466907	94.75	39.14557574	140.3	56.49323234	74.04	24.04253106	56.61	17.45415996	10.03333333	1.53239464	23.26333333	13.63314466	82.55666667	27.79739976	68.28666667	15.00920495	9.376666667	4.652099884	36.24666667	22.05849572	3.493333333	0.354447928
Seita.7G329900	Seita.7G329900	XP_022684391.1 L-type lectin-domain containing receptor kinase IV.4 [Setaria italica]	2.97E-06	5.87E-06	58.88333333	10.61517938	82.31333333	16.88189958	56.65	16.51663101	83.98	9.964115616	67.46333333	36.83484537	51.64333333	7.677892506	9.113333333	3.647113014	36.24666667	15.56242376	5.013333333	4.212414193	36.35333333	10.4528481	82.36	8.901331361	50.45333333	6.767143661
Seita.7G098700	Seita.7G098700	XP_004975625.1 nicotinate phosphoribosyltransferase 2 [Setaria italica]	0.027332396	0.03009492	17.97333333	7.025278168	33.73333333	20.51438845	100.0366667	93.15422284	89.96333333	29.19087243	69.73333333	18.55295754	85.71	31.28945989	30.02333333	15.1394859	67.01	36.55388899	55.11333333	11.51849961	29.84666667	10.25551721	19.52666667	4.818561334	16.63333333	0.305995643
Seita.1G263500	Seita.1G263500	XP_004953380.1 probable phospholipid hydroperoxide glutathione peroxidase [Setaria italica]	1.73E-17	8.44E-16	42.62	5.729197151	86.22333333	9.123378395	30.76666667	2.367748579	110.2166667	11.25579554	118.5733333	10.6590306	76.25	4.666936897	18.34333333	2.725074923	22.31666667	2.030525384	16.07333333	2.990557362	32.86666667	5.27500079	40.07333333	5.941248466	20.44333333	1.014905579
Seita.6G172600	Seita.6G172600	RCV31383.1 hypothetical protein SETIT_6G172600v2 [Setaria italica]	1.67E-11	1.13E-10	25.77666667	4.575809582	92.70666667	17.58229033	56.66333333	17.31465372	86.53666667	17.14262621	71.62333333	16.04688236	112.41	4.946544248	6.536666667	0.971716694	16.28	2.991304063	8.603333333	1.016874296	56.43333333	7.87747633	44.68	9.898504938	35.55	3.278292238
Seita.7G130900	Seita.7G130900	XP_004975909.1 heavy metal-associated isoprenylated plant protein 16 [Setaria italica]	1.49E-05	2.62E-05	10.21333333	6.846709672	57.89	32.39587165	78.11333333	27.09898584	102.6333333	23.725742	143.8766667	41.18896252	8.553333333	3.895899554	20.61333333	14.73503422	83.00333333	64.06997451	47.97666667	15.07234664	8.65	4.029106601	44.69	21.5605473	1.703333333	0.338279963
Seita.5G144600	Seita.5G144600	RCV25170.1 hypothetical protein SETIT_5G144600v2 [Setaria italica]	4.11E-09	1.50E-08	36.23666667	14.82127637	38.29333333	25.45075703	9.566666667	5.300616316	39.95	27.90001254	14.3	4.894639925	54.6	10.30503275	55.41333333	19.63523958	30.45	17.82190506	21.14666667	1.583045588	115.41	25.23414552	43.65333333	4.844010047	147.39	9.286554797
Seita.9G479500	Seita.9G479500	RCV45767.1 hypothetical protein SETIT_9G479500v2 [Setaria italica]	7.71E-09	2.62E-08	43.43	4.049777772	68.20666667	5.568162474	67.14666667	9.316787715	51.17333333	13.09931423	67.36	11.81201507	52.41333333	4.117721862	34.57666667	9.410235562	85.26666667	11.80851105	60.08	3.315524091	21.36333333	4.551497922	33.97333333	10.60811168	21.39666667	1.796255364
Seita.3G140700	Seita.3G140700	XP_004961173.1 common plant regulatory factor 1 [Setaria italica]	6.71E-12	5.16E-11	38.36333333	3.111098413	75.04	23.86550439	107.34	14.02426825	15.65333333	3.885901869	20.47333333	2.819385276	13.93333333	4.702173256	62.78	13.67144469	63.54666667	6.794537021	118.2933333	10.15025287	22.32666667	10.96073599	34.99	7.015155023	33.06333333	1.54506742
Seita.6G216800	Seita.6G216800	XP_004973938.1 berberine bridge enzyme-like 18 [Setaria italica]	0.001849405	0.002338685	0.123333333	0.112398102	0.226666667	0.392598183	196.7133333	254.9466164	15.55	14.31544271	44.76333333	54.96652193	47.60666667	45.48648187	0.016666667	0.028867513	1.01	1.23259888	297.7733333	102.4428115	0.126666667	0.066583281	0.71	0.15132746	0.41	0.313209195
Seita.5G401200	Seita.5G401200	XP_004970808.1 uncharacterized protein LOC101764212 [Setaria italica]	2.65E-07	6.45E-07	28.66333333	16.63703499	32.93666667	15.30679697	15.89666667	11.8344638	109.8933333	14.44878657	106.5633333	27.09614425	65.47666667	25.59089747	18.92333333	14.49433108	45.75333333	24.14507472	13.28	8.582068515	45.82666667	16.02684103	102.65	26.07585857	18.2	0.755446888
Seita.1G020700	Seita.1G020700	XP_034570514.1 phosphoenolpyruvate carboxylase 1 [Setaria viridis]	1.21E-05	2.17E-05	35.3	8.211169222	45.48	9.285833296	31.70333333	2.895813069	94.28666667	25.15232859	68.30333333	9.773701107	83.85666667	26.20225626	33.19	6.10641466	54.96666667	6.500740983	28.34666667	5.043236395	50.60333333	17.21505833	41.93	9.574513042	35.84666667	1.329260446
Seita.6G130900	Seita.6G130900	XP_004973329.1 UDP-glucose 4-epimerase 2 [Setaria italica]	0.000405837	0.0005612	104.9433333	51.96835608	109.9666667	19.50649464	28.54666667	14.27312626	19.1	2.012933183	38.76	13.6429359	18.83	2.883175333	84.31666667	61.91549106	64.26	18.78037007	23.39333333	11.04950828	19.39333333	3.990818629	52.84333333	5.611954502	39.11666667	2.06238535
Seita.2G172000	Seita.2G172000	RCV11258.1 hypothetical protein SETIT_2G172000v2 [Setaria italica]	9.65E-09	3.21E-08	45.24333333	8.366805444	88.7	9.219983731	78.83	28.41442063	33.45666667	5.624734068	65.12	13.69861672	21.06	7.280927139	35.49	20.08978845	94.70666667	0.720023148	73.37333333	9.78650261	19.75666667	3.728274847	38.24666667	3.118402369	9.436666667	0.855940029
Seita.7G207200	Seita.7G207200	XP_004976558.1 4-hydroxy-tetrahydrodipicolinate synthase 2, chloroplastic [Setaria italica]	1.75E-06	3.61E-06	17.66666667	6.914913834	92.16	26.43127693	26.25666667	6.460466959	101.6433333	45.54899377	83.63666667	20.10411981	82.95666667	9.940167671	11.98666667	8.601978455	49.41	8.22214084	16.01	3.101983237	50.33333333	10.55000158	39.46333333	9.743122361	31.75	1.559134375
Seita.2G159400	Seita.2G159400	RCV11074.1 hypothetical protein SETIT_2G159400v2 [Setaria italica]	0.002246322	0.002801541	0.433333333	0.337095437	233.94	202.1479921	6.553333333	7.179459125	4.513333333	3.170525719	2.206666667	1.937636017	224.04	79.64393072	1.766666667	2.017779307	28.55333333	36.00521675	1.056666667	1.57118851	83.23333333	138.0003856	12.13666667	16.40546962	4.123333333	0.925760948
Seita.8G077000	Seita.8G077000	XP_004978968.1 chitinase 2 [Setaria italica]	0.000707653	0.00094548	55.51666667	36.46933141	18.29666667	10.76299834	70.35333333	25.76103323	40.22333333	10.55519935	27.37333333	11.92123036	169.4033333	110.6742483	121.08	60.94040121	18.99	12.39057303	51.56666667	7.071360077	20.23	20.15848209	2.986666667	1.446524571	5.433333333	0.341955163
Seita.2G559100	Seita.2G559100	XP_012698631.1 protein TIC 62, chloroplastic [Setaria italica]	6.97E-11	3.95E-10	42.28666667	16.50960428	33.39666667	26.15282266	2.02	1.052188196	61.57333333	28.28854951	45.86666667	7.432585912	75.79	10.65627045	21.07666667	15.64695604	3.85	2.211085706	2.906666667	1.052489113	103.1366667	11.61896008	63.46	12.91225387	144.8466667	1.920737706
Seita.5G032600	Seita.5G032600	XP_004967624.1 probable WRKY transcription factor 31 [Setaria italica]	1.14E-06	2.43E-06	22.44333333	17.79577853	28.55666667	21.54338027	111.6866667	53.2306691	79.51	24.40859685	156.7633333	28.83419556	18.77666667	6.185404864	31.47333333	25.12926647	45.30333333	28.9467396	52.85	8.272550997	10.62	0.76216796	33.96333333	21.07005062	4.94	0.289309523
Seita.3G448000	Seita.3G448000	XP_034586273.1 UTP--glucose-1-phosphate uridylyltransferase 3, chloroplastic [Setaria viridis]	1.58E-17	7.84E-16	8.32	3.764744347	29.18333333	19.06851157	2.466666667	0.33724373	30.66666667	13.29316115	17.81333333	9.462844886	44.83333333	11.34562618	12.23	9.753876153	15.62	5.475910883	4.513333333	0.489931968	156.5066667	18.65773923	64.36	14.70102037	208.2633333	2.436397614
Seita.2G259500	Seita.2G259500	XP_004957243.1 probable mitochondrial adenine nucleotide transporter BTL1 [Setaria italica]	1.83E-13	2.15E-12	1.316666667	0.421939964	35.32333333	13.39492939	2.076666667	0.749688824	41.48	9.613402103	76.65666667	16.55414248	38.07	7.107552321	1.806666667	0.272274371	36.52333333	17.4959462	1.433333333	0.495714972	93.1	11.8395059	185.8533333	34.53129933	79.39	1.407870733
Seita.9G472600	Seita.9G472600	XP_004985039.1 actin-depolymerizing factor 5 [Setaria italica]	6.28E-13	6.35E-12	68.66333333	7.59737674	34.32666667	14.1332103	76.47666667	0.531444572	28.31666667	1.926793537	29.87333333	4.405591145	70.50333333	5.735018163	71.94	13.53965657	43.84333333	3.244569823	94.91333333	5.257759345	22.39666667	3.125065333	30.83666667	3.330110108	20.92666667	0.839662631
Seita.7G141000	Seita.7G141000	XP_004975988.1 Bowman-Birk type bran trypsin inhibitor [Setaria italica]	2.44E-15	5.77E-14	7.69	8.378048699	2.14	2.51213057	93.54333333	63.39473191	3.5	4.73357159	13.02333333	14.73372096	9.37	9.208240874	31.35666667	13.69900118	23.25666667	22.42780492	406.2266667	44.04501485	0.073333333	0.127017059	0.313333333	0.412835722	0.82	0.357631095
Seita.7G140500	Seita.7G140500	XP_004975986.1 peptide methionine sulfoxide reductase A2-1 [Setaria italica]	2.09E-10	1.04E-09	47.84666667	1.200180542	46.26	16.56494793	23.88	13.36633084	86.54333333	20.59850804	126.7933333	22.70961544	94.57666667	5.014881188	21.51	3.580670328	18.41333333	6.992827278	13.86	1.725659294	35.47666667	15.43713164	41.03666667	7.796212756	34.54333333	4.826979732
Seita.1G118300	Seita.1G118300	XP_004952161.1 protein SPA, chloroplastic [Setaria italica]	6.70E-09	2.31E-08	15.78333333	13.83786954	57.42666667	28.55696471	0.633333333	0.280059517	21.49333333	8.860080888	40.50333333	14.10822928	37.59	5.585221571	24.76333333	24.53982953	25.43666667	10.19696687	1.016666667	0.385529938	101.7733333	27.16701186	143.6233333	42.68739431	120.5166667	3.876033196
Seita.5G258300	Seita.5G258300	XP_004969417.1 lycopene epsilon cyclase, chloroplastic [Setaria italica]	3.01E-11	1.91E-10	15.90333333	12.51751307	55.80333333	43.6531068	0.796666667	0.300887576	61.79333333	35.85969093	7.863333333	3.609907663	84.78666667	17.55235692	11.55333333	14.15680166	8.113333333	4.011001537	1.54	0.340440891	133.67	9.150065574	26.06666667	13.52642352	182.3533333	3.532949665
Seita.1G246800	Seita.1G246800	XP_004953213.1 putative GEM-like protein 8 [Setaria italica]	1.22E-10	6.47E-10	69.06	15.37516179	40.30333333	15.69580305	155.9066667	13.64578445	23.96333333	2.696114488	23.23666667	1.739262296	21.75333333	11.4557642	52.35333333	28.87475426	52.88666667	28.52220246	111.43	16.70725292	15.17666667	4.781007565	13.64333333	2.975001401	8.936666667	1.338145483
Seita.7G225300	Seita.7G225300	XP_004976698.1 thylakoid lumenal 29 kDa protein, chloroplastic [Setaria italica]	3.10E-11	1.96E-10	33.07666667	33.14530183	16.05666667	14.70461606	0.52	0.59573484	24.67333333	17.47969489	3.886666667	2.621017614	68.64	13.16281505	30.20333333	43.15716549	0.133333333	0.064291005	0.413333333	0.100664459	144.6866667	45.76228178	29.67333333	21.76674145	236.46	8.635351759
Seita.7G208700	Seita.7G208700	XP_004976571.1 1-aminocyclopropane-1-carboxylate synthase [Setaria italica]	0.00171781	0.002185272	2.493333333	2.133455726	34.02333333	23.82220883	188.67	138.1304887	11.54333333	6.933976733	34.99666667	26.89003781	31.62666667	25.68405991	22.02	15.16481784	138.0433333	112.7656376	115.63	4.959516105	2.47	2.416340208	3.466666667	1.005501533	3.203333333	0.542801376
Seita.1G214300	Seita.1G214300	XP_004952942.1 UDP-glycosyltransferase 83A1 [Setaria italica]	0.000120022	0.000179931	25.63	18.75303442	54.08666667	9.975817427	37.33333333	9.033306888	69.97	20.95462479	51.99666667	14.78336002	24.33666667	1.348047971	42.96666667	29.23071387	75.27333333	7.669148149	65.62333333	5.275948572	53.71666667	6.063665008	76.70333333	23.83971546	10.42666667	0.93516487
Seita.7G237500	Seita.7G237500	RCV35407.1 hypothetical protein SETIT_7G237500v2 [Setaria italica]	2.35E-07	5.81E-07	125.1733333	34.33210936	97.25	47.25139469	72.77333333	33.23238531	101.1966667	17.20622077	107.0533333	48.13118566	58.68666667	6.15001084	7.153333333	1.817314869	4.28	0.887918915	1.463333333	0.344431899	2.983333333	0.695868762	3.95	0.706611633	4.783333333	0.10214369
Seita.9G249700	Seita.9G249700	XP_012698509.1 probable calcium-binding protein CML8 [Setaria italica]	6.59E-14	8.94E-13	70.07	8.728338903	44.47666667	10.5707253	43.13	2.191323801	65.69333333	3.406425301	85.81333333	5.219792461	95.32666667	2.097625642	27.07333333	3.821012082	16.31	11.65455705	14.00666667	2.66355652	35.36	9.194634305	54.13333333	1.408699164	34.32333333	0.654930022
Seita.9G488700	Seita.9G488700	RCV45878.1 hypothetical protein SETIT_9G488700v2 [Setaria italica]	3.47E-05	5.74E-05	23.32333333	14.91950513	33.88333333	14.29595864	70.81666667	31.16645205	112.3733333	35.93650697	101.19	25.55612842	68.76	32.29000465	29.8	15.99647149	45.60333333	23.61975092	41.58666667	10.86835007	21.29	9.042848003	24.58	2.801553141	12.37333333	0.457420303
Seita.3G087300	Seita.3G087300	RCV15802.1 hypothetical protein SETIT_3G087300v2 [Setaria italica]	3.10E-08	9.27E-08	70.57666667	68.592018	9.436666667	6.476081634	317.4366667	119.304609	117.3666667	19.95131408	38.65666667	22.31880224	5.073333333	1.626663251	5.226666667	5.066520831	5.613333333	2.095288365	9.953333333	9.927745632	1.433333333	1.02807263	4.316666667	4.714173664	0.483333333	0.10214369
Seita.9G512700	Seita.9G512700	XP_004985418.1 GEM-like protein 1 [Setaria italica]	0.003739973	0.004555645	5.056666667	0.994199846	31.48	13.80797958	216.98	170.2291741	59.64333333	56.73864321	87.89666667	13.25772354	29.96333333	17.55322288	5.973333333	0.946801634	41.29666667	18.26960956	53.42666667	19.92445817	12.79666667	2.523139579	34.21	4.871509006	6.336666667	0.280416357
Seita.9G632800	Seita.9G632800	XP_004983310.1 uncharacterized protein LOC101770144 isoform X1 [Setaria italica]	8.90E-08	2.40E-07	79.83666667	17.89503935	37.58	12.24191162	95.35666667	10.75424257	118.7	10.53474252	112.3166667	83.68071124	139.26	25.05967079	0	0	0	0	0	0	0	0	0	0	0	0
Seita.2G292400	Seita.2G292400	XP_004957514.1 aspartyl protease family protein 1 [Setaria italica]	3.57E-05	5.90E-05	65.41666667	15.30571897	45.75666667	13.19136965	48.65	6.028565335	26.13333333	3.468275268	8.18	1.135033039	19.28	1.462771342	88.32333333	6.963880623	78.99	48.60250096	79.49	26.30081368	43.29333333	20.71715795	10.69666667	3.012147628	67.96	1.712571166
Seita.2G068200	Seita.2G068200	XP_004955719.1 probable 1-deoxy-D-xylulose-5-phosphate synthase 2, chloroplastic [Setaria italica]	0.001403703	0.001803549	17.15333333	15.616582	17.29	22.71751087	137.5166667	62.59520855	88.25333333	59.17264683	82.50666667	42.30644671	122.09	83.24446648	17.50666667	14.81115233	28.14	20.25580657	49.12	34.28454608	8.746666667	8.506834507	6.46	0.663626401	5.853333333	0.259679289
Seita.1G000100	Seita.1G000100	RCV04420.1 hypothetical protein SETIT_1G000100v2 [Setaria italica]	6.03E-06	1.13E-05	0.19	0.329089653	88.64333333	83.68943203	0.23	0.212837967	0.193333333	0.334863156	3.006666667	4.855103844	0.176666667	0.122202019	71.44666667	13.18588766	191.1433333	82.28550439	9.29	3.482685745	58.51333333	4.888858081	74.50666667	11.47946573	83.15333333	1.900561321
Seita.5G236800	Seita.5G236800	XP_004969250.1 aspartic proteinase oryzasin-1 [Setaria italica]	2.67E-17	1.22E-15	115.0566667	7.446437627	79.03	8.052347484	137.57	2.351595203	73.29333333	11.62489713	68.23	27.3553779	104.3466667	4.205738144	0.013333333	0.023094011	0.026666667	0.046188022	0.073333333	0.070237692	0.013333333	0.023094011	0.04	0.04	0	0
Seita.2G021600	Seita.2G021600	XP_004955392.1 plastid division protein PDV2 [Setaria italica]	1.27E-10	6.68E-10	90.78	1.792679559	62.39666667	8.393523297	34.96333333	16.96863676	60.88666667	2.154468225	68.33333333	3.715404868	41.56666667	2.663500203	50.51666667	6.404766454	48.6	7.025403903	20.01	5.547323679	42.62666667	8.255315459	40.71	5.726525997	14.69	1.580474612
Seita.8G178400	Seita.8G178400	XP_004979625.2 cysteine-rich receptor-like protein kinase 15 [Setaria italica]	1.19E-07	3.13E-07	125.9633333	40.7330656	95.24333333	18.76294842	17.86666667	21.22035422	121.2233333	60.12181163	155.81	60.7848106	59.22333333	12.9976703	0	0	0	0	0	0	0	0	0.066666667	0.115470054	0	0
Seita.2G350200	Seita.2G350200	XP_004957995.1 equilibrative nucleotide transporter 3 isoform X2 [Setaria italica]	0.008910287	0.010342777	79.69666667	47.9548708	24.69666667	2.071867113	52.05	14.85046801	57.21333333	6.16863302	90.54666667	57.15344376	39.35333333	15.51569958	62.04666667	36.09346247	25.99666667	4.70789054	78.91	9.605019521	25.79	8.461601503	22.97	3.83735586	16.01	1.108106493
Seita.6G100500	Seita.6G100500	XP_004973131.1 cytochrome P450 99A2 [Setaria italica]	1.24E-05	2.22E-05	29.66	25.91438018	22.04333333	13.90727987	65.28	27.53877993	121.5933333	43.23599234	153.36	68.11876907	150.6233333	89.24067533	3.98	3.435593107	8.3	3.320496951	7.496666667	3.6112094	3.976666667	1.636225331	3.973333333	0.550484635	4.926666667	0.075718778
Seita.1G313400	Seita.1G313400	RCV08281.1 hypothetical protein SETIT_1G313400v2 [Setaria italica]	0.034376036	0.037455847	11.70333333	12.13912819	114.2433333	16.64490713	316.0833333	352.3017468	44.00333333	26.28659418	67.23666667	7.974085109	21.21333333	7.04824328	0	0	0	0	0	0	0	0	0	0	0	0
Seita.5G182500	Seita.5G182500	XP_012702021.1 methylsterol monooxygenase 1-1 isoform X2 [Setaria italica]	4.36E-06	8.37E-06	8.533333333	4.986324632	5.07	3.505695366	0.026666667	0.046188022	71.21333333	45.51195154	88.97666667	46.05450068	209.24	63.13659794	2.716666667	1.261837285	2.74	3.355100595	0.05	0.043588989	60.40333333	71.63617126	84.08666667	43.38300858	40.99333333	1.084496811
Seita.1G365100	Seita.1G365100	RCV08919.1 hypothetical protein SETIT_1G365100v2 [Setaria italica]	3.23E-19	2.49E-17	0.203333333	0.144683563	0.136666667	0.125033329	0.226666667	0.230072452	0.033333333	0.057735027	0.03	0.051961524	0.063333333	0.055075705	120.9633333	10.88974441	146.8833333	8.221705014	129.2966667	13.17074156	40.25	1.500099997	88.32	21.62038159	44.03666667	1.16362938
Seita.6G103900	Seita.6G103900	XP_004973146.1 stromal cell-derived factor 2-like protein [Setaria italica]	4.48E-07	1.05E-06	21.99666667	7.109017747	102.6733333	33.49919601	67.28666667	28.3410662	79.99333333	20.98736842	89.78333333	1.241786348	45.55333333	4.501214651	12.82333333	4.204929647	54.88666667	21.13795007	21.27333333	2.729786316	24.69666667	9.899264282	30.88	3.087247965	16.83333333	0.850490055
Seita.6G189300	Seita.6G189300	XP_022683513.1 uncharacterized protein LOC101764515 [Setaria italica]	1.52E-06	3.17E-06	27.74666667	4.448924964	46.21666667	14.31536703	37.07666667	7.148120965	82.85666667	24.79868007	96.84	18.88590744	55.95	10.79357216	30.61666667	11.35856212	46.30333333	2.690768168	41.12333333	5.402595055	33.77	0.920814857	45.75666667	15.62504507	20.9	1.628158469
Seita.2G220800	Seita.2G220800	XP_004956944.1 probable GTP diphosphokinase RSH3, chloroplastic [Setaria italica]	3.04E-07	7.34E-07	20.52666667	5.717205028	16.69666667	7.961409004	92.55	45.76503797	28.48333333	17.63238592	35.22	16.14608621	21.94333333	6.181863257	42.76333333	24.84153243	50.07	41.0009256	226.0433333	77.65096866	9.753333333	5.717152555	12.19666667	5.509785235	8.036666667	0.745273999
Seita.5G166900	Seita.5G166900	XP_004968749.1 glutaredoxin-C1 [Setaria italica]	1.04E-14	1.91E-13	80.78333333	3.827287987	16.27666667	7.879050281	38.90333333	21.67535544	1.623333333	1.51477171	4.52	0.703420216	43.87	2.578390971	213.4833333	17.56548415	67.49666667	10.23853668	82.82333333	35.25890573	1.85	1.662798845	6.96	3.783741535	5.27	0.936162379
Seita.1G308600	Seita.1G308600	XP_004953819.1 protein CURVATURE THYLAKOID 1A, chloroplastic [Setaria italica]	3.09E-10	1.48E-09	5.283333333	8.172516952	41.26	35.63645184	0.04	0.069282032	18.78666667	14.62060304	17.3	9.186925492	75.44333333	12.41656286	8.91	15.1123294	0.273333333	0.166232769	0	0	107.8433333	40.41819928	68.40333333	51.3097226	220.0033333	11.42359109
Seita.5G437800	Seita.5G437800	XP_004971143.1 uncharacterized protein LOC101757203 isoform X1 [Setaria italica]	3.60E-08	1.06E-07	22.18333333	6.472606379	49.60666667	23.37157747	157.0233333	45.15749809	31.90333333	9.708719449	30.96	13.41171503	23.27	2.339487123	34.88666667	15.02215142	63.84666667	40.78316483	116.5233333	14.89199897	11.88	2.549431309	10.69333333	1.599822907	10.26	1.746195865
Seita.8G246500	Seita.8G246500	XP_004980923.2 uncharacterized protein LOC101760111 [Setaria italica]	2.83E-13	3.20E-12	65.29333333	5.050072607	69.37666667	37.76123718	94.70666667	24.57071902	114.8	0.468614981	116.1333333	5.168910266	101.0133333	3.450454076	0	0	0	0	0	0	0	0	0	0	0	0
Seita.5G076100	Seita.5G076100	RCV24330.1 hypothetical protein SETIT_5G076100v2 [Setaria italica]	1.12E-08	3.68E-08	60.16666667	14.82027778	27.72666667	5.699730988	98.77666667	8.577962073	42.16	7.367353663	68.71333333	15.03835208	51.39666667	18.8266947	62.09333333	9.567582418	35.14666667	15.14336929	60.56	5.036556363	13.65666667	1.294230788	26.31666667	6.355944724	14.15666667	0.559672523
Seita.5G453200	Seita.5G453200	XP_004971269.1 probable glutathione S-transferase [Setaria italica]	2.85E-09	1.08E-08	10.07333333	0.628516773	121.89	8.449355005	48.27666667	51.19789091	40.69	9.216664256	16.93333333	4.947467366	116.95	8.332898655	23.94	4.403396416	82.89333333	6.612906572	20.31333333	2.00010833	24.15333333	7.821983977	5.233333333	1.230866903	49.05666667	2.625953795
Seita.9G332000	Seita.9G332000	XP_022679167.1 uncharacterized protein LOC101779058 [Setaria italica]	8.10E-08	2.21E-07	101.2433333	22.78866458	83.26666667	8.843197009	61.06333333	16.87782075	67.46	13.72629593	68.49	54.3475188	121.2566667	20.37606521	11.69666667	11.59597488	11.03333333	1.922038848	5.446666667	1.183610296	8.33	4.538865497	6.893333333	1.768681241	13.47333333	1.047107126
Seita.9G521200	Seita.9G521200	KAG0552568.1 hypothetical protein BDA96_01G518300 [Sorghum bicolor]	6.64E-08	1.85E-07	15.93	2.068791918	59.51333333	9.04093653	74.2	31.78039175	31.09	7.61559584	46.12	2.445587864	45.22	14.3176709	16.59666667	1.747264529	73.29333333	10.6061413	104.37	21.75044137	23.07333333	3.849030181	51.73333333	1.357215286	17.97666667	1.78059915
Seita.8G167300	Seita.8G167300	XP_014661164.1 uncharacterized protein LOC101767151 isoform X1 [Setaria italica]	1.21E-08	3.94E-08	5.833333333	0.485832619	11.01666667	2.221921091	7.206666667	3.428940556	5.66	1.999099797	1.933333333	0.90472832	6.663333333	1.868216618	94.15666667	57.68197841	137.2233333	23.64163559	29.61333333	6.675854502	76.42333333	39.35337639	35.08	5.897143376	148.06	26.85806583
Seita.2G066600	Seita.2G066600	XP_004955714.1 peptidyl-prolyl cis-trans isomerase FKBP16-4, chloroplastic [Setaria italica]	8.34E-13	8.23E-12	10.37333333	7.918499437	28.06333333	22.42170674	1.176666667	0.162583312	38.32	19.69540809	42.46333333	13.04864872	66.26	13.72326856	7.22	5.029105288	14.17	11.89442306	1.62	0.603241245	91.54333333	14.58568591	106.3533333	16.77763491	150.8066667	7.729012442
Seita.9G205400	Seita.9G205400	XP_004982724.1 uncharacterized protein LOC101775388 [Setaria italica]	7.51E-07	1.67E-06	67.39333333	12.48097085	21.50666667	3.919953231	77.58	26.65160971	59.13	20.61998303	27.24666667	8.882298877	63.06666667	14.36456172	83.89666667	19.70490379	23.52333333	9.271657529	73.04666667	15.52678116	32.57333333	6.820625582	6.66	1.968222548	21.85	1.113687568
Seita.4G240500	Seita.4G240500	XP_004966096.1 AIG2-like protein D [Setaria italica]	7.54E-09	2.57E-08	53.11	11.92296524	25.39	12.6174205	41.16666667	7.889133877	46.31666667	9.027692581	35.13666667	6.261000985	64.46333333	11.27910605	68.57666667	20.89153018	40.97333333	6.637547238	107.6033333	11.05342632	28.91333333	5.070871063	20.35333333	3.657298639	24.62	1.820412041
Seita.1G181700	Seita.1G181700	XP_004952653.1 beta-fructofuranosidase, cell wall isozyme [Setaria italica]	0.007234763	0.008493821	40.16333333	13.38986308	73.23666667	35.50555074	54.38333333	42.24081005	75.02333333	42.7744133	91.83	29.73120751	63.51	32.57653757	25.52	7.510019973	24.09333333	3.674021412	58.01333333	22.12148805	15.87	9.725990952	19.12333333	3.79959647	15.71	0.747462374
Seita.3G014200	Seita.3G014200	XP_012700301.1 cold-responsive protein kinase 1 [Setaria italica]	2.59E-05	4.36E-05	33.09666667	10.48640231	66.19666667	8.125185126	69.18666667	1.870891053	48.73	14.27857486	43.85333333	10.65871162	62.81666667	18.24846386	36.86666667	12.09360299	67.65	17.8972428	48.45333333	9.137402986	25.22666667	3.946166917	25.45666667	5.759864003	26.75333333	1.142555615
Seita.5G264900	Seita.5G264900	RCV26674.1 hypothetical protein SETIT_5G264900v2 [Setaria italica]	6.68E-19	4.74E-17	0.1	0.072111026	33.81	12.27628201	0.076666667	0.070945989	0.033333333	0.057735027	4.546666667	7.875057672	0.24	0.122882057	117.42	5.391697321	77.28333333	14.02707857	36.78333333	8.589681795	85.62666667	8.413764516	73.42333333	2.449333243	124.76	2.211334439
Seita.7G260700	Seita.7G260700	XP_004977019.1 uncharacterized protein LOC101765210 [Setaria italica]	8.52E-07	1.87E-06	42.95333333	27.80175234	18.46333333	9.011472318	1.896666667	0.340196022	38.92666667	15.36405654	47.16	18.2271199	50.68666667	11.20674945	40.02333333	42.94689783	7.506666667	3.180193914	1.52	0.574717322	98.74	7.274950172	107.93	35.75351591	98.07	4.388838115
Seita.5G033900	Seita.5G033900	XP_004967639.1 protoporphyrinogen oxidase, chloroplastic [Setaria italica]	8.01E-09	2.71E-08	40.31333333	21.3235488	47.4	25.31293938	13.55666667	3.370835703	45.76666667	12.02458454	35.98666667	5.939775529	50.95666667	7.81767442	31.7	26.00789688	13.69666667	2.126554334	10.83666667	0.624045938	87.58	5.4918394	55.34666667	5.162793172	120.6166667	2.576554547
Seita.9G345300	Seita.9G345300	XP_034570870.1 probable glutathione S-transferase GSTU6 [Setaria viridis]	4.18E-11	2.50E-10	1.206666667	1.310012723	2.99	3.503198538	2.8	1.82786761	214.67	22.1265474	139.43	49.63438425	134.8433333	61.74431823	0.43	0.510979452	2.353333333	1.345746385	2.63	1.971217898	26.49	3.689485059	21.99	4.537587465	3.02	0.466797601
Seita.2G094800	Seita.2G094800	XP_004955881.1 uncharacterized protein LOC101759795 [Setaria italica]	2.41E-10	1.19E-09	1.01	1.181989848	42.31	18.13413356	0	0	44.80333333	18.93791523	35.59666667	11.85809569	65.05	23.64212131	4.596666667	3.369159143	30.56333333	24.53726214	0	0	92.85	21.80793204	98.73	6.345888433	136.43	20.79903123
Seita.1G053900	Seita.1G053900	XP_004951605.1 peroxiredoxin-2E-2, chloroplastic [Setaria italica]	6.98E-14	9.37E-13	5.126666667	7.450270689	8.366666667	7.365054876	0.41	0.633798075	27.96333333	21.00426703	4.87	2.906750763	104.84	25.07291766	3.02	5.230793439	0.153333333	0.200333056	0.13	0.043588989	137.3566667	47.43331776	27.77333333	18.15614588	231.46	7.928032543
Seita.1G257000	Seita.1G257000	XP_004953319.1 probable enoyl-CoA hydratase 2, mitochondrial [Setaria italica]	1.50E-07	3.85E-07	56.97333333	11.11009151	58.91	12.96945643	74.33666667	17.12215037	37.11666667	5.255095939	43.35	7.036163727	27.57333333	2.388311817	66.77666667	23.90628857	54.64666667	12.04026716	80.62	7.98565589	15.08666667	3.484599451	24.57666667	6.354284644	10.13	0.796806124
Seita.3G164200	Seita.3G164200	XP_004961368.1 protein REVERSION-TO-ETHYLENE SENSITIVITY1 [Setaria italica]	1.17E-05	2.09E-05	76.88666667	12.56167319	47.66	20.06017697	80.34	19.50163839	36.62	11.18688071	24.90333333	13.03709451	30.48	10.47506086	74.23333333	29.40924061	57.52	34.89774348	83.52	3.53628336	16.79666667	8.139633489	10.1	3.120192302	10.9	1.299499904
Seita.5G447600	Seita.5G447600	XP_004971216.1 S-formylglutathione hydrolase [Setaria italica]	1.76E-08	5.52E-08	40.63333333	1.043328009	31.17333333	5.23851442	20.58333333	13.44151901	51.27	4.272247652	38.72666667	12.29413004	44.41666667	2.680715079	43.74666667	7.699878787	37.80333333	7.748098692	30.42333333	8.626501802	93.63	16.36033924	43.62333333	3.887368433	73.18333333	4.066599726
Seita.9G241000	Seita.9G241000	XP_004983026.1 ent-cassadiene C2-hydroxylase [Setaria italica]	3.04E-05	5.06E-05	12.23333333	9.692400803	20.48333333	26.79288401	141.8533333	41.75704531	45.38666667	23.86415792	63.14333333	26.21114712	115.8233333	66.30529717	13.96	11.40548991	25.83	14.61146125	79.42	40.16202062	11.06	11.79663935	9.466666667	2.175093868	10.07333333	0.561278303
Seita.9G252500	Seita.9G252500	XP_012704263.1 protein TIFY 11d [Setaria italica]	0.000136363	0.000202949	9.36	5.988397114	30.53	6.73267406	69.17	49.92149737	92.18333333	11.34729189	74.08	32.05719732	52.52333333	21.42930781	20.58666667	9.546802257	56.33333333	15.63915066	81.81333333	22.51719639	28.17333333	4.477056325	18.94666667	3.692781246	14.17333333	0.920887253
Seita.3G375200	Seita.3G375200	XP_004963067.1 argininosuccinate lyase, chloroplastic [Setaria italica]	0.013715438	0.015591702	13.45333333	5.154341212	42.39333333	11.59931607	114.0933333	88.52342138	73.34	23.19923059	55.70333333	26.07526478	53.65666667	17.25878713	24.58	10.45896744	57.43333333	39.9473733	66.5	21.44284729	23.8	11.62845218	9.12	3.129472799	13.33	1.189831921
Seita.5G293600	Seita.5G293600	XP_012701190.1 uncharacterized protein LOC101782862 [Setaria italica]	3.24E-11	2.03E-10	7.35	3.011793486	43.51333333	18.85591773	1.603333333	0.481283008	55.19666667	10.91614095	57.68333333	22.91541475	45.65	2.810907327	5.316666667	1.28461408	16.54666667	3.408230235	3.81	0.502692749	119.1533333	12.89226254	99.02	29.08305177	92.50333333	3.320622432
Seita.2G041800	Seita.2G041800	RCV09590.1 hypothetical protein SETIT_2G041800v2 [Setaria italica]	1.65E-10	8.43E-10	29.73	4.343305193	36.97333333	8.180381002	19.46	10.57066223	38.9	4.551450318	23.69333333	0.820812605	43.14	7.232350932	61.39666667	10.71532703	47.05	15.23643987	38.00333333	6.583740072	67.01666667	5.835017852	40.03333333	2.725386823	101.1233333	1.903164032
Seita.4G153900	Seita.4G153900	XP_004965413.1 uncharacterized protein LOC101782278 [Setaria italica]	1.55E-10	8.04E-10	168.39	35.40352666	0.09	0.05	0.523333333	0.486449723	40.22	19.39303225	0.803333333	0.723970533	20.20666667	4.474621027	158.1033333	59.12891199	0.206666667	0.185831465	0.31	0.195192213	69.78666667	20.40849415	0.506666667	0.240069434	86.76333333	1.766644654
Seita.4G037200	Seita.4G037200	RCV20203.1 hypothetical protein SETIT_4G037200v2 [Setaria italica]	1.12E-06	2.40E-06	49.57666667	33.49090075	85.87333333	34.72347957	140.6266667	52.74550818	81.54333333	18.6328214	79.97333333	33.02080304	74.55	29.31266791	2.686666667	2.19000761	14.25333333	4.828678218	7.23	2.534423011	3.66	0.67535176	3.12	1.85	1.926666667	1.422298609
Seita.5G253900	Seita.5G253900	XP_004969379.1 1,4-dihydroxy-2-naphthoyl-CoA synthase, peroxisomal [Setaria italica]	3.24E-13	3.60E-12	25.09333333	20.57583372	23.91	19.38446027	1.176666667	1.331665624	29.32	19.09646302	7.19	4.438513265	101.6833333	16.9427546	18.10333333	24.99744054	1.176666667	0.330807094	0.64	0.446766158	118.6633333	28.29257382	20.23	11.03805689	197.17	6.809339175
Seita.2G290900	Seita.2G290900	XP_004957496.1 acyl carrier protein 2, chloroplastic [Setaria italica]	1.26E-09	5.20E-09	56.3	15.9926827	53.29666667	14.18041725	49.89	8.783239721	110.4	18.14219116	73.74	28.1342798	99.98333333	19.44700063	10.14	4.478292085	11.45333333	6.026527469	10.08666667	2.283863685	43.58333333	10.45984863	8.743333333	1.406852278	16.62	3.014564645
Seita.7G096400	Seita.7G096400	XP_004975609.1 probable plastid-lipid-associated protein 7, chloroplastic [Setaria italica]	4.48E-10	2.07E-09	21.21666667	12.98538537	34.85	25.18099482	0.473333333	0.037859389	41.47	23.07295386	21.51333333	17.55208914	76.71333333	18.35965504	14.36	13.8235162	16.06666667	12.59119269	0.283333333	0.211266025	89.63333333	14.6242071	82.58333333	22.20130702	144.25	2.408505761
Seita.8G202700	Seita.8G202700	XP_012703850.1 wall-associated receptor kinase 2 [Setaria italica]	3.98E-11	2.41E-10	24.69333333	22.80742277	2.213333333	3.234877638	6.863333333	6.680361767	164.0166667	56.92264254	266.92	66.26029656	13.23	4.095228931	13.70333333	12.7540046	3.746666667	0.71121961	3.41	3.244734196	10.01333333	1.457886598	30.14	15.66258919	3.853333333	0.47648015
Seita.9G328900	Seita.9G328900	XP_004983712.1 probable trehalose-phosphate phosphatase 2 [Setaria italica]	0.02823399	0.031037757	2.266666667	1.103871973	19.63333333	9.40654205	190.18	216.6574377	11.03666667	9.676886552	16.17333333	13.06539067	21.54333333	14.73081917	3.89	1.982725397	117.29	85.65014186	149.97	94.92097713	2.47	0.987319604	3.88	1.758379936	4.053333333	0.473532822
Seita.7G237600	Seita.7G237600	RCV35410.1 hypothetical protein SETIT_7G237600v2 [Setaria italica]	5.06E-07	1.17E-06	28.1	12.40596228	12.57	1.904809702	10.55666667	6.198228241	47.65333333	7.070264021	63.99333333	39.2463149	9.57	1.325933633	60.41333333	17.74587652	92.88	13.54816224	31.32	2.849578916	47.47666667	5.033183221	59.42333333	5.445845511	78.32666667	2.970426456
Seita.8G144900	Seita.8G144900	XP_004979428.1 glutamyl-tRNA(Gln) amidotransferase subunit B, chloroplastic/mitochondrial [Setaria italica]	1.93E-18	1.20E-16	12.04	2.014869723	13.89	3.590919102	2.586666667	0.525388745	61.17666667	20.66597768	20.13666667	4.578322109	72.74333333	13.34638653	8.4	2.180756749	12.16	4.158160651	2.98	0.816884325	149.6433333	5.331128711	36.24333333	9.248493571	146.3133333	5.136548776
Seita.2G065200	Seita.2G065200	XP_004955710.1 SEC12-like protein 1 [Setaria italica]	6.85E-12	5.23E-11	19.89666667	4.275936545	59.37	7.473881187	19.39	3.663208976	42.39333333	4.244482693	55.66666667	10.36861772	23.63333333	2.078493044	44.46333333	7.792395866	52.74666667	5.895950588	25.77333333	1.922819111	61.02666667	5.659137154	77.78	5.283928463	55.03666667	2.417278084
Seita.5G362700	Seita.5G362700	XP_004970392.1 probable serine/threonine-protein kinase PBL1 [Setaria italica]	3.15E-07	7.58E-07	16.17	5.652857684	53.35333333	13.0787818	128.77	22.83053438	53.55333333	33.21806787	72.49666667	17.85924224	68.93333333	37.5230387	19.81333333	1.190686077	26.68333333	10.81358559	58.66333333	6.796575118	14.19	3.886335034	11.25	0.785429819	12.27333333	0.739346558
Seita.3G143800	Seita.3G143800	XP_004961193.1 chlorophyll a-b binding protein M9, chloroplastic [Setaria italica]	0.00014587	0.000216107	286.2133333	187.0101819	13.60666667	11.91400157	10.94666667	5.422087544	1.95	0.45310043	27.08	15.27298596	4.69	1.116915395	115.3166667	75.03134634	0.13	0.225166605	8.193333333	2.976715192	12.99	12.07689116	21.74	8.368733476	31.88666667	8.259287701
Seita.7G280000	Seita.7G280000	XP_004977186.1 acetyl-CoA acetyltransferase, cytosolic 1 [Setaria italica]	2.20E-08	6.78E-08	91.38333333	20.43370092	38.03333333	17.50104664	43.36333333	5.650755112	50.80333333	16.77009342	44.99	11.52737177	44.01333333	10.24222795	92.11666667	9.640935293	38.77333333	3.22568339	35.92333333	1.045003987	19.36666667	5.135585004	18.89333333	5.126951661	13.98666667	1.590167706
Seita.3G256000	Seita.3G256000	RCV17887.1 LOW QUALITY PROTEIN: hypothetical protein SETIT_3G256000v2 [Setaria italica]	2.40E-11	1.57E-10	26.02	9.486363898	41.95666667	19.86911506	5.593333333	3.52976392	37.64333333	13.10722829	31.15666667	12.60532559	69.95	13.75102542	25.72333333	13.18978519	25.22	9.691289904	8.79	1.593392607	69.84	7.811421126	57.43666667	8.538385874	132.23	4.750505236
Seita.2G193500	Seita.2G193500	XP_004956718.1 probable acyl-activating enzyme 17, peroxisomal [Setaria italica]	4.00E-10	1.87E-09	47.47333333	6.128673048	17.97	8.031618766	74.18666667	11.0318282	47.72	17.23419566	29.49	5.763471176	42.19666667	7.233438555	50.06666667	10.07177409	38.35666667	9.331400395	126.8966667	26.4544615	25.15333333	4.262280297	12.68	2.915270142	18.76333333	0.281128678
Seita.9G558400	Seita.9G558400	XP_004985893.1 anthranilate phosphoribosyltransferase, chloroplastic [Setaria italica]	0.042161103	0.045528085	39.96	2.838097955	23.31333333	6.516857627	75.25	68.81637305	44.86	24.46391015	63.92333333	35.31038705	104.2366667	70.6206948	43.30333333	7.03005927	23.95	10.17748004	62.88333333	17.93182181	21.25333333	5.333932258	11.05666667	1.965536398	16.76333333	2.411023296
Seita.7G029500	Seita.7G029500	XP_004975123.1 uncharacterized protein LOC101777779 [Setaria italica]	2.30E-10	1.14E-09	16.29	14.94862201	3.38	0.997847684	17.74333333	23.1941724	238.73	72.03682461	75.61	27.30633443	129.76	30.76553754	4.106666667	3.762397285	5.31	4.919827233	1.396666667	1.652402292	18.92	4.591252552	6.986666667	1.221529096	11.57666667	1.506331084
Seita.5G309000	Seita.5G309000	XP_004969868.1 anthocyanidin 5,3-O-glucosyltransferase [Setaria italica]	3.09E-05	5.15E-05	23.99333333	6.994006958	62.07	4.426635291	75.56666667	24.63582825	62.49666667	20.39580921	26.77333333	10.04271046	53.11333333	16.39236509	35.62333333	7.20860828	57.52	7.593200906	44.17333333	2.041429238	33.76	5.564845011	38.71	7.091480804	15.95333333	1.287724091
Seita.4G258000	Seita.4G258000	XP_004966252.1 lipid transfer-like protein VAS [Setaria italica]	0.035519229	0.038640008	13.79333333	1.582476961	34.19	11.97789214	127.27	118.13321	61.52333333	56.50060383	59.16333333	27.07506294	71.36666667	41.5498223	19.02333333	2.106213031	31.22	20.01700027	82.42	16.39516087	11.88333333	6.544198448	8.593333333	1.725524075	9.03	0.71042241
Seita.7G004200	Seita.7G004200	RCV32453.1 hypothetical protein SETIT_7G004200v2 [Setaria italica]	1.03E-10	5.63E-10	8.376666667	2.963517055	24.60666667	21.32432023	97.77	26.33651647	26.52	8.753702074	41.57333333	14.92672882	31.19	14.24981053	29.07333333	27.09654837	49.23333333	15.98778388	187.08	29.76333147	13.35	7.120021067	15.65666667	7.028700686	3.276666667	0.369368831
Seita.4G245200	Seita.4G245200	XP_004966132.1 AAA-ATPase At3g28580 [Setaria italica]	4.07E-05	6.64E-05	54	12.76095216	48.26	16.49787562	42.77666667	17.43346303	72.96666667	5.914772467	34.78666667	6.464289082	37.57333333	4.481141968	60.72333333	12.64367167	72.35333333	29.71865127	53.30666667	11.79994209	18.75	10.32768609	23.49666667	6.827696049	8.336666667	0.967488157
Seita.5G278500	Seita.5G278500	RCV26852.1 hypothetical protein SETIT_5G278500v2 [Setaria italica]	1.92E-09	7.64E-09	51.61666667	27.98963082	48.91	11.11444106	194.66	52.27868304	89.42	32.90251662	75.63	29.78067998	31.71	10.09821271	3.526666667	0.921809814	8.936666667	3.782252415	4.42	1.09658561	3.443333333	0.064291005	11.69666667	2.967647778	1.883333333	1.265082343
Seita.1G003500	Seita.1G003500	RCV04457.1 hypothetical protein SETIT_1G003500v2 [Setaria italica]	4.55E-06	8.71E-06	54.24666667	3.045526774	69.90666667	15.67821525	35.54	14.6687525	27.02333333	5.073798708	46.60333333	12.93180704	62.46	1.982725397	29.15333333	1.816847086	42.56666667	3.915422497	38.69	12.03693067	34.32666667	5.2214302	57.44	3.002449	24.63333333	2.273110937
Seita.3G027900	Seita.3G027900	XP_012700436.1 uncharacterized protein LOC101780634 isoform X1 [Setaria italica]	0.000529002	0.000719415	49.33333333	14.6109046	52.94333333	10.66550671	54.77333333	3.343072439	42.95666667	7.736448367	41.90333333	10.25305971	45.61333333	2.801362764	50.02666667	7.410805174	40.27333333	0.878426624	56.21333333	3.897195573	20.91666667	6.090823699	48.46	22.00033863	17.77666667	1.64378628
Seita.9G068300	Seita.9G068300	XP_004981549.1 uncharacterized protein LOC101779842 [Setaria italica]	9.12E-19	6.32E-17	6.57	3.86666523	12.72666667	7.843018127	1.453333333	0.504017195	51.62666667	20.74380952	7.713333333	2.686304773	76.92666667	13.3205643	2.79	2.321034252	2.35	1.188991169	1.416666667	0.230289673	160.49	7.825273158	30.87333333	14.31968342	164.7833333	4.162695441
Seita.7G408600	Seita.7G408600	TKW07275.1 hypothetical protein SEVIR_7G300700v2 [Setaria viridis]	1.70E-20	1.84E-18	6.286666667	1.014018409	6.073333333	1.964085877	4.37	1.692306119	4.99	2.220270254	4.38	0.240624188	6.45	0.665056389	85.74666667	9.21599877	93.30333333	11.92701276	78.15	4.726637282	88.26666667	5.715394416	85.5	3.144773442	55.79	3.115637976
Seita.2G031800	Seita.2G031800	XP_004955452.1 CSC1-like protein ERD4 [Setaria italica]	3.79E-10	1.79E-09	123.7633333	31.24257085	20.41666667	8.053088434	18.02333333	12.7155823	14.38	4.539570464	17.08	11.87917926	36.24	13.5280856	113.5466667	24.54632423	21.54	11.21521734	26.03666667	8.085804433	24.7	3.772147929	23.69666667	4.064595101	78.13666667	2.056242528
Seita.1G279800	Seita.1G279800	XP_004953514.1 uncharacterized protein LOC101784225 [Setaria italica]	6.83E-09	2.36E-08	40.56666667	4.699322646	76.37666667	9.743019724	87.59666667	22.31070222	53.50666667	9.653545117	54.33333333	3.296199832	30.74	2.556931755	28.87	4.376950994	54.49666667	17.09853892	31.5	4.82985507	10.93333333	2.825780128	35.64666667	7.274629429	11.51333333	1.108617758
Seita.8G177800	Seita.8G177800	RCV38877.1 hypothetical protein SETIT_8G177800v2 [Setaria italica]	5.29E-12	4.15E-11	0.166666667	0.2081666	0.13	0.112694277	0	0	0	0	0	0	0.146666667	0.254034118	31.5	22.96736162	114.0166667	21.01663706	44.02	9.554114297	81.41	19.83792076	208.5466667	53.26281286	34.55666667	1.467866933
Seita.2G006600	Seita.2G006600	RCV09181.1 hypothetical protein SETIT_2G006600v2 [Setaria italica]	0.003841635	0.004674862	12.91	11.80054236	14.38666667	6.1616989	68	79.56452539	103.54	71.05838233	150.5666667	78.51281827	72.67	50.52420806	5.916666667	5.0281839	32.83333333	26.92560368	21.87666667	8.553562611	7.3	2.0885641	16.17333333	5.634051236	8.133333333	1.237147256
Seita.7G035300	Seita.7G035300	XP_004975167.1 ABC transporter G family member 25 [Setaria italica]	0.001111901	0.001446715	23.29333333	11.10812465	21.84	8.689464886	139.9533333	99.28225941	48.86666667	15.3209149	75.30666667	22.69907561	28.56333333	14.44429414	30.11333333	14.17110558	29.54333333	16.12307766	79.31666667	21.35672572	9.586666667	1.454590435	20.76333333	4.762240369	5.52	0.350428309
Seita.6G156100	Seita.6G156100	XP_004973496.1 ultraviolet-B receptor UVR8 [Setaria italica]	0.015153257	0.017122042	111.0233333	63.49929317	44.30333333	27.44609323	40.20333333	14.77109452	15.70666667	2.977655677	5.663333333	2.541069329	20.65666667	2.769554718	119.9533333	106.9608304	38.43333333	10.82710642	30.26666667	18.72411369	37.77	8.551795133	4.62	1.276597039	43.75666667	3.370405515
Seita.6G151500	Seita.6G151500	XP_004973464.1 chaperonin-like RBCX protein 1, chloroplastic [Setaria italica]	1.17E-16	4.27E-15	141.2533333	13.7871619	2.32	1.345696846	39.87333333	10.27178822	14.38	7.415126432	0.206666667	0.203059925	41.83666667	18.29131579	84.88666667	9.782813161	1.26	0.627933117	28.85333333	3.090911408	43.15333333	10.45453171	0.096666667	0.167431578	112.9566667	0.970274875
Seita.1G243900	Seita.1G243900	XP_012699679.2 wall-associated receptor kinase 5 isoform X2 [Setaria italica]	3.11E-08	9.29E-08	14.17333333	9.184009654	14.05	5.595462447	9.06	5.924829111	13.86333333	3.862179868	22.66666667	16.18580036	1.996666667	0.872314928	74.39	45.37410275	146.9233333	31.07062332	45.12	21.43068594	28.07	5.781842267	105.41	27.38964038	34.95333333	0.401289588
Seita.9G047300	Seita.9G047300	XP_004981368.1 lipid phosphate phosphatase delta [Setaria italica]	0.000100559	0.000152721	34.96333333	5.576570033	53.62666667	6.895377679	57.04666667	9.908104427	48.82666667	9.892953721	70.86333333	18.93354255	48.26	22.01076328	35.9	12.49186936	46.88666667	3.568757954	38.11666667	2.70670156	20.82333333	3.669800176	37.74666667	2.499326576	17.27333333	1.745059693
Seita.6G120600	Seita.6G120600	XP_004973257.1 pyrophosphate--fructose 6-phosphate 1-phosphotransferase subunit alpha [Setaria italica]	0.000490272	0.000669995	52.34666667	21.2828037	52.55	13.13153076	43.57666667	32.94659972	48.24666667	4.204810737	34.31666667	7.14487462	88.29666667	7.623465966	36.85666667	11.34020429	44.21333333	11.95190501	25.85333333	8.463582772	30.56	2.980956222	23.88333333	5.260839603	28.84666667	1.332453877
Seita.8G212900	Seita.8G212900	XP_004979846.1 laccase-19 [Setaria italica]	0.002298004	0.002861946	7.993333333	6.894376936	1.776666667	0.554105886	6.523333333	1.788416432	77.07333333	67.46848178	111.66	78.63912449	280.71	227.4436185	2.1	2.264045053	3.24	2.158494846	4.07	2.579786813	4.45	2.435816085	5.096666667	0.932219574	3.77	0.163707055
Seita.6G234600	Seita.6G234600	XP_012702569.1 ABC transporter G family member 45 [Setaria italica]	1.28E-10	6.70E-10	0.726666667	0.056862407	9.47	3.545884939	62.87	26.66691396	4.533333333	1.584182229	8.883333333	1.286714161	29.12333333	8.518299909	1.053333333	0.142945211	18.06	15.62540559	369.32	119.4053948	1.17	0.36373067	1.413333333	0.631215758	0.883333333	0.188237439
Seita.9G127000	Seita.9G127000	XP_004982074.1 suppressor of disruption of TFIIS isoform X2 [Setaria italica]	4.97E-11	2.92E-10	74.23	9.186800313	16.21	6.417920224	138.56	42.63671071	10.01666667	8.331016345	15.8	1.906541371	13.86	7.552403591	91.50666667	24.32541949	22.72666667	10.27854724	117.8566667	18.98627487	2.92	0.764918296	2.423333333	0.425245027	1.21	0.180831413
Seita.6G059000	Seita.6G059000	XP_004972819.1 DNA replication complex GINS protein PSF3 isoform X2 [Setaria italica]	1.09E-10	5.89E-10	29.41666667	5.088392018	28.75	0.646451854	21.11	5.01002994	45.06333333	2.602332287	29.36333333	6.202139416	35.66	0.357910603	51.57333333	13.24641209	38.89666667	3.759977837	25.96333333	5.557790328	82.76666667	11.34204714	47.88666667	4.597144041	70.48333333	3.875568775
Seita.6G091300	Seita.6G091300	XP_004973052.1 NADPH--cytochrome P450 reductase [Setaria italica]	3.22E-05	5.34E-05	6.356666667	2.431158846	16.89	3.585763517	84.11333333	98.06327362	76.46333333	45.67189763	186.8066667	39.66416813	30.44333333	14.73358861	9.046666667	1.525133874	17.07666667	12.32811556	23.05	9.235198969	13.77333333	3.501889966	31.46	0.550181788	11.15333333	0.649332991
Seita.3G263600	Seita.3G263600	RCV17974.1 hypothetical protein SETIT_3G263600v2 [Setaria italica]	4.73E-06	9.03E-06	2.836666667	0.771059877	82.49	63.73222654	0.23	0.036055513	31.45	17.30327426	21.82666667	17.39780829	23.21	2.649207429	27.03333333	39.37144312	15.75666667	13.46911405	0.67	0.155884573	94.08	32.62942844	71.7	12.26082787	135.3	0.728560224
Seita.5G429500	Seita.5G429500	XP_004971071.1 uncharacterized protein LOC101762331 [Setaria italica]	3.50E-10	1.66E-09	31.25666667	17.9612147	37.19	25.3120979	1.353333333	0.44117268	28.74333333	14.39207189	17.20333333	8.443940628	60.84666667	12.32276484	23.65333333	18.99690852	14.13	7.739386281	1.623333333	0.167431578	85.44333333	13.73313268	60.94333333	23.10948146	143.69	4.15484055
Seita.3G173800	Seita.3G173800	XP_004961447.1 receptor-like protein kinase HSL1 [Setaria italica]	5.13E-06	9.73E-06	32.29333333	18.52571276	63.18666667	3.493742024	55.58666667	17.45557313	96.75	35.35983739	57.58333333	8.692395144	67.63	23.02316442	38.45	10.57073318	31.52	7.992327571	26.01333333	2.147238537	16.06666667	13.78043662	9.126666667	2.890092271	9.736666667	0.606657509
Seita.2G097500	Seita.2G097500	XP_004955905.1 probable LRR receptor-like serine/threonine-protein kinase At1g56130 isoform X2 [Setaria italica]	0.000537906	0.000730396	42.96	30.20118706	131.28	46.0726828	112.9333333	93.34321097	71.77666667	37.55409742	16.23666667	6.672932888	58.85333333	18.84313226	3.076666667	1.020114373	17.04666667	14.01823931	4.103333333	4.610209684	13.41333333	5.881618258	6.096666667	3.014802371	25.12	1.028980078
Seita.7G155700	Seita.7G155700	XP_004976123.1 hydroxycinnamoyltransferase 1 [Setaria italica]	1.32E-06	2.80E-06	11.71333333	4.434798004	16.46333333	2.895001439	9.976666667	3.469096905	130.9233333	84.3342548	207.0166667	78.69301706	47.00666667	14.95177693	10.27333333	3.276985403	14.15333333	5.428861145	9.053333333	0.346458271	15.11666667	4.456291433	17.58666667	5.961076525	13.16	0.345976878
Seita.8G301500	Seita.8G301500	RCU61733.1 hypothetical protein SETIT_J029500v2 [Setaria italica]	0.01793529	0.020073153	3.99	1.782105496	106.5933333	122.7021277	4.88	1.933571824	0.686666667	0.145028733	5.836666667	8.640221834	0.296666667	0.133166562	2.74	0.867467579	126.68	51.63583736	0.11	0.157162336	78.87	91.30097864	124.31	98.32073789	47.38666667	10.66063944
Seita.5G302000	Seita.5G302000	XP_004969799.1 ribose-phosphate pyrophosphokinase 3, chloroplastic [Setaria italica]	0.010804427	0.012417539	23.22666667	3.536344629	23.94666667	0.714865955	51.52333333	54.68904948	64.25666667	31.97800703	110.7433333	69.77003679	85.54	42.76586372	15.74	2.736475836	19.66	2.905322702	27.16666667	8.859877727	31.28333333	6.280305194	17.31666667	3.110664452	31.19333333	2.530935268
Seita.6G078300	Seita.6G078300	XP_004972966.1 lysine histidine transporter 2 isoform X2 [Setaria italica]	7.74E-11	4.34E-10	6.64	2.607201565	69.02333333	9.85519829	19.89333333	6.425576498	43.61666667	18.21697651	96.06333333	22.46201312	10.98666667	0.685006083	19.13333333	0.950385887	92.87	5.377071694	24.01	9.10112081	23.47	0.81957306	73.58	17.46208178	22.04666667	0.438216081
Seita.8G069000	Seita.8G069000	XP_004978934.1 ent-cassadiene C2-hydroxylase [Setaria italica]	0.001487307	0.001905409	10.7	8.928656114	2.493333333	2.087734019	16.44666667	9.6356906	32.29666667	17.23274886	58.79	32.83343875	314.0933333	250.0911594	6.41	5.102420994	7.923333333	2.534883298	22.87	16.80947352	3.976666667	1.542800484	11.11	2.207464609	14.04666667	1.634941385
Seita.5G387000	Seita.5G387000	XP_004970624.1 nematode resistance protein-like HSPRO1 [Setaria italica]	3.23E-11	2.03E-10	37.10666667	19.19016502	76.34333333	8.749041852	142.6433333	28.15464497	5.803333333	1.632002859	5.426666667	1.867654501	11.08666667	6.435560064	59.72	27.96621354	65.51	22.10092984	90.85333333	3.638108483	2.373333333	2.171666027	1.93	0.530282943	1.99	0.302654919
Seita.3G153500	Seita.3G153500	XP_004961285.1 photosynthetic NDH subunit of subcomplex B 3, chloroplastic [Setaria italica]	4.31E-09	1.56E-08	2.476666667	1.877773504	59.31666667	30.20731755	5.97	3.065990868	30.17333333	14.79494621	111.72	33.03994401	6.643333333	1.069080602	10.89333333	6.208947844	44.76666667	19.62106606	8.936666667	1.150362262	52.5	23.11136301	152.3266667	33.97520321	15.02	1.810165738
Seita.8G099900	Seita.8G099900	RCV37897.1 hypothetical protein SETIT_8G099900v2 [Setaria italica]	0.00011394	0.00017169	49.12666667	23.14806543	5.163333333	4.4872746	188.72	102.4940276	68.01	44.77560832	60.91333333	33.49634358	47.97	41.78629321	19.57	6.581861439	3.636666667	6.298891437	46.90333333	14.54769512	9.44	16.35055962	0	0	0	0
Seita.5G437500	Seita.5G437500	XP_004971139.1 random slug protein 5 [Setaria italica]	4.25E-05	6.91E-05	24.77	14.06597313	42.9	15.8695022	60.25666667	17.86033688	60.25	20.30200236	63.91333333	9.54072499	77.52666667	19.76174672	21.72333333	10.96786366	39.81333333	8.6759572	38.82333333	13.111603	19.03333333	2.751405701	20.64333333	3.95588591	27.86333333	1.087443485
Seita.6G128600	Seita.6G128600	XP_004973313.1 2-methylene-furan-3-one reductase [Setaria italica]	1.40E-13	1.73E-12	2.92	2.598384113	23.78	20.22721928	0.06	0.06	29.64333333	16.05769078	10.04333333	6.053836249	52.16666667	16.49814939	7.716666667	8.594279105	9	9.343302414	0.123333333	0.130511813	113.1366667	17.69534496	73.37333333	27.95428649	175.4	3.157704863
Seita.9G131200	Seita.9G131200	XP_004982110.1 germin-like protein 3-5 [Setaria italica]	0.000402355	0.000556884	23.99666667	16.21876177	4.65	2.540157475	22.69666667	15.39152472	36.51333333	27.96937134	113.23	66.73237071	258.2533333	183.2797889	1.54	0.226053091	0.16	0.196977156	5.563333333	3.584610625	10.96666667	3.698761054	9.436666667	4.185000996	9.996666667	0.648562513
Seita.9G071700	Seita.9G071700	XP_004981577.1 protein DETOXIFICATION 12 [Setaria italica]	1.53E-09	6.21E-09	19.16333333	3.729803391	56.00666667	9.785930376	40.23	9.408448331	43.12333333	5.612257419	70.13333333	13.69237866	36.09666667	9.165786018	28.36666667	6.511239001	58.83	5.355268434	30.26	4.991082047	21.44333333	0.71898076	78.35666667	12.41433983	13.79333333	1.663139601
Seita.4G096300	Seita.4G096300	XP_004965027.1 shikimate kinase 2, chloroplastic isoform X2 [Setaria italica]	0.004511109	0.0054359	12.71666667	5.257759345	44.3	12.89216429	163.41	131.7764004	34.57	13.71896862	52.87	29.75550537	39.41333333	24.70567816	14.60666667	1.215826194	37.98	23.74848837	78.59	18.49512639	4.65	2.416836776	4.38	0.785811682	7.036666667	0.73514171
Seita.1G313600	Seita.1G313600	RCV08283.1 hypothetical protein SETIT_1G313600v2 [Setaria italica]	1.36E-05	2.41E-05	17.87333333	16.94856139	117.5366667	31.0400553	164.4066667	94.15692451	35.90666667	21.60388931	65.51333333	21.66880323	22.64666667	3.000022222	18.69666667	13.48736569	25.40666667	19.95457174	10.42	4.703860117	3.856666667	1.712434914	5.163333333	1.954592882	6.696666667	1.037175652
Seita.7G246000	Seita.7G246000	RCV35516.1 hypothetical protein SETIT_7G246000v2 [Setaria italica]	2.63E-06	5.24E-06	24.71	13.76890337	70.88666667	28.36005877	107.1933333	15.13820443	41.99	17.76469533	66.92666667	33.48461189	47.46	13.88835123	14.06333333	8.5526682	19.27333333	2.197870181	20.25333333	2.536165084	40.12	8.938629649	28.32666667	4.805510726	12.7	2.598999808
Seita.2G441600	Seita.2G441600	XP_004958781.1 uncharacterized protein LOC101780876 isoform X1 [Setaria italica]	2.17E-17	1.03E-15	7.986666667	1.894131287	31.94333333	2.863081091	17.98333333	2.383365967	70.74	2.866583332	21.49	1.697174122	52.61	12.70787158	9.23	2.286853734	33.75333333	4.064632005	12.87666667	0.718215381	95.4	12.31064174	28.03666667	7.215790555	111.6	1.54970965
Seita.4G099300	Seita.4G099300	XP_004965046.1 beta-1,3-galactosyltransferase GALT1 [Setaria italica]	8.16E-05	0.000125751	21.98333333	11.09992042	46.17	25.44500147	92.45333333	19.67001356	39.63333333	12.8874254	46.77333333	10.19078669	62.18333333	29.14864376	32.36666667	20.20672248	59.53666667	13.17849131	45.56333333	13.87709023	13.96	1.502697574	18.53333333	2.630671651	13.99666667	0.387857362
Seita.3G109600	Seita.3G109600	XP_004960890.1 hexokinase-7 [Setaria italica]	4.67E-08	1.35E-07	21.29	18.79448589	18.51666667	15.54916182	117.85	33.29211168	23.75	9.798346799	5.676666667	2.478070486	26.95666667	15.55388483	70.57666667	52.0262485	42.87	31.72698694	156.7033333	18.34079969	6.62	4.478359074	1.103333333	0.231588716	1.04	0.430348696
Seita.3G200200	Seita.3G200200	XP_004961711.1 probable leucine-rich repeat receptor-like protein kinase At5g49770 [Setaria italica]	1.27E-05	2.27E-05	49.13333333	19.04207009	30.50333333	10.29663214	84.20333333	17.60485255	46.62	18.83064524	41.57	13.24194472	31.40333333	9.093131107	64.26	19.59936989	46.75333333	14.46029161	55.33666667	9.543696	13.55	3.290896534	16.06666667	3.328428057	13.31666667	0.64531646
Seita.8G025800	Seita.8G025800	XP_004978630.1 uncharacterized protein LOC101763071 isoform X1 [Setaria italica]	2.88E-07	6.99E-07	19.96666667	10.952362	35.62666667	21.01086703	4.716666667	1.270052492	31.09	16.40615433	54.03666667	21.22123543	33.22	3.848129416	30.34666667	13.43370512	36.25333333	17.20276238	12.24333333	1.135135822	59.21	12.51006395	109.1966667	19.90945588	64.63	3.440247084
Seita.2G422000	Seita.2G422000	XP_004958603.1 4-alpha-glucanotransferase DPE2 [Setaria italica]	6.89E-07	1.54E-06	154.0833333	32.68582771	13.07	2.064630718	13.72333333	4.439147816	26.78333333	3.268215619	10.69333333	1.570010616	29.18333333	9.171206754	106.42	72.94756542	9.033333333	0.652865479	7.836666667	0.892711226	44.07	13.15861695	16.91666667	10.62775768	58.61	3.192303244
Seita.1G032300	Seita.1G032300	RCV04829.1 LOW QUALITY PROTEIN: hypothetical protein SETIT_1G032300v2 [Setaria italica]	1.15E-08	3.75E-08	60.00333333	24.38398108	10.84333333	3.065001359	9.643333333	7.530002213	57.97333333	10.83889908	19.74666667	6.941227077	123.4133333	9.344797126	69.42333333	36.57853104	13.92333333	8.521656725	17.00666667	3.653181262	47.60666667	8.485495468	20.46333333	2.008888582	39.1	2.604476915
Seita.8G229000	Seita.8G229000	RCV39497.1 hypothetical protein SETIT_8G229000v2 [Setaria italica]	1.42E-06	2.99E-06	95.29	32.67605086	55.45666667	12.63374186	58.74666667	28.1238979	67.73333333	19.43344111	46.53666667	4.843731344	68.92333333	7.442293553	18.56	8.92	36.62	20.56311504	16.24666667	5.490048573	4.74	0.632692658	10.45	3.284980974	9.383333333	1.066130073
Seita.9G058300	Seita.9G058300	XP_004981459.1 uncharacterized protein LOC101779450 [Setaria italica]	0.000214636	0.000309433	29.38666667	11.29448686	56.20666667	19.25023203	79.97	31.47956639	68.25	16.54053506	42.03333333	12.82595935	52.51333333	14.61029888	47.27333333	23.91807336	44.69333333	19.07527807	30.44333333	3.648209607	13.61666667	6.591057073	14.57666667	4.113226633	9.293333333	0.570467644
Seita.3G376800	Seita.3G376800	XP_004963087.1 protein prenyltransferase alpha subunit repeat-containing protein 1-B [Setaria italica]	2.01E-10	1.01E-09	56.44666667	3.13767961	107.3766667	4.706594664	65.76	29.08346094	50.71333333	9.610714507	50.87	9.523586509	44.31666667	0.372871738	18.64333333	4.036549682	22.68666667	3.41746007	14.41333333	3.682734491	22.98666667	4.299503847	18.71666667	1.833148476	14.85666667	2.24110092
Seita.6G088800	Seita.6G088800	XP_012702109.1 beta-carotene isomerase D27, chloroplastic [Setaria italica]	1.06E-10	5.74E-10	3.153333333	1.75346324	25.57	17.13031523	0.316666667	0.220529665	78.55	21.82924873	95.58	22.65023399	33.32333333	3.745695307	0.963333333	0.474376784	5.366666667	4.241489518	0.04	0.034641016	88.58	18.4718678	94.84333333	23.99120742	61.49	1.890317434
Seita.5G386600	Seita.5G386600	XP_004970622.1 uncharacterized protein LOC101760316 [Setaria italica]	2.28E-13	2.64E-12	178.72	19.12473791	0.326666667	0.285365263	12.76	4.296091247	29.05333333	6.457556297	30.05666667	10.56115682	15.70666667	4.065788156	157.3133333	46.55104976	0.743333333	0.527288662	5.96	2.305016269	34.40666667	12.47791783	16.41333333	4.942492623	6.27	0.418688428
Seita.5G471000	Seita.5G471000	XP_004971455.1 dnaJ protein P58IPK homolog B [Setaria italica]	4.43E-05	7.17E-05	23.08333333	5.155825185	48.84	6.101942314	67.11666667	23.92500017	79.78333333	34.90590256	57.77333333	8.879376855	47.87666667	3.235681278	11.86	3.22465502	39.41	9.273710153	39.86	11.32675152	28.05333333	7.493372627	23.50666667	3.098230678	19.84333333	1.111410515
Seita.9G357700	Seita.9G357700	XP_004983955.1 uncharacterized protein LOC101766360 isoform X1 [Setaria italica]	4.21E-14	6.22E-13	14.11333333	8.882940579	17.06666667	6.062428006	6.49	1.628588346	38.24	15.16849696	15.05666667	5.29211048	62.6	9.832349668	14.73	5.343435225	16.25	4.651193395	9.796666667	0.50639247	118.31	24.88655058	44.83333333	5.305208133	128.3966667	5.938740046
Seita.9G000700	Seita.9G000700	RCV39823.1 hypothetical protein SETIT_9G000700v2 [Setaria italica]	7.14E-15	1.37E-13	95.71333333	9.533143938	50.12666667	22.81452242	91.12	15.11413908	95.98	0.814616474	69.90666667	16.54004938	82.69333333	3.140801384	0	0	0	0	0	0	0	0	0	0	0	0
Seita.3G211100	Seita.3G211100	XP_004961792.1 uncharacterized protein LOC101762812 [Setaria italica]	1.80E-09	7.22E-09	0	0	13.19333333	15.07238977	0	0	0	0	15.33	26.55233888	0	0	70.64666667	17.37466642	58.12	8.662563131	65.79333333	11.44693118	91.84333333	30.92976129	86.35	16.19500232	84.04333333	5.171231317
Seita.6G181600	Seita.6G181600	XP_004973672.1 alpha-amylase isozyme 3D [Setaria italica]	0.001107393	0.001441763	0.506666667	0.257940562	60.35	57.06729273	230.99	45.53978371	0.07	0.017320508	0.33	0.415812458	0.413333333	0.398288003	0.846666667	1.069781909	36.86	27.7634634	154.7266667	200.3077084	0.026666667	0.046188022	0.033333333	0.057735027	0	0
Seita.4G218100	Seita.4G218100	XP_004965896.1 30S ribosomal protein S31, chloroplastic [Setaria italica]	2.45E-14	3.95E-13	20.33333333	7.779263033	14.8	7.318244325	3.746666667	1.515794621	56.64	27.65236518	19.14333333	4.303165502	61.62333333	10.44393764	10.65	0.321869539	5.946666667	2.51406709	5.876666667	1.082604883	130.1733333	13.51378679	31.26666667	8.073006462	122.8266667	4.197443666
Seita.9G490600	Seita.9G490600	XP_004985191.1 GDP-mannose transporter GONST3 isoform X1 [Setaria italica]	9.74E-05	0.000148316	28.88	9.254344925	18.29333333	4.866007946	64.37	27.6501519	69.53333333	35.86090118	111.5166667	47.0877631	28.23333333	9.973727154	42.27	18.66344823	24.13333333	15.66369156	57.78333333	13.78498579	14.77333333	9.882734102	13.14333333	5.177492958	9.266666667	0.418608807
Seita.1G058300	Seita.1G058300	XP_004951639.1 uncharacterized protein LOC101773399 isoform X1 [Setaria italica]	5.52E-09	1.95E-08	29.20333333	17.53734396	17.87	2.079831724	17.81333333	12.19139997	120.8266667	14.90504724	129.4966667	46.89523785	38.57	3.188871274	13.49	11.3990175	4.273333333	5.659190166	9.433333333	1.961665959	49.91333333	19.31033229	34.74333333	7.936607168	16.20333333	3.438609215
Seita.9G579300	Seita.9G579300	XP_004986088.1 hexose carrier protein HEX6 [Setaria italica]	1.83E-10	9.26E-10	10.36	5.579390648	9.976666667	6.528141645	1.11	0.771492061	65.14333333	21.69345139	36.31	9.573343199	49.31666667	12.92284927	6.356666667	4.058846306	5.076666667	4.581269839	1.233333333	0.065064071	101.17	11.42573849	91.64666667	38.04069707	103.9733333	0.698736956
Seita.5G234600	Seita.5G234600	XP_004969232.1 cytochrome P450 CYP72A219 [Setaria italica]	8.35E-05	0.000128387	9.45	5.567198577	50.03333333	46.76170905	150.1466667	74.66701101	63.28333333	26.65494763	68.56666667	22.92663153	49.68666667	14.7062651	9.853333333	7.548896167	33.15666667	14.99523369	24.76	18.10420669	9.893333333	4.649992832	7.436666667	1.341504131	4.106666667	0.02081666
Seita.3G167300	Seita.3G167300	XP_004961405.1 probable starch synthase 4, chloroplastic/amyloplastic [Setaria italica]	8.58E-13	8.39E-12	21.21333333	4.09360884	39.85666667	15.88602635	6.94	3.749279931	37.43333333	7.386212381	19.30333333	4.005125882	59.6	11.85062024	26.53333333	7.440170249	43.45	13.13134799	15.44	2.623890242	66.46	3.66	30.01	0.918477	113.25	1.093297764
Seita.2G147800	Seita.2G147800	XP_022679685.1 DNA-binding protein SMUBP-2 [Setaria italica]	4.52E-08	1.31E-07	21.09	14.97148289	46.66	15.84668735	2.696666667	1.498076545	27.21333333	11.13483423	33.54666667	26.89735365	56.31333333	11.07239962	23.93666667	18.74007026	30.86666667	14.07643539	2.23	0.691592365	55.90666667	5.035298733	74.78	11.06769624	104.1766667	3.405353628
Seita.1G038400	Seita.1G038400	RCV04900.1 hypothetical protein SETIT_1G038400v2 [Setaria italica]	6.64E-05	0.000104001	28.93333333	17.63862334	130.9033333	50.08724022	60.11666667	24.07419019	35.10333333	24.50409218	19.21333333	13.77796187	51.3	5.344614111	52.51333333	30.11724644	36.37666667	17.86057483	32.81666667	8.039006987	21.04666667	26.96778139	4.78	1.810303842	5.383333333	0.804072965
Seita.1G026400	Seita.1G026400	XP_004951208.1 LOW QUALITY PROTEIN: sucrose:sucrose 1-fructosyltransferase-like [Setaria italica]	1.10E-08	3.60E-08	0.013333333	0.023094011	64.55333333	27.9019396	0.183333333	0.032145503	6.2	2.960050675	54.85333333	31.63708952	0.39	0.163707055	0	0	209.27	56.89867134	0.79	0.393573373	16.09666667	16.64948147	114.0633333	59.5189418	10.82333333	0.679288844
Seita.8G266100	Seita.8G266100	XP_004978910.1 putative disease resistance protein RGA3 isoform X1 [Setaria italica]	3.39E-09	1.27E-08	42.81666667	0.250266525	34.67333333	5.892285917	17.07	8.423188232	22.56	8.381193232	21.15	1.416792151	27.71666667	4.990754786	70.08666667	12.07585332	63.14666667	13.3769441	22.67	4.124645439	32.85333333	2.924044003	55.67	12.18785871	65.52666667	1.893207155
Seita.3G297100	Seita.3G297100	XP_004962525.1 laccase-25 [Setaria italica]	0.000141304	0.000209795	6.466666667	5.067270797	6.836666667	1.353378489	43.78666667	15.06114316	20.06	9.788385975	40.65333333	20.56293834	111.2966667	100.1573544	13.86666667	11.15918605	10.46	2.173453473	212.11	113.5320743	3.136666667	1.515728648	3.316666667	1.104098426	2.983333333	0.357258077
Seita.8G123700	Seita.8G123700	XP_004979300.1 putative F-box protein PP2-B12 [Setaria italica]	1.30E-08	4.20E-08	29.34333333	10.79285103	57.69666667	9.333779156	52.54	13.07581355	58.53333333	6.806117346	50.04333333	10.44839382	74.18333333	10.35372558	25.6	9.400813795	49.23666667	11.21137964	8.993333333	3.046413191	14.86	4.160144228	21.76666667	2.170952172	31.08	2.6853119
Seita.9G107900	Seita.9G107900	XP_004981898.1 thioredoxin-like protein AAED1, chloroplastic [Setaria italica]	9.87E-13	9.40E-12	32.09	21.33555483	14.9	7.259524778	2.763333333	0.549302588	38.37	18.74625029	26.11333333	5.363733153	61.84666667	13.55963249	19.29666667	3.152924568	9.733333333	3.144142702	2.713333333	0.973721384	88.86333333	11.15760876	43.81666667	9.350199641	133.2866667	7.0737708
Seita.5G094900	Seita.5G094900	XP_022682587.1 LEAF RUST 10 DISEASE-RESISTANCE LOCUS RECEPTOR-LIKE PROTEIN KINASE-like 2.3 isoform X1 [Setaria italica]	0.001195271	0.001549304	30.68333333	12.27306943	154.9633333	105.9944948	19.49333333	4.252085763	59.13333333	24.10438618	67.48666667	37.99182193	32.05	4.321469657	13.31333333	9.285000449	44.69666667	16.06968056	15.39	9.519669112	8.24	6.036696116	9.446666667	2.435453414	17.42666667	4.49592408
Seita.7G184500	Seita.7G184500	XP_004976402.1 sphingoid long-chain bases kinase 1 [Setaria italica]	9.36E-06	1.70E-05	16.07333333	5.234733358	53.38666667	38.61116721	95.26666667	29.18136449	32.83333333	8.622739317	45.57	7.197756595	19.21333333	6.06615474	21.71	8.996604915	66.93	21.68220699	66.61333333	2.800720145	13.95333333	2.143276308	34.71	8.568943926	5.646666667	0.739076
Seita.7G314000	Seita.7G314000	XP_012703196.1 5'-3' exoribonuclease 4 isoform X1 [Setaria italica]	1.17E-07	3.09E-07	58.42	10.4536166	75.68666667	13.77746106	66.58666667	40.0138905	66.76666667	19.23004507	61.90666667	15.16160392	80.77666667	7.046703721	10.04	4.11933247	9.716666667	2.430233185	9.98	1.854534982	9.986666667	3.374793821	10.30666667	1.391450083	11.66	0.551089829
Seita.1G232800	Seita.1G232800	XP_004953106.1 aspartic proteinase nepenthesin-1 [Setaria italica]	6.42E-10	2.85E-09	18.45333333	12.17463483	40.00666667	18.48625796	1.846666667	1.775227685	170.0066667	29.60532779	144.8666667	61.97270394	96.45	33.15165758	0	0	0	0	0	0	0	0	0	0	0	0
Seita.2G239600	Seita.2G239600	XP_004957087.1 glutathione transferase GST 23 [Setaria italica]	8.97E-10	3.85E-09	25.88333333	3.263806571	49.76	12.12189754	45.08666667	8.427718157	79.31333333	11.81650258	48.29	10.48602403	46.08333333	3.831257409	32.12	0.65	46.60666667	1.354338707	50.70666667	6.831290752	15.18666667	3.900670882	20.8	7.862690379	10.31333333	0.561278303
Seita.2G159200	Seita.2G159200	RCV11072.1 hypothetical protein SETIT_2G159200v2 [Setaria italica]	1.46E-07	3.77E-07	11.86333333	8.547598103	106.25	32.18485203	126.8366667	64.95792972	10.98	8.434506506	9.186666667	5.197541085	143.73	48.61629459	19.43333333	5.964866581	14.69666667	3.717221184	19.02333333	1.186858599	1.79	0.812649986	0.466666667	0.236924742	5.093333333	0.850078428
Seita.2G226800	Seita.2G226800	XP_004956992.1 probable thylakoidal processing peptidase 2, chloroplastic [Setaria italica]	5.08E-07	1.17E-06	18.75	8.31473391	64.05333333	3.77086639	47.07333333	25.66791837	80.28666667	15.83876994	59.31666667	11.47088634	51.12	9.27068498	22.46	9.766621729	44.01333333	11.72554618	18.79	3.046850833	26.24	5.320479302	22.59333333	2.861491453	13.26333333	0.475008772
Seita.8G208100	Seita.8G208100	XP_004979813.1 heavy metal-associated isoprenylated plant protein 27 [Setaria italica]	1.37E-15	3.47E-14	142.6266667	21.65356861	27.54333333	7.696085585	38.17	16.09798745	8.27	4.036793282	7.05	3.58146618	29.37666667	0.594754851	135.9566667	18.81078503	16.45	3.47844793	41.98	2.668032983	3.793333333	0.979914962	6.15	1.700617535	8.54	0.973498844
Seita.8G326300	Seita.8G326300	-	0.000271277	0.000385236	23.69	9.865637334	52.45333333	7.832377247	37.85666667	10.03860714	49.62666667	12.91433441	71.99666667	26.92003034	47.54666667	10.39993429	31.11	6.2719375	52.88333333	16.19122087	27.71	4.351907628	18.91333333	1.410472734	26.52	5.639264136	24.65	10.13038499
Seita.3G013600	Seita.3G013600	XP_022680922.1 uncharacterized protein LOC101759277 [Setaria italica]	2.55E-14	4.08E-13	0.286666667	0.092915732	38.47666667	9.765911802	0.126666667	0.070945989	0.106666667	0.061101009	9.59	16.40263089	0.063333333	0.015275252	96.57333333	12.89076155	97.16333333	9.352867653	75.28333333	12.51930642	50.94666667	9.61616001	57.25	5.329737329	38.84666667	3.679257171
Seita.9G083400	Seita.9G083400	RCV40786.1 hypothetical protein SETIT_9G083400v2 [Setaria italica]	7.78E-11	4.36E-10	30.73	10.87135226	35.03333333	0.506589906	36.75666667	11.61009187	39.56666667	4.774854274	15.28333333	5.22651254	127.49	24.98537772	31.13666667	3.08230974	31.50666667	6.148181303	30.05333333	2.16797909	37.5	11.73571898	15.62666667	2.237617781	32.18333333	2.162876172
Seita.9G169200	Seita.9G169200	XP_004982436.1 serine/threonine-protein kinase SAPK10 [Setaria italica]	1.41E-14	2.44E-13	20.46666667	7.053349086	24.77333333	19.33283821	6.836666667	1.247410651	11.05	1.23866864	5.966666667	2.852548568	25.56	7.291563618	50.05666667	13.21862827	39.45333333	14.03134467	41.02333333	1.29063292	76.92	6.781378916	15.01	2.830953903	145.25	6.43037324
Seita.7G134800	Seita.7G134800	XP_004975939.1 beta-glucosidase 12 [Setaria italica]	0.000392604	0.000544488	16.52333333	5.917012196	2.683333333	1.920138884	83.94	63.72507277	36.24666667	21.76952304	14.65	2.988795744	3.946666667	0.673374586	36.83	35.84392836	22.71	0.733280301	17.88	6.309706808	19.88	1.753510764	124.7266667	65.08424182	82.31333333	3.463543465
Seita.8G123100	Seita.8G123100	XP_004979296.1 probable WRKY transcription factor 75 [Setaria italica]	0.000485596	0.000664046	7.283333333	5.494236374	23.86333333	16.37461552	77.17	45.70390465	73.96666667	33.53128738	89.12	39.72009189	47.43333333	32.79469063	16.49333333	12.75671327	33.06333333	16.95339002	64.01333333	9.852443013	9.833333333	4.111719024	17.10333333	7.901596885	1.876666667	0.292631737
Seita.5G024100	Seita.5G024100	XP_004967532.1 putative methyltransferase DDB_G0268948 [Setaria italica]	0.000139193	0.00020696	16.48333333	10.48887665	9	4.91857703	30.86333333	31.36165227	118.7233333	38.08966308	93.04	55.608966	68.12666667	35.82927062	25.25	1.02	13.76666667	5.561711367	28.95666667	15.86496244	27.25	20.67063376	20.47	5.429069902	9.243333333	0.621396277
Seita.6G037400	Seita.6G037400	XP_004972675.1 putative germin-like protein 12-4 [Setaria italica]	0.004318199	0.005212611	1.37	0.360138862	160.9233333	127.5832945	1.986666667	0.502924779	2.033333333	0.120554275	6.22	3.341436817	7.113333333	0.640416531	40.35333333	19.8649247	179.48	149.3614047	31.91	26.38327501	3.27	3.128849629	9.55	6.535074598	16.81	2.395391409
Seita.7G289200	Seita.7G289200	RCV36059.1 hypothetical protein SETIT_7G289200v2 [Setaria italica]	1.62E-11	1.10E-10	59.84	7.641590149	100.55	7.076376191	118.81	44.48210764	57.78	13.47251647	94.8	13.19609412	27.63333333	2.175415669	0.123333333	0.180092569	0.103333333	0.111504858	0.043333333	0.032145503	0.08	0.055677644	0.043333333	0.005773503	0.126666667	0.096090235
Seita.3G405100	Seita.3G405100	RCV19687.1 hypothetical protein SETIT_3G405100v2 [Setaria italica]	2.47E-07	6.08E-07	40.28333333	15.55160549	55.44666667	5.190465618	58.80666667	14.32939752	37.62666667	5.489684265	52.35333333	8.111968524	23.10666667	6.406944149	36.30666667	6.50410127	42.35666667	5.335544333	56.00666667	4.087179141	19.01333333	2.590643421	27.86333333	6.779766466	9.12	0.357910603
Seita.3G146500	Seita.3G146500	XP_004961217.1 monothiol glutaredoxin-S9 [Setaria italica]	8.68E-09	2.92E-08	26.09	18.97991307	16.48	12.78256234	122.2533333	43.16716847	18.62333333	6.588037138	21.53333333	8.196934386	7.74	5.886153243	71.71666667	40.21189169	23.70333333	21.77551913	140.0766667	9.234242434	3.84	0.690869018	4.033333333	0.829477747	0.68	0.230651252
Seita.2G443900	Seita.2G443900	XP_004958805.1 arogenate dehydratase/prephenate dehydratase 2, chloroplastic [Setaria italica]	1.65E-08	5.22E-08	27.53	4.688677852	45.05666667	15.39709821	85.6	15.01320752	29.86	5.452366459	39.11666667	11.20946624	32.06666667	12.54293559	28.52	2.887022688	59.01333333	17.53230542	66.71666667	2.290945947	11.16	2.844521049	18.02	2.171727423	14.05	0.612943717
Seita.5G383100	Seita.5G383100	XP_004970594.1 heme-binding-like protein At3g10130, chloroplastic [Setaria italica]	4.09E-06	7.88E-06	2.996666667	0.653783858	153.94	57.69590713	1.336666667	0.771059877	47.99666667	2.370070322	86.76666667	65.00652762	44.88333333	11.17992993	0.816666667	0.590028248	44.30666667	18.66928047	0	0	24.51	1.788966182	38.75666667	7.039277899	10.3	1.091237829
Seita.3G057200	Seita.3G057200	RCV15450.1 hypothetical protein SETIT_3G057200v2 [Setaria italica]	1.05E-07	2.78E-07	70.27666667	33.79943244	3.083333333	2.533482452	3.833333333	2.146539851	40.82666667	20.28755612	10.00333333	2.972950274	56.10333333	15.05096785	57.24	40.76176272	3.963333333	1.610165623	1.43	1.234665947	49.11666667	33.67875047	14.94666667	13.19234753	145.27	3.09481825
Seita.5G049700	Seita.5G049700	XP_012701298.1 uncharacterized protein LOC101768427 [Setaria italica]	1.29E-06	2.74E-06	13.52666667	9.471802011	16.12	8.569083965	16.59333333	10.66848787	99.93	57.12067226	60.62	27.9984446	175.7266667	68.17149722	7.193333333	3.460308271	15.05	5.017479447	5.823333333	1.762223974	19.19	14.31443677	13.23666667	3.046741429	12.95333333	0.71696118
Seita.3G451300	Seita.3G451300	QCC26833.1 gagpol polyprotein [Zea mays]	9.80E-14	1.29E-12	0	0	31.13	27.89268184	0	0	0	0	4.046666667	7.009032268	0	0	81.17333333	7.011065064	122.6466667	8.082903769	88.59666667	14.84074234	37.78666667	1.51757482	41.19666667	8.765673581	49.32666667	1.763698765
Seita.5G400900	Seita.5G400900	XP_004970776.1 amino acid permease 8 [Setaria italica]	0.016633158	0.018684123	111.7233333	88.7380822	1.063333333	1.572778857	1.7	0.01	51.9	8.96715674	59.08666667	31.79062178	19.60333333	1.89568809	133.6666667	121.5891859	11.52666667	18.01039792	16.38666667	12.09318127	16	11.16059586	27.56333333	14.05334243	5.35	0.357631095
Seita.7G034400	Seita.7G034400	RCV32834.1 hypothetical protein SETIT_7G034400v2 [Setaria italica]	6.34E-07	1.43E-06	26.51666667	8.740665497	22.08666667	16.31099425	3.036666667	2.551104336	113.8266667	55.62131995	21.76666667	12.63299384	41.82333333	38.36578467	5.233333333	2.56000651	2.68	3.541525095	2.816666667	4.318904182	50.81666667	7.91684491	41.74	15.39936362	123.08	8.910875378
Seita.3G384900	Seita.3G384900	XP_004963135.1 transcription factor PIF4 isoform X1 [Setaria italica]	1.78E-11	1.20E-10	16.49666667	4.761935881	38.32666667	14.09809325	97.58333333	22.70193017	10.57	1.901657172	19.42333333	4.763416141	13.76666667	3.207808182	45.34	28.0791898	59.03333333	3.373134052	119.96	4.549142776	8.796666667	3.345270293	20.83333333	0.744669949	5.263333333	0.123423391
Seita.5G135300	Seita.5G135300	XP_014660788.1 uncharacterized protein LOC101755562 isoform X1 [Setaria italica]	2.50E-07	6.15E-07	24.52	7.991726972	45.65333333	28.77283847	8.823333333	6.00703199	30.64666667	11.45732226	28.03333333	7.194250019	46.70333333	4.076203299	34.05	11.21776716	16.64666667	5.511935534	12.69	0.603075451	60.21333333	12.67414823	47.98	17.69839823	98.27333333	4.759016005
Seita.3G069100	Seita.3G069100	XP_004960553.1 uncharacterized protein LOC101785741 [Setaria italica]	6.97E-17	2.72E-15	25.18666667	7.85500053	44.02666667	1.934019993	16.15	5.754589473	23.13666667	0.91876729	25.67666667	1.179590324	38.72666667	1.727319696	25.68333333	6.145440044	27.57666667	7.569625706	15.10333333	3.055230488	79.85333333	2.810023725	40.67	3.086373276	91.23333333	1.372382357
Seita.4G145400	Seita.4G145400	XP_004965368.1 protein DETOXIFICATION 16 isoform X2 [Setaria italica]	3.16E-14	4.84E-13	11.89	4.793506024	28.44666667	17.38501174	5.57	0.53563047	62.39333333	4.375503781	108.11	11.98525344	38.79333333	4.219210037	7.846666667	2.840093895	31.56333333	8.821600384	3.696666667	1.026661255	40.28	10.79500347	97.60333333	10.16739068	15.67333333	0.941080939
Seita.9G298500	Seita.9G298500	XP_004983465.1 peroxidase A2 [Setaria italica]	0.000406405	0.000561859	16.49666667	25.52935826	1.81	0.939521155	0.57	0.18	1.163333333	1.114689792	0.656666667	0.243378991	45.74	37.69373555	90.95	152.5699803	1.113333333	0.53891867	0.51	0.213775583	71.78666667	30.64173679	14.26666667	16.1403387	206.43	6.523488331
Seita.8G134800	Seita.8G134800	XP_012703470.1 UDP-glycosyltransferase 73E1 [Setaria italica]	4.31E-07	1.01E-06	18.89666667	12.13740637	66.36666667	60.65378499	15.70333333	2.555803853	75.22333333	27.43193091	126.9166667	25.82981675	103.79	26.1010881	2.183333333	1.841095688	15.29333333	2.712974997	0.73	0.401123422	10.57333333	4.696065729	14.47	4.389749423	1.096666667	0.605750224
Seita.9G372300	Seita.9G372300	-	4.51E-08	1.30E-07	42.32333333	6.166565765	55.57666667	10.543777	36.84	12.33056365	64.55333333	14.25188175	59.02666667	4.843080975	51.52	5.443353746	26.8	6.394654017	31.29666667	3.837607762	14.96	3.485096842	21.23	3.064898041	26.87	7.39008119	19.77333333	2.241301705
Seita.8G208400	Seita.8G208400	XP_004979814.1 putative disease resistance RPP13-like protein 1 isoform X1 [Setaria italica]	2.68E-08	8.13E-08	25.64666667	0.855589465	31.66666667	15.15620115	6.973333333	2.394918231	33.13	3.065632072	26.45333333	4.032695542	38.44666667	7.526123393	47.76666667	7.678393929	29.81	17.18477233	5.646666667	2.0954554	64.97666667	15.70225568	75.35666667	13.82094907	63.06	2.590984369
Seita.5G279100	Seita.5G279100	XP_012701972.1 uncharacterized protein LOC101772978 isoform X1 [Setaria italica]	6.51E-10	2.88E-09	21.04	0.175214155	39.39	3.767930466	20.03	10.19183987	22.17333333	4.728956897	23.52666667	5.206095786	29.49333333	4.939153099	53.14666667	4.687017531	50.06666667	5.705035787	39.95	5.325861433	47.60333333	4.937371095	43.71666667	1.103464242	57.97666667	1.565769247
Seita.7G017400	Seita.7G017400	RCV32619.1 hypothetical protein SETIT_7G017400v2 [Setaria italica]	6.46E-13	6.51E-12	83.68333333	10.28024481	113.8066667	32.04256284	73.75333333	10.46172229	52.74666667	13.16423311	59.23	6.920498537	63.25666667	5.27230816	0.426666667	0.203059925	0.416666667	0.120554275	0.063333333	0.109696551	0.236666667	0.281128678	0.193333333	0.100664459	0.22	0.199749844
Seita.1G196000	Seita.1G196000	XP_004952775.1 molybdopterin synthase sulfur carrier subunit [Setaria italica]	1.57E-10	8.10E-10	46.13666667	3.615595848	50.33666667	10.57404527	76.43333333	18.81667966	19.77666667	3.071503432	20.47	2.650113205	39.00666667	5.769482935	49.99	7.070084865	49.17	3.621229073	57.65	4.063877459	9.583333333	0.620107518	12.84333333	4.720903868	16.59333333	1.635124868
Seita.2G509700	Seita.2G509700	TKW33480.1 hypothetical protein SEVIR_2G238832v2 [Setaria viridis]	1.03E-05	1.86E-05	88.69	42.88158113	48.73666667	9.516114403	77.99666667	35.82313824	64.90666667	33.65088458	74.67	38.21951465	73.25666667	13.10045928	4.446666667	1.716809056	2.666666667	0.467582435	2.446666667	0.137961347	3.42	1.139254142	2.196666667	0.749021584	3.86	0.487749936
Seita.1G244400	Seita.1G244400	XP_004953195.1 probable metal-nicotianamine transporter YSL14 [Setaria italica]	4.05E-09	1.48E-08	74.88333333	5.739035924	8.926666667	3.600574028	22.04333333	11.04561602	60.02333333	13.95985076	84.82666667	25.48468233	38.07	9.903368114	66.77333333	14.3246687	15.35333333	1.403578759	23.34	4.841724899	15.09	3.168390759	23.91666667	10.16128109	9.193333333	0.604676222
Seita.9G066100	Seita.9G066100	XP_004981514.1 uncharacterized protein LOC101765788 [Setaria italica]	1.59E-10	8.17E-10	10.12333333	9.8223843	27.99333333	16.38252219	0.826666667	0.875004762	33.86333333	8.774749759	22.62	13.47422354	63.73333333	10.01976214	10.32	8.66138557	19.79333333	9.586273172	1.5	0.185202592	80.26	22.09766277	54.31	18.64224235	115.4266667	6.567300308
Seita.3G137100	Seita.3G137100	XP_004961141.1 uncharacterized protein LOC101777254 [Setaria italica]	1.72E-05	3.00E-05	1.753333333	1.23872246	0.176666667	0.305995643	42.54666667	23.10268455	51.16666667	53.05802987	37.67333333	27.20001532	11.82333333	8.551124682	41.26	50.45369263	8.326666667	11.10470771	242.7666667	121.6418515	0.956666667	1.013179813	0.623333333	0.550121199	0.063333333	0.109696551
Seita.5G361200	Seita.5G361200	XP_004970385.2 trans-cinnamate 4-monooxygenase [Setaria italica]	3.53E-06	6.86E-06	0.016666667	0.028867513	0.506666667	0.075055535	0.156666667	0.271354627	55.41333333	62.72414952	367.7466667	199.0210115	2.3	0.994132788	0	0	1.503333333	1.913382694	0.113333333	0.105987421	0.676666667	0.508560059	10.13	1.746968803	0.496666667	0.030550505
Seita.2G223700	Seita.2G223700	RCV11897.1 hypothetical protein SETIT_2G223700v2 [Setaria italica]	7.71E-07	1.71E-06	16.63333333	13.1680687	12.61	6.459512365	157.21	55.06920464	25.12666667	0.355011737	27.41666667	14.12420735	26.92333333	18.15725842	49.52	35.49479258	29.87333333	28.02461834	80.11666667	21.71133421	7.596666667	6.935231311	2.156666667	0.381094914	3.633333333	0.354729944
Seita.3G361600	Seita.3G361600	RCV19153.1 hypothetical protein SETIT_3G361600v2 [Setaria italica]	2.01E-05	3.47E-05	37.67333333	6.948930373	46.29333333	16.81816379	16.60666667	13.21747833	25.20666667	10.89227861	24.13	5.451155841	36.96	4.677723805	38.63	14.89374701	31.36666667	13.44642827	14.65	2.280065789	45.44	7.920473471	50.82666667	5.818396113	70.66666667	3.118033568
Seita.5G078700	Seita.5G078700	XP_004968005.1 rust resistance kinase Lr10 isoform X1 [Setaria italica]	1.82E-10	9.21E-10	11.95	5.958288345	7.256666667	2.95500141	5.42	2.766893565	48.55666667	9.351365319	41.48	16.78029499	23.41	4.11802137	29.39333333	11.86889352	49.23	8.950480434	5.723333333	3.277214264	68.95333333	15.2781947	86.50333333	8.865581387	59.64666667	8.512193215
Seita.3G148600	Seita.3G148600	XP_004961242.1 protein MALE DISCOVERER 2 [Setaria italica]	9.66E-06	1.76E-05	17.15	6.767340689	41.22666667	9.725565965	81.66666667	28.85623907	44.07666667	19.44549905	43.18333333	13.92099254	33.65666667	9.221086342	37.02666667	10.41897468	53.59333333	14.31377425	50.81333333	0.725074709	11.50666667	2.35818433	11.48	2.296323148	11.97333333	0.136503968
Seita.8G342100	Seita.8G342100	XP_012704002.1 putative disease resistance RPP13-like protein 3 [Setaria italica]	3.99E-09	1.46E-08	7.17	0.93696318	39.24	13.27371839	13.43	7.859777351	29.32	5.324650223	19.61	11.14596339	36.14333333	12.79669619	39.9	3.018261089	70.20666667	6.086093438	30.67333333	5.645461304	31.59333333	4.39197374	54.45	7.576588942	65.15666667	3.335540936
Seita.4G196100	Seita.4G196100	XP_004965719.1 transmembrane 9 superfamily member 8 [Setaria italica]	5.00E-06	9.51E-06	29.16666667	7.887847193	30.38333333	8.426187355	52.16666667	9.212764695	42.97666667	10.26935895	41.85333333	8.634682005	33.57666667	8.06083329	41.58	10.89211182	47.26666667	15.02349604	63.27666667	4.456953369	20.22666667	2.42687728	20.48	4.56566534	13.88	0.552177508
Seita.5G249100	Seita.5G249100	RCV26485.1 hypothetical protein SETIT_5G249100v2 [Setaria italica]	8.19E-17	3.14E-15	57.17333333	7.918619408	77.21666667	9.653425989	69.21333333	8.421902002	73.61666667	13.68280064	61.66	9.30413349	95.23333333	9.523866512	0.323333333	0.146401275	0.266666667	0.087368949	0.216666667	0.08326664	0.4	0.075498344	0.133333333	0.083864971	0.433333333	0.073711148
Seita.1G098800	Seita.1G098800	XP_004952005.1 disease resistance protein RGA2 isoform X1 [Setaria italica]	3.24E-11	2.03E-10	32.69	9.56046547	86.08333333	12.06044084	77.56333333	12.79856763	48.98666667	6.15001084	51.33	19.39954896	43.02666667	6.306324867	12.43333333	2.383072247	40.03	2.526835966	12.85	2.270264302	6.243333333	1.390047961	12.54	2.217859328	11.53333333	0.655311631
Seita.6G049900	Seita.6G049900	XP_004972755.1 RNA polymerase sigma factor sigA [Setaria italica]	1.27E-07	3.32E-07	36.92	6.700559678	27.33666667	19.01245469	0.82	0.815414005	47.24666667	18.80558516	45.01	15.77866915	32.3	5.146445375	39.71	22.47143075	4.93	4.417137082	0.46	0.384317577	74.96666667	7.771437019	57.44333333	6.911594124	67.11333333	2.57391401
Seita.5G003800	Seita.5G003800	XP_012701304.1 LOW QUALITY PROTEIN: WRKY transcription factor 6-like [Setaria italica]	2.21E-06	4.46E-06	21.57	9.821344104	59.51666667	5.412119117	86.91	35.44591514	45.33333333	7.565344231	33.90666667	8.490378869	30.48	11.47688547	30.57333333	13.65770601	46.57333333	20.02377171	58.61333333	7.600752156	7.11	2.894874781	6.953333333	3.462258415	3.923333333	0.47648015
Seita.7G407900	Seita.7G407900	TKW40697.1 hypothetical protein SEVIR_1G262800v2 [Setaria viridis]	2.65E-13	3.03E-12	2.503333333	1.189719855	2.253333333	0.618573628	1.91	0.052915026	3.23	0.988534269	2.33	1.984641025	4.576666667	1.130722483	73.15333333	28.85156899	92.28	6.635141295	50.61666667	7.604908503	52.05333333	9.25929443	68.33	1.052283232	77.40666667	4.081474407
Seita.5G203300	Seita.5G203300	XP_004968996.3 cysteine-rich receptor-like protein kinase 10 [Setaria italica]	2.23E-06	4.49E-06	55.23666667	10.36481709	90.51333333	18.01125852	58	33.06324092	27.58	2.182269461	30.1	7.134724942	31.03333333	1.374057253	25.59666667	12.44418472	35.99	9.243462555	17.67666667	3.799807013	11.66666667	2.125566591	33.69333333	5.040162034	13.05333333	0.825610885
Seita.7G237700	Seita.7G237700	RCV35412.1 hypothetical protein SETIT_7G237700v2 [Setaria italica]	3.68E-11	2.25E-10	0.62	0.29816103	1.103333333	0.30664855	1.196666667	0.71932839	1.066666667	0.463609031	1.8	2.121768131	1.086666667	0.056862407	93.42333333	19.69978765	89.41333333	17.91976655	78.43666667	14.9844931	27.44666667	7.280153387	93.74	33.15357145	40.13333333	5.08374206
Seita.9G294600	Seita.9G294600	XP_004983427.1 NAD(P)H-quinone oxidoreductase subunit S, chloroplastic [Setaria italica]	5.28E-12	4.15E-11	16.87333333	1.532883992	22.79	11.48602194	2.206666667	1.140716149	39.67	14.20577699	38.26333333	11.98508378	43.56333333	7.798360939	17.99333333	1.99630492	11.83	4.910274941	3.366666667	0.429224106	74.14333333	8.335570366	75.99	14.36813488	82.08333333	0.505799697
Seita.2G305900	Seita.2G305900	XP_004957625.1 NADPH--cytochrome P450 reductase [Setaria italica]	3.11E-12	2.60E-11	5.223333333	0.679288844	31.30333333	6.758952088	5.733333333	1.251172783	42.16	12.77147995	112.25	18.72928456	40.05333333	6.005874902	5.963333333	0.923164846	26.02333333	6.952857926	5.64	1.11530265	51.52333333	16.64470587	88.74	16.40948201	13.78333333	0.550847831
Seita.9G532500	Seita.9G532500	XP_004985612.1 4-alpha-glucanotransferase DPE2 [Setaria italica]	2.93E-12	2.47E-11	7.26	4.379212258	12.5	5.886841258	0.876666667	0.141891978	29.95666667	8.164957644	24.26666667	12.50467646	68.40666667	17.2305117	6.396666667	4.87571875	8.07	5.522064831	1.083333333	0.207444772	84.57333333	22.31520184	58.62666667	21.63807832	126.3533333	2.058259783
Seita.3G488200	Seita.3G488200	-	1.79E-12	1.59E-11	0	0	32.42666667	28.09838133	0.04	0.069282032	0	0	6.183333333	10.70984749	0	0	73.02333333	5.347974695	101.6666667	9.116804996	79.80666667	9.092729696	46.49333333	4.925528736	43.09333333	8.631114258	45.52333333	1.811472697
Seita.7G316500	Seita.7G316500	XP_004977496.1 cytochrome c-type biogenesis ccda-like chloroplastic protein 1 [Setaria italica]	1.97E-10	9.90E-10	47.08333333	4.660228893	46.67	8.156475955	60.53333333	16.41330659	29.18666667	7.08651066	24.34	6.712860791	49.82	5.764295273	44.05333333	15.80768906	10.83	6.086485028	82.87666667	3.102407667	16.6	4.472314837	3.946666667	2.848549338	11.27666667	0.606987095
Seita.5G364300	Seita.5G364300	XP_004970404.1 uncharacterized protein LOC101776919 isoform X1 [Setaria italica]	6.59E-08	1.83E-07	32.87666667	10.78825442	43.34333333	11.18379333	56.97666667	18.07816731	68.04333333	9.55711951	45.88666667	6.396955005	44.98333333	4.174234461	18.61	8.138802123	43.85666667	5.59836881	20.67666667	3.245571342	14.27	2.766098335	24.46	2.06550236	9.733333333	0.665607492
Seita.2G297500	Seita.2G297500	XP_034578806.1 probable cytokinin riboside 5'-monophosphate phosphoribohydrolase LOGL9 [Setaria viridis]	1.04E-07	2.77E-07	7.056666667	1.788751893	36.46	16.56203792	55	3.688671848	24.59333333	0.714726055	28.46333333	3.686208531	21.93666667	2.57686502	8.08	5.371787412	35.26666667	5.545559785	176.1666667	74.19320881	10.94333333	2.370450028	12.78333333	0.638461693	5.836666667	0.097125349
Seita.2G286300	Seita.2G286300	XP_004957455.1 uncharacterized protein LOC101767929 isoform X1 [Setaria italica]	5.05E-08	1.44E-07	40.47333333	10.82222405	11.36	3.93500953	20.28666667	6.141517185	26.62666667	4.580898747	29.57	10.17768638	25.61333333	3.040663305	40.33	15.3616796	8.17	3.053080412	13.57666667	2.944729756	69.77666667	12.48124326	87.65333333	26.87261493	47.39333333	1.080061727
Seita.3G385400	Seita.3G385400	XP_004963138.1 uncharacterized protein LOC101781862 [Setaria italica]	1.02E-08	3.38E-08	9.766666667	3.070770804	39.35666667	23.13034875	4.196666667	3.033765537	32.17666667	12.04169977	20.39333333	6.812079956	42.34333333	9.957461189	15.87666667	1.326134734	38.49	15.82095762	11.46333333	1.843429774	60.77	7.445851194	67.2	8.988259008	78.53333333	1.840226435
Seita.2G328200	Seita.2G328200	XP_004957826.1 rab3 GTPase-activating protein catalytic subunit isoform X3 [Setaria italica]	7.16E-05	0.000111505	47.08333333	6.243471257	24.45333333	2.2150696	25.16	5.412319281	44.34333333	7.995006775	35.05666667	6.828120776	46.84333333	4.178687992	48.94333333	7.062891287	28.94333333	2.469298146	60.45666667	26.99899504	22.39333333	8.09934771	17.27666667	7.865750653	18.92	0.877268488
Seita.2G370400	Seita.2G370400	XP_004958150.1 cell wall protein IFF6 [Setaria italica]	3.27E-07	7.84E-07	38.96666667	8.411446566	35.87333333	6.640153111	46.19	15.85585381	43.72666667	3.426898501	25.46	0.995941765	60.48666667	4.185502758	32.89	5.231089753	26.07333333	5.298493497	44.58	4.159627387	28.49666667	0.967488157	16.13	1.887246672	20.65666667	2.112873241
Seita.8G060000	Seita.8G060000	RCV37405.1 hypothetical protein SETIT_8G060000v2 [Setaria italica]	2.11E-09	8.30E-09	2.043333333	1.065473291	2.336666667	3.267817824	0.213333333	0.025166115	11.66	4.441125983	11.00666667	4.704852105	2.263333333	0.966247035	56.27666667	7.296439771	38.57333333	11.76793242	19.09666667	7.950247376	71.92666667	44.48601615	106.13	19.52003842	97.42333333	9.130357788
Seita.3G192300	Seita.3G192300	XP_004961631.1 metacaspase-5 [Setaria italica]	2.36E-08	7.24E-08	19.59333333	5.192035567	38.01	2.525490051	35.83	12.59707506	49.02	4.600032609	78.28	13.6691514	24.32333333	8.105839459	23.27	7.124233292	48.56666667	11.76873967	34.41333333	4.466098223	27.79333333	5.195135545	29.99	5.281391862	9.316666667	1.910139611
Seita.5G452800	Seita.5G452800	XP_004971259.1 glutathione transferase GST 23 [Setaria italica]	2.34E-06	4.70E-06	19.09	13.32196307	19.04666667	13.16548644	70.73333333	11.26354444	42.22333333	21.3458786	23.04	5.195295949	42.88666667	17.6693869	45.11	31.10539985	40.6	18.80515089	97.26666667	17.41947282	9.37	4.87	3.786666667	1.484396623	4.736666667	0.86216781
Seita.5G330800	Seita.5G330800	TKW16976.1 hypothetical protein SEVIR_5G334700v2 [Setaria viridis]	3.45E-11	2.13E-10	27.03	2.616944784	48.10333333	2.269544741	40.09333333	8.130838415	47.15666667	2.003854619	47.38	1.95785597	39.33	3.729195624	29.44666667	3.035495566	38.28333333	5.051993006	46.53666667	2.932052751	17.17666667	0.757979771	22.55666667	6.272912667	14.38666667	1.788080908
Seita.8G228300	Seita.8G228300	XP_022685164.1 putative receptor-like protein kinase At4g00960 isoform X1 [Setaria italica]	4.94E-08	1.41E-07	52.93666667	16.53948407	144.5566667	65.92732463	31.09333333	11.32089366	84.94	15.12143181	45.85666667	8.242434915	57.03333333	10.61591415	0	0	0	0	0	0	0.02	0.034641016	0	0	0.01	0.017320508
Seita.7G344500	Seita.7G344500	TKW03373.1 hypothetical protein SEVIR_7G019600v2 [Setaria viridis]	2.05E-10	1.02E-09	3.083333333	0.636107957	38.90666667	28.79825053	4.89	0.867928568	1.953333333	0.45796652	8.566666667	8.412825526	4.573333333	1.193496264	48.22333333	16.83045256	115.2833333	11.53324037	42.84	13.32232337	39.29333333	2.175691461	53.09666667	7.815154083	55.56666667	6.908612982
Seita.5G412100	Seita.5G412100	XP_004970885.1 uncharacterized protein LOC101760034 isoform X2 [Setaria italica]	2.87E-14	4.49E-13	6.043333333	6.312339767	29.92666667	24.73064765	0.173333333	0.219393102	37.64666667	19.19747987	6.873333333	2.40387881	72.06333333	12.20050136	3.696666667	6.068198525	4.716666667	3.710327928	0	0	88.43666667	4.636899108	22.45333333	7.415526504	144.0666667	5.305415472
Seita.3G168900	Seita.3G168900	XP_004961415.1 heat stress transcription factor A-4d [Setaria italica]	0.002458395	0.003051835	14.18333333	10.20907603	40.98666667	24.51099617	76.31	45.07525152	64.42	53.40814264	100.7366667	47.97227984	42.11666667	29.74971653	11.58333333	7.136570138	32.82	18.88887768	16.62666667	0.159478316	4.36	3.58547068	7.5	0.970154627	2.723333333	0.128970281
Seita.1G227200	Seita.1G227200	RCV07227.1 hypothetical protein SETIT_1G227200v2 [Setaria italica]	1.15E-09	4.83E-09	190.8366667	15.21106615	42.94	2.368944913	141.8333333	81.89499211	11.45	4.588758002	7.206666667	3.926440288	16.97333333	2.328740718	1.9	0.775822145	0.043333333	0.075055535	0.236666667	0.245424802	0	0	0.03	0.051961524	0	0
Seita.7G136500	Seita.7G136500	XP_004975956.1 uncharacterized protein LOC101784250 [Setaria italica]	1.75E-05	3.04E-05	24.17666667	13.77343942	17.96333333	6.97659898	25.65	5.277110952	53.5	14.74737604	46.89333333	23.10435529	88.49666667	32.72094487	16.34	9.42710454	18.31333333	0.820081297	74.36666667	27.35867382	22.69333333	12.98357552	16.54333333	2.795645423	7.676666667	0.502427441
Seita.5G453800	Seita.5G453800	RCV29069.1 hypothetical protein SETIT_5G453800v2 [Setaria italica]	2.52E-13	2.89E-12	17.43666667	6.097945009	24.6	11.18771201	5.053333333	2.135423455	29.55666667	15.77196986	22.79666667	0.453468117	49.84666667	7.535995842	13.92666667	5.895187303	13.64	7.392996686	5.39	1.349777759	82.11	9.907012668	47.97666667	7.429699411	98.90666667	1.635858592
Seita.6G043100	Seita.6G043100	XP_004987364.1 uncharacterized protein LOC101778812 [Setaria italica]	8.64E-16	2.29E-14	66.59	5.891273207	78.24333333	5.585394644	66.56333333	22.73921796	74.97666667	5.061426018	66.98333333	3.267603607	57.44333333	3.315152083	0	0	0	0	0	0	0	0	0	0	0	0
Seita.9G084500	Seita.9G084500	XP_014661337.1 uncharacterized protein LOC101781218 [Setaria italica]	1.10E-08	3.60E-08	55.05666667	26.30547915	12.57666667	4.73304694	4.246666667	3.29948986	39.41	12.8556719	18.94666667	4.441782675	41.15333333	8.711350833	34.82333333	28.10390957	7.273333333	3.181592892	4.693333333	0.8495489	97.12666667	6.563736233	20.13333333	2.192084244	74.71	4.046566446
Seita.9G633000	Seita.9G633000	XP_004986685.1 uncharacterized protein LOC101784593 [Setaria italica]	9.30E-10	3.98E-09	67.92666667	12.58198845	41.04666667	9.323611604	54.48	13.17523055	67.28	6.784069575	64.49333333	38.79758025	113.4166667	24.77576706	0	0	0	0	0	0	0.553333333	0.487579053	0.143333333	0.248260616	0.123333333	0.2136196
Seita.2G263500	Seita.2G263500	XP_004957270.1 quinone-oxidoreductase QR1, chloroplastic [Setaria italica]	1.73E-05	3.01E-05	4.833333333	1.705061094	95.71333333	58.15049556	16.43	8.970390181	35.46666667	12.81954887	91.52	13.81434399	27.05333333	15.26031564	13.21	6.711452898	81.24	39.87275887	6.803333333	2.964967678	7.023333333	7.101706368	25.72666667	2.285526927	3.433333333	0.494098506
Seita.1G160000	Seita.1G160000	XP_004952507.1 MACPF domain-containing protein At4g24290 [Setaria italica]	7.99E-07	1.77E-06	29.15666667	9.797766752	43.19	12.34249164	98.12	27.48715518	29.23666667	16.91888393	23.7	8.857319007	21.25666667	9.170607032	36.84333333	9.086970526	45.35666667	28.28141145	62.56	1.71204556	6.726666667	3.339241431	5.376666667	1.758872745	6.583333333	0.345012077
Seita.1G218900	Seita.1G218900	XP_004952980.1 rhodanese-like domain-containing protein 11, chloroplastic [Setaria italica]	3.90E-11	2.37E-10	35.71666667	30.55341279	16.59666667	13.23271073	0.13	0.225166605	12.46333333	9.659204591	2.32	2.901189411	38.03666667	14.02030432	19.59333333	33.60809625	0.026666667	0.046188022	0	0	119.39	9.382968613	21.6	13.37199686	142.12	0.90934042
Seita.4G214700	Seita.4G214700	XP_004965877.1 protein N-terminal asparagine amidohydrolase [Setaria italica]	0.00036453	0.000508297	22.42333333	4.357721117	33.04333333	13.34752536	79.76666667	38.66767685	36.26333333	12.2748537	43.93	12.42790811	28.00333333	8.84636837	24.82666667	6.47967849	40.19666667	13.85200467	50.33666667	6.046836639	13.75	1.250479908	22.61	4.609674609	12.32666667	1.632615489
Seita.7G135300	Seita.7G135300	XP_004975942.1 G-type lectin S-receptor-like serine/threonine-protein kinase LECRK1 [Setaria italica]	2.09E-05	3.58E-05	15.82	6.668583058	65.47333333	4.833904564	24.5	10.39842777	29.46333333	7.268661041	38.31333333	11.46302025	47.77333333	11.4960225	27.71666667	9.044784869	88.70333333	43.43392837	19.17666667	7.314604113	13.26	3.637842767	16.11333333	3.810017498	20.77666667	0.808475932
Seita.5G026700	Seita.5G026700	XP_004967559.1 uncharacterized protein LOC101761496 [Setaria italica]	2.81E-15	6.32E-14	27.75333333	2.980844399	25.58666667	8.430150256	97.03	14.40294761	4.873333333	1.119211032	6.42	2.943263495	14.67333333	8.688557609	48.15666667	14.02073583	35.68666667	14.29165607	137.72	13.94799986	1.84	0.465188134	4.133333333	1.266741226	3.056666667	0.223681321
Seita.9G376900	Seita.9G376900	XP_004984134.1 serine carboxypeptidase-like 51 [Setaria italica]	3.33E-08	9.90E-08	23.23666667	12.16254222	67.71	22.18451036	37.64	6.798977864	30.47666667	5.126132395	67.24333333	5.598985027	25.57	7.862563195	17.97	12.29856496	72.61333333	15.62580025	10.77333333	3.712012033	9.116666667	1.242671853	37.42333333	10.39594312	7.14	0.94493386
Seita.9G007300	Seita.9G007300	XP_004981014.1 ycf20-like protein isoform X1 [Setaria italica]	1.02E-05	1.84E-05	29.58666667	2.870702585	41.30666667	1.867895429	29.31	8.711446493	24.05	5.12722147	25.27333333	5.039646152	29.93333333	2.512455638	38.88333333	2.006597452	40.38333333	3.446945508	32.34666667	1.047107126	35.87666667	5.135565532	34.56666667	1.608270292	45.38333333	2.035002048
Seita.6G085200	Seita.6G085200	XP_004973005.1 28 kDa ribonucleoprotein, chloroplastic [Setaria italica]	3.02E-15	6.67E-14	3.443333333	2.126836461	17.02666667	9.358895946	2.99	1.961453543	38.97	19.06384799	12.91666667	4.347094815	55.28666667	7.325068828	2.363333333	1.332904098	4.643333333	2.568858372	1.846666667	0.255799401	118.9733333	16.38936952	42.88666667	9.371725206	105.1366667	1.836473069
Seita.5G295600	Seita.5G295600	XP_004969743.1 uncharacterized protein LOC101757322 [Setaria italica]	1.09E-07	2.87E-07	34.46333333	4.681285436	32.51333333	10.92421317	38.68333333	4.08999185	59.75666667	12.56467402	50.62333333	7.253284314	52.50666667	9.428342025	24.03	5.846289422	27.85666667	3.068001521	23.63666667	3.782252415	22.79	4.607851994	26.83	2.645675717	11.90333333	0.265015723
Seita.5G147200	Seita.5G147200	XP_004968597.1 polyadenylate-binding protein-interacting protein 9 isoform X2 [Setaria italica]	0.011534031	0.013214202	31.80666667	2.129186073	32.54333333	4.585044529	81.2	54.80448613	33.83333333	7.232083609	33.32666667	6.735431191	34.84333333	9.330071454	40.96333333	2.891475978	35.87666667	17.98937835	33.15333333	3.125209326	18.90333333	1.953211031	16.80666667	1.202677568	12.33	1.628158469
Seita.2G110400	Seita.2G110400	XP_004956014.1 sigma intracellular receptor 2 [Setaria italica]	2.85E-09	1.08E-08	22.39333333	6.221047607	45.75333333	12.87390513	66.03	15.2220498	24.36333333	5.410289579	32.07	5.345456014	31.1	6.588057377	24.69333333	10.59424529	56.07666667	7.350492047	67.03666667	5.732759661	10.05333333	2.664232222	14.07333333	5.25910005	11.84333333	1.542119753
Seita.9G111200	Seita.9G111200	XP_004981931.1 uncharacterized protein LOC101764713 [Setaria italica]	1.55E-08	4.91E-08	31.89	8.960982089	26.96333333	11.1873783	69.38666667	3.560355787	50.76666667	5.796087761	42.81666667	2.885174749	53.50666667	16.04176216	11.94333333	7.117881239	14.19	2.715124307	56.81333333	15.4140596	21.91	8.099858023	14.82333333	5.498157267	9.83	2.563747257
Seita.7G076900	Seita.7G076900	XP_004975427.1 uncharacterized protein LOC101778591 [Setaria italica]	4.47E-09	1.61E-08	19.90333333	8.300508017	38.48666667	21.14262125	1.7	0.785620774	36.76333333	19.18580291	21.78333333	5.838444428	43.20333333	7.753839909	14.1	2.77800288	16.39666667	7.770626315	3.293333333	0.176162803	84.35333333	18.08500576	42.95	6.985900085	81.22	1.943630623
Seita.8G199700	Seita.8G199700	XP_022684947.1 dual specificity protein kinase pyk3 [Setaria italica]	2.76E-08	8.36E-08	2.586666667	1.31925484	48.23	28.855308	10.05666667	7.573746321	12.83333333	0.76741992	16.56666667	10.57537391	13.23333333	1.444310678	43.36333333	1.808710406	60.39666667	4.023758608	35.93333333	4.587290413	50.26	1.225030612	43.91666667	2.885763908	63.6	2.027239502
Seita.6G090000	Seita.6G090000	XP_004973033.1 fructokinase-2 [Setaria italica]	2.11E-05	3.62E-05	13.82333333	3.860988647	21.69333333	6.213101748	21.65666667	3.410488724	64.83666667	14.096256	78.35333333	33.45851212	48.79333333	17.29585307	18.86	10.54318737	29.3	2.671029764	24.57	7.890475271	24.58333333	3.495158556	37.03	11.27742435	16.80333333	0.932165937
Seita.9G351500	Seita.9G351500	XP_004983898.1 deSI-like protein At4g17486 [Setaria italica]	2.49E-06	4.98E-06	25.99666667	5.865503673	51.38666667	8.035230758	53.9	13.40590914	28.39	4.683759174	34.05	2.172533084	21.15	2.453792982	31.14666667	3.816547305	42.15333333	6.188572803	24.97	5.234586899	25.56333333	3.407995501	33.50666667	2.33470198	27.59333333	3.109860661
Seita.5G052700	Seita.5G052700	XP_004967771.1 cyclic dof factor 2 [Setaria italica]	2.55E-06	5.09E-06	8.903333333	6.107915629	85.15	54.22219933	3.053333333	0.303699413	23.84666667	12.10523165	92.57333333	12.55756479	16.97666667	8.325889342	12.58	2.428229808	63.24333333	31.71580258	4	1.205777757	11.30333333	4.21361286	73.67666667	12.50727921	4.073333333	0.246644143
Seita.2G355000	Seita.2G355000	XP_004958049.1 peptidyl-prolyl cis-trans isomerase CYP37, chloroplastic [Setaria italica]	4.64E-10	2.13E-09	22.66333333	23.08098857	21.92666667	15.92837824	0.32	0.13	30.3	17.69032221	18.16666667	4.520235982	51.82	8.596929684	13.95333333	11.61081536	4.303333333	3.180005241	0.356666667	0.065064071	73.71333333	7.09259708	47.09666667	20.468821	114.6533333	3.078381609
Seita.2G060400	Seita.2G060400	XP_004955683.1 probable serine/threonine-protein kinase WNK3 [Setaria italica]	3.69E-10	1.74E-09	39.68333333	1.432142917	19.79666667	6.187247638	16.90666667	3.300080807	31.06	8.819903628	65.36	16.65733172	22.26	4.484818837	42.26	2.095924617	20.16333333	2.173116042	12.12	1.725572369	35.16333333	11.88522753	86.25666667	15.27515084	7.956666667	1.320997098
Seita.1G040100	Seita.1G040100	RCV04919.1 hypothetical protein SETIT_1G040100v2 [Setaria italica]	0.031857017	0.034811784	7.22	5.995656761	24.12666667	6.090207988	67.8	63.01118075	68.78	54.85904028	87.39	45.38504049	36.42666667	22.9610852	14.50666667	10.17992796	41.80666667	40.47305318	28.56666667	7.752034142	10.99333333	12.35822129	8.203333333	0.86984673	2.026666667	1.00011666
Seita.3G397800	Seita.3G397800	XP_004963258.1 phytoene synthase 2, chloroplastic [Setaria italica]	5.04E-07	1.16E-06	2.516666667	2.497845738	61.74333333	34.08213804	0.246666667	0.281128678	22.19	10.45628519	26.38333333	14.61000456	14.16	2.613063336	3.323333333	3.977151409	44.22666667	18.21120626	0.083333333	0.1040833	97.16	13.83277629	77.72333333	36.70550958	47.55666667	1.655183776
Seita.5G048400	Seita.5G048400	XP_004967734.1 DNA gyrase subunit B, chloroplastic/mitochondrial [Setaria italica]	7.04E-23	1.36E-20	15.22333333	2.191673638	7.016666667	0.735277725	1.703333333	0.845714688	46.13666667	8.883413383	19.51666667	4.139206848	40.44666667	5.772532662	13.87333333	1.936345355	6.73	2.393073338	1.536666667	0.681933526	134.0166667	5.285833268	29.16	2.772742325	80.66666667	2.107708076
Seita.9G327100	Seita.9G327100	XP_004983695.1 expansin-B3 [Setaria italica]	2.82E-16	8.78E-15	1.373333333	1.668811953	11.93	10.65259123	0	0	0.026666667	0.046188022	0.03	0.051961524	46.55	23.21141314	2.36	2.37006329	0.333333333	0.509640396	0.153333333	0.127017059	19.79333333	23.95234087	25.14333333	39.12448892	288.2866667	12.80746007
Seita.5G306700	Seita.5G306700	XP_004969846.1 pathogen-related protein isoform X2 [Setaria italica]	1.40E-06	2.95E-06	25.85	5.465830221	14.01333333	3.384927375	30.20666667	12.84539736	36.03333333	10.80028858	25.17666667	3.770813352	84.53666667	28.45470494	35.43333333	5.609405791	32.14666667	6.491612537	60.47	13.92561668	22.46666667	7.497628514	16.05333333	6.198002366	13.09333333	1.445072086
Seita.9G571300	Seita.9G571300	RCV46938.1 hypothetical protein SETIT_9G571300v2 [Setaria italica]	0.000285513	0.00040387	22.75	8.143346978	55.35333333	14.87351449	28.86666667	11.35709617	52.52333333	27.32889375	57.91666667	9.844919163	29.23333333	5.084892657	20.18	7.531819169	41.63	5.311393414	20.78333333	1.907939552	19.32	4.442206659	32.49333333	12.59353141	14.18	3.160427186
Seita.3G083300	Seita.3G083300	XP_012699865.1 putative receptor protein kinase ZmPK1 [Setaria italica]	1.64E-07	4.19E-07	39.59333333	16.3603372	84.04333333	3.130644236	63.06	36.14215821	37.72666667	1.948777395	23.72666667	11.3617971	66.02666667	2.407702916	28.52	11.39405108	14.32	3.273820398	20.87	5.125065853	4.193333333	2.8866301	7.506666667	5.11169574	5.29	0.251197134
Seita.9G477700	Seita.9G477700	RCV45744.1 hypothetical protein SETIT_9G477700v2 [Setaria italica]	8.33E-08	2.26E-07	65.23	5.03705271	64	9.377696945	52.49	23.76118894	24.18	6.509224224	29.01666667	8.048660344	38.01333333	6.3678594	26.58666667	3.851315792	23.86	1.289340917	22.45666667	1.78197456	14.47	2.311384866	17.88	2.02881739	16.14666667	1.49017896
Seita.2G041500	Seita.2G041500	RCV09587.1 hypothetical protein SETIT_2G041500v2 [Setaria italica]	2.96E-09	1.12E-08	27.93333333	21.6626645	16.71	9.410063762	29.86	12.93322852	0.55	0.111355287	0.963333333	0.723970533	3.306666667	3.41001955	72.95	47.64200982	94.46666667	19.65816963	146.42	28.97119086	0.103333333	0.028867513	0.41	0.597578447	0.616666667	0.238607069
Seita.9G047500	Seita.9G047500	XP_034575142.1 4-hydroxyphenylacetaldehyde oxime monooxygenase-like [Setaria viridis]	0.010037439	0.011585708	0.183333333	0.26727015	3.943333333	6.264298311	50.62	35.5061558	44.56	56.08804953	108.85	86.97163388	13.72666667	16.40749016	2.956666667	2.520522433	50.12333333	75.98100377	104.5533333	14.31829017	0.88	0.441701257	13.55333333	6.431456548	0.13	0.043588989
Seita.7G205000	Seita.7G205000	XP_004976541.1 putative RING-H2 finger protein ATL62 [Setaria italica]	2.48E-07	6.10E-07	35.27	0.345108679	42.75666667	4.398651308	50.02333333	11.87363606	32.25	0.530188646	33.10333333	5.15150787	30.55333333	1.517706603	28.80666667	3.479214471	31.62	5.151194036	44.85333333	4.374406626	19.35	2.608160271	32.81333333	7.644359576	12.17333333	1.296238147
Seita.3G212000	Seita.3G212000	XP_004961796.2 uncharacterized protein At4g08330, chloroplastic [Setaria italica]	1.19E-08	3.86E-08	26.43	8.35253255	30.14333333	17.75790904	75.93	10.72482634	24.83	8.941347773	27.09666667	8.197635838	25.58333333	9.777128072	33.47333333	16.38813697	41.89333333	11.35781816	87.61333333	16.10406263	5.956666667	1.085833014	6.856666667	2.603081507	7.553333333	0.802142963
Seita.3G406700	Seita.3G406700	XP_004963335.1 plasma membrane ATPase 1 [Setaria italica]	7.28E-13	7.27E-12	8.273333333	8.166329245	12.5	5.38654806	1.113333333	0.880814017	35.78	13.04133429	10.83666667	3.239449542	75.20666667	21.23732877	4.996666667	5.063371736	4.42	2.065889639	1.133333333	0.253245599	81.27666667	29.47261497	16.54	7.080338975	140.7233333	2.097196541
Seita.9G162500	Seita.9G162500	RCV41779.1 hypothetical protein SETIT_9G162500v2 [Setaria italica]	1.07E-18	7.13E-17	174.74	12.37979402	1.293333333	0.275378527	4.523333333	3.023265343	18.56666667	2.8931874	15.40666667	5.695369464	7.083333333	0.71696118	132.4166667	24.49451435	1.066666667	0.361985267	4.81	1.968933722	16.91	7.152593935	12.84	6.503660508	2.353333333	0.297377426
Seita.4G030700	Seita.4G030700	XP_004966630.2 wall-associated receptor kinase 1 [Setaria italica]	9.70E-06	1.76E-05	10.28333333	9.360215453	13.44333333	20.42200855	53.89666667	46.56730004	81.09666667	50.12999335	150.4433333	48.70496621	1.603333333	0.185022521	8.04	7.044196193	31.08333333	25.6055977	11.13333333	6.97692148	5.576666667	0.352325607	20.25666667	13.58402861	4.19	0.982395033
Seita.5G138900	Seita.5G138900	XP_004971740.1 putative transcription factor bHLH041 [Setaria italica]	5.66E-05	9.00E-05	10.12	8.116692676	29.51666667	23.321047	127.8933333	44.65005748	42.91666667	22.8034303	33.85666667	13.32007633	24.88333333	16.89691195	15.15333333	12.09932781	55.36	50.76065011	41.23333333	14.35828797	4.206666667	3.991607863	3.37	0.67557383	2.376666667	0.355011737
Seita.2G137100	Seita.2G137100	XP_004956250.1 malate dehydrogenase [NADP] 1, chloroplastic [Setaria italica]	5.45E-17	2.18E-15	12.26	10.09057481	3.246666667	2.397922712	0.356666667	0.115902258	19.62333333	12.29368266	8.186666667	3.675558914	47.07333333	12.63966904	6.796666667	5.018379553	0.106666667	0.098149546	0.106666667	0.057735027	148.0733333	15.52887096	30.89	13.92550538	113.71	2.826428842
Seita.5G076700	Seita.5G076700	RCV24336.1 hypothetical protein SETIT_5G076700v2 [Setaria italica]	1.02E-08	3.39E-08	36.16333333	13.34451323	132.1866667	28.5799586	106.7466667	50.40966706	41.89333333	17.26183748	51.3	21.54988863	21.71666667	5.203079217	0	0	0	0	0	0	0	0	0	0	0.033333333	0.057735027
Seita.3G362100	Seita.3G362100	XP_034584000.1 uncharacterized protein LOC117846978 [Setaria viridis]	1.48E-09	6.04E-09	27.17	1.778229457	27.87666667	1.532623024	19.6	2.21244209	22.39666667	2.132142897	26.73	4.8151947	19.59666667	1.363096964	45.66	10.40581088	52.04333333	0.971099034	37.48	2.21650626	31.95	2.158077848	44.16666667	6.006174601	35.23666667	2.085001998
Seita.7G108100	Seita.7G108100	XP_004975691.1 auxin response factor 9 [Setaria italica]	1.35E-07	3.50E-07	68.74666667	15.36837771	19.49333333	5.787506659	4.646666667	2.849426843	26.62	11.30680768	10.98333333	4.704650182	29.47666667	8.364354926	60.06	23.93848575	16.98666667	3.271946414	2.616666667	0.880814017	50.54666667	13.53171214	27.52666667	18.77887732	70.92	2.848806768
Seita.9G603200	Seita.9G603200	XP_004982634.1 U3 small nucleolar RNA-associated protein 25 isoform X2 [Setaria italica]	9.56E-08	2.56E-07	28.89333333	2.110505469	31.00333333	14.01490754	24.69333333	11.29022734	11.93666667	1.380483007	19.57333333	8.610344554	13.83333333	1.267056957	49.63333333	4.077871177	56.58333333	1.752835798	49.55	4.457947958	31.7	6.681609088	38.57	6.508118008	32.48333333	1.982355501
Seita.1G230800	Seita.1G230800	XP_004953082.1 BTB/POZ domain-containing protein At2g24240 [Setaria italica]	1.21E-10	6.43E-10	58.84333333	2.145141798	52.32	16.14568983	64.26	25.65636958	6.18	2.065720213	11.19666667	4.872230837	11.83666667	2.336863995	63.49666667	5.271530455	58.23	3.975462237	51.39666667	4.313900014	0.723333333	0.179257729	5.096666667	3.765585391	4.856666667	1.222674664
Seita.6G043200	Seita.6G043200	RCV29332.1 hypothetical protein SETIT_6G004400v2 [Setaria italica]	1.15E-15	2.97E-14	61.96333333	2.058381241	108.3266667	13.53493751	47.33	11.89525536	52.14	10.32867852	69.85666667	14.94165096	48.73333333	5.17447904	0.04	0.036055513	0	0	0.01	0.017320508	0.006666667	0.011547005	0.01	0.017320508	0.016666667	0.028867513
Seita.5G003600	Seita.5G003600	XP_004967351.1 D-amino-acid transaminase, chloroplastic [Setaria italica]	4.17E-10	1.93E-09	17.61333333	6.439117434	39.18333333	3.148528757	42.81666667	5.685677913	36.63333333	9.970768944	40.23666667	9.272250716	26.84333333	7.472859783	21.29666667	12.03648758	42.20333333	6.307886598	77.94666667	2.708954288	12.81666667	3.26536879	18.52	2.884371682	11.92	0.728079666
Seita.4G251800	Seita.4G251800	RVW48950.1 Transposon Ty3-I Gag-Pol polyprotein [Vitis vinifera]	4.07E-05	6.64E-05	60.57333333	40.8802756	15.14	8.466599081	78.10666667	49.33709186	88.59	37.0358043	48.53333333	31.92433763	80.41	12.02996675	4.836666667	3.385769238	2.603333333	0.565891627	2.613333333	1.042896607	1.2	1.234665947	2.123333333	1.167233196	2.863333333	0.683837213
Seita.2G037200	Seita.2G037200	XP_004955492.1 uncharacterized protein LOC101772076 [Setaria italica]	1.29E-09	5.31E-09	15.59666667	0.64454118	30.05666667	10.0202312	17.21	7.389208347	13.66666667	3.439510624	20.51666667	5.086514851	21.58	1.81071809	48.03666667	7.522508447	38.72333333	7.859066951	48.71666667	4.370003814	35.5	2.979127389	41.48666667	2.629378887	55.64	3.995347294
Seita.1G112900	Seita.1G112900	XP_004952122.1 peptidyl-prolyl cis-trans isomerase FKBP18, chloroplastic isoform X2 [Setaria italica]	4.78E-11	2.82E-10	24.82	14.42770599	16.39333333	11.99690516	0.61	0.262106848	25.50666667	16.0635903	2.17	0.815046011	41.76666667	11.46726791	20.61666667	16.0559968	5.486666667	4.664432799	1.38	0.383536178	108.32	28.77103404	24.99666667	8.859437529	113.9633333	2.895415917
Seita.5G235400	Seita.5G235400	TKW15525.1 hypothetical protein SEVIR_5G242800v2 [Setaria viridis]	0.000709647	0.000947733	3.166666667	2.588461577	21.82333333	16.14609034	36.34666667	8.190343908	65.30666667	14.96970385	49.86666667	21.81449594	17.66333333	7.898356369	6.52	5.460283875	123.8733333	88.39081928	33.97666667	16.71422847	11.26333333	4.878876237	13.53333333	2.303699923	1.52	0.043588989
Seita.5G040300	Seita.5G040300	XP_004967681.1 probable peptide/nitrate transporter At3g43790 isoform X1 [Setaria italica]	0.000142985	0.000211985	17.44333333	8.564731948	14.31	7.640804931	40.35333333	23.97117505	71.36333333	15.56005248	38.40666667	10.77137101	59.25333333	19.76633586	31.92666667	17.25773546	39.15	18.94979947	27.46333333	1.393783819	19.55	6.286493458	12.42	2.569649782	13.21333333	0.781302332
Seita.1G291000	Seita.1G291000	XP_004953627.1 universal stress protein A-like protein [Setaria italica]	1.30E-08	4.20E-08	22.03666667	2.959481937	31.20666667	15.29235212	49.41666667	6.739861522	30.21666667	6.42609005	46.49666667	3.209070478	22.1	3.865785819	30.94	5.611318918	33.55	4.121735072	65.07333333	2.869953542	16.04333333	1.428577381	27.85	9.932134715	9.383333333	1.47459599
Seita.2G086000	Seita.2G086000	RCV10113.1 hypothetical protein SETIT_2G086000v2 [Setaria italica]	5.16E-14	7.36E-13	1.696666667	1.245003347	1.653333333	0.7285831	2	0.531130869	4.053333333	1.084266265	2.076666667	1.094410039	1.56	0.61991935	84.70666667	18.1824815	104.6666667	18.24099869	48.33333333	12.17790759	34.55	1.477870089	59.26666667	9.521818804	39.54333333	0.348185774
Seita.7G204500	Seita.7G204500	XP_004976536.1 probable methyltransferase PMT15 [Setaria italica]	2.45E-06	4.91E-06	32.46333333	11.95813252	56.20333333	27.3254265	29.64666667	7.854841395	18.16333333	1.947108968	14.94666667	2.485082158	36.96333333	4.861155555	21.05	13.20659305	22.74	2.14469112	24.52	6.452123681	25.75666667	8.766928386	21.79	3.122707159	79.8	1.527972513
Seita.9G352500	Seita.9G352500	XP_004983910.1 thymidine kinase [Setaria italica]	7.49E-08	2.06E-07	47.90333333	8.933231965	34.39333333	15.44233899	32.78	8.494521764	69.57333333	11.4773095	45.65666667	16.26546751	45.10333333	4.814190829	22.1	3.141321378	18.57666667	1.381171001	8.97	2.669063506	32.83	4.355008611	8.226666667	3.285138252	16.64666667	0.857107539
Seita.9G360900	Seita.9G360900	XP_004983985.1 membrane-anchored ubiquitin-fold protein 1 [Setaria italica]	1.59E-12	1.44E-11	16.26333333	2.571095746	38.83666667	12.95222503	6.21	0.876184912	29.75666667	7.704397013	20.60666667	2.868611743	42.24	9.152573409	13.97	6.572145768	21.7	4.799468721	4.876666667	0.47689971	59.30333333	3.900427327	44.28	9.5215755	83.31666667	1.953083033
Seita.5G308400	Seita.5G308400	XP_004969863.1 anthocyanidin 5,3-O-glucosyltransferase [Setaria italica]	3.38E-15	7.40E-14	2.433333333	1.23811685	18.27333333	2.27007342	5.816666667	1.994049481	48.23333333	6.055330985	106.0166667	22.45816629	29.68666667	2.065970313	2.273333333	1.47906502	14.17666667	2.127541617	2.563333333	0.798394222	35.13	9.870263421	104.95	9.975174184	10.54333333	0.153731367
Seita.5G318300	Seita.5G318300	XP_004969950.1 heat stress transcription factor A-4b [Setaria italica]	8.30E-13	8.20E-12	11.24666667	1.440289323	26.41	6.035992048	24.43	11.3328593	45.78333333	3.434273334	86.36	9.578898684	29.49333333	3.281300555	13.57	5.257575487	29.42666667	3.641666285	22.14666667	5.041134132	25.64333333	2.979267248	52.41333333	6.459770378	12.28333333	0.76002193
Seita.6G128700	Seita.6G128700	XP_004973312.1 phosphoglucan phosphatase LSF1, chloroplastic [Setaria italica]	1.34E-14	2.35E-13	30.66333333	2.208627024	13.83	4.611333863	1.94	1.948614893	53.19666667	14.30917305	8.64	2.54377672	49.01333333	9.68408144	21.66	9.40579077	13.39333333	6.306348653	2.046666667	0.420990895	80.69666667	10.04002656	11.70666667	1.410827181	92.01666667	2.489625139
Seita.7G063700	Seita.7G063700	XP_004975344.1 chloroplast envelope quinone oxidoreductase homolog [Setaria italica]	0.000496045	0.000677434	17.86333333	1.59581745	35.45666667	4.015773068	57.29	44.48625855	60.32333333	32.27539362	78.74	21.31301715	37.99666667	12.79133431	14.99666667	3.772351168	15.51666667	2.619777344	14.14333333	2.534804397	19.4	1.67895801	16.92666667	2.497805704	9.92	0.999649939
Seita.2G129000	Seita.2G129000	XP_004956157.1 ervatamin-B [Setaria italica]	1.50E-06	3.14E-06	35.38666667	7.638693169	16.18	9.133476885	41.89666667	15.04961904	34.84333333	2.629949302	45.15666667	3.954697629	55.91666667	5.8580742	28.13	12.21758159	21.17	0.73	45.88333333	3.735456242	18.63	5.518378385	24.84	8.602912298	10.01333333	1.595065307
Seita.8G170600	Seita.8G170600	XP_004979599.1 CDK5RAP1-like protein [Setaria italica]	2.10E-19	1.71E-17	6.79	2.858163746	17.53666667	5.444899754	4.536666667	0.028867513	34.02333333	5.821171131	16.49666667	2.822522512	48.71333333	6.446753705	9.393333333	4.941835017	21.11666667	4.58111704	9.37	0.955824252	89.80666667	5.277208858	30.39666667	3.547144391	89.59	2.428023888
Seita.1G064200	Seita.1G064200	XP_004951699.1 HD domain-containing protein 2 [Setaria italica]	1.52E-14	2.61E-13	9.676666667	3.048693709	26.16666667	6.77024618	6.646666667	1.836908635	25.97666667	8.291383077	24.02333333	5.12781955	27.29666667	1.547783361	21.15333333	10.02663619	24.15333333	5.236337779	10.81	4.408956793	77.77333333	2.739896592	49.90333333	5.596251722	73.99666667	1.52742703
Seita.1G297100	Seita.1G297100	XP_004953697.1 uncharacterized protein LOC101786630 [Setaria italica]	5.66E-08	1.60E-07	59.47666667	16.93988292	30.42666667	0.757187779	41.05333333	9.174608075	40.13666667	6.296080792	21.7	2.982163644	44.09333333	2.781839919	54.62333333	15.14977998	26.07333333	3.958602447	20.36666667	2.471322183	14.16666667	2.334016567	5.753333333	1.906366526	19.44333333	0.601692059
Seita.8G180600	Seita.8G180600	XP_004979635.1 transcription factor BHLH062 [Setaria italica]	7.47E-11	4.21E-10	6.163333333	4.546166884	23.62	3.348790827	85.42333333	5.748654915	28.77333333	5.768200181	31.44	13.6468348	17.39333333	7.752846789	23.59	1.905177157	61.08333333	6.085477248	66.30333333	21.29021919	8.483333333	2.10623677	16.57333333	6.325301047	7.286666667	1.299397296
Seita.6G177000	Seita.6G177000	XP_004973645.1 glutamate decarboxylase 1 isoform X2 [Setaria italica]	1.76E-09	7.08E-09	35.50333333	9.824420254	24.09	12.66597016	4.113333333	2.886682063	16.45	0.580430874	37.2	10.673439	26.01333333	1.975052742	58.53666667	3.70966755	26.53666667	10.95003805	8.293333333	1.483048662	24.75	1.902182957	63.04666667	9.431173487	49.33333333	1.240658427
Seita.8G094300	Seita.8G094300	XP_004979093.1 uncharacterized protein LOC101754427 [Setaria italica]	5.40E-13	5.55E-12	21.61666667	4.839445561	20.08	10.78466968	4.863333333	1.947930526	31.14333333	13.68390417	19.58333333	5.36102913	38.86666667	6.44080999	12.34333333	4.483216851	9.533333333	5.545000751	1.796666667	0.39310728	79.64666667	12.5598182	43.82	5.796869845	89.39666667	5.37282359
Seita.5G010300	Seita.5G010300	XP_004967424.1 cytochrome P450 71A1 [Setaria italica]	3.98E-07	9.39E-07	43.29333333	19.73099676	19.43	4.259906102	58.54333333	7.805987019	13.70333333	1.350789892	21.02666667	15.89146102	32.56333333	11.53725415	54.14333333	29.54523707	27.27	6.02245797	86.44	15.34370229	7.136666667	3.711688744	3.353333333	2.678737265	2.76	0.105356538
[truncated: 4,705 more rows]
