# Supplementary material for: Transcriptome analysis reveals early activation of MAPK pathways involved in the resistance of Setaria italica against Pyricularia setariae
Source: Front Plant Sci. 2025 Nov 27;16:1676191. doi: 10.3389/fpls.2025.1676191 (PMC12695818; doi:10.3389/fpls.2025.1676191)
Supplement: Supplementary file 2 [file DataSheet2.csv]

Gene ID	Gene Name	Gene Description	GO ID	GO Term	GO Description	KO ID	KO Name	Pathway ID	Pathway Definition
Seita.7G080200	Seita.7G080200	RCU61693.1 hypothetical protein SETIT_J025800v2 [Setaria italica]	------	------	------	------	------	------	------
Seita.3G392400	Seita.3G392400	XP_012700321.1 protein DETOXIFICATION 41 isoform X4 [Setaria italica]	GO:0010231;;GO:1990961;;GO:0010023;;GO:0005774;;GO:0140968;;GO:0016020;;GO:0009705;;GO:0015297;;GO:0022857;;GO:0042910	biological_process;;biological_process;;biological_process;;cellular_component;;deleted;;cellular_component;;cellular_component;;molecular_function;;molecular_function;;molecular_function;;	BP:maintenance of seed dormancy;;BP:drug transmembrane export;;BP:proanthocyanidin biosynthetic process;;CC:vacuolar membrane;;CC:old GO;;CC:membrane;;CC:plant-type vacuole membrane;;MF:antiporter activity;;MF:transmembrane transporter activity;;MF:xenobiotic transporter activity;;	K03327	SLC47A, MATE, DTX	------	------
Seita.1G332700	Seita.1G332700	-	GO:0016020	cellular_component;;	CC:membrane;;	------	------	------	------
Seita.9G381600	Seita.9G381600	XP_004984186.1 probable trehalose-phosphate phosphatase 9 [Setaria italica]	GO:0005992;;GO:0004805	biological_process;;molecular_function;;	BP:trehalose biosynthetic process;;MF:trehalose-phosphatase activity;;	K01087	otsB	map00500	Starch and sucrose metabolism
Seita.8G136700	Seita.8G136700	RCV38370.1 hypothetical protein SETIT_8G136700v2 [Setaria italica]	GO:0006952;;GO:0051707;;GO:0043531	biological_process;;biological_process;;molecular_function;;	BP:defense response;;BP:response to other organism;;MF:ADP binding;;	------	------	------	------
Seita.7G150500	Seita.7G150500	XP_004976078.1 endochitinase A [Setaria italica]	GO:0006032;;GO:0000272;;GO:0016998;;GO:0004568;;GO:0008061	biological_process;;biological_process;;biological_process;;molecular_function;;molecular_function;;	BP:chitin catabolic process;;BP:polysaccharide catabolic process;;BP:cell wall macromolecule catabolic process;;MF:chitinase activity;;MF:chitin binding;;	K01183	E3.2.1.14	map00520	Amino sugar and nucleotide sugar metabolism
Seita.6G130000	Seita.6G130000	XP_004973325.1 nudix hydrolase 15, mitochondrial [Setaria italica]	GO:0015938;;GO:0010945	biological_process;;molecular_function;;	BP:coenzyme A catabolic process;;MF:CoA pyrophosphatase activity;;	------	------	------	------
Seita.9G486300	Seita.9G486300	XP_004985161.1 peroxygenase isoform X1 [Setaria italica]	GO:0004497;;GO:0005509	molecular_function;;molecular_function;;	MF:monooxygenase activity;;MF:calcium ion binding;;	K17991	PXG	map00073	Cutin, suberine and wax biosynthesis
Seita.2G497400	Seita.2G497400	KAG2560520.1 hypothetical protein PVAP13_8KG065468 [Panicum virgatum]	GO:0009791;;GO:0005634;;GO:0046983;;GO:0046872;;GO:0003677	biological_process;;cellular_component;;molecular_function;;molecular_function;;molecular_function;;	BP:post-embryonic development;;CC:nucleus;;MF:protein dimerization activity;;MF:metal ion binding;;MF:DNA binding;;	------	------	------	------
Seita.5G236800	Seita.5G236800	XP_004969250.1 aspartic proteinase oryzasin-1 [Setaria italica]	GO:0006508;;GO:0006629;;GO:0004190	biological_process;;biological_process;;molecular_function;;	BP:proteolysis;;BP:lipid metabolic process;;MF:aspartic-type endopeptidase activity;;	K08245	E3.4.23.40	------	------
Seita.8G025900	Seita.8G025900	XP_004978628.1 uncharacterized protein LOC101762397 [Setaria italica]	GO:0016491	molecular_function;;	MF:oxidoreductase activity;;	------	------	------	------
Seita.7G176000	Seita.7G176000	XP_004976309.1 ABC transporter G family member 11 [Setaria italica]	GO:0016020;;GO:0140359;;GO:0016887;;GO:0005524	cellular_component;;molecular_function;;molecular_function;;molecular_function;;	CC:membrane;;MF:ABC-type transmembrane transporter activity;;MF:ATPase activity;;MF:ATP binding;;	K05681	ABCG2, CD338	map02010	ABC transporters
Seita.9G565500	Seita.9G565500	XP_022678678.1 UDP-galactose/UDP-glucose transporter 2 [Setaria italica]	GO:0008643;;GO:0016020;;GO:0015297;;GO:0022857	biological_process;;cellular_component;;molecular_function;;molecular_function;;	BP:carbohydrate transport;;CC:membrane;;MF:antiporter activity;;MF:transmembrane transporter activity;;	K15277	SLC35B3, PAPST2	------	------
Seita.4G258000	Seita.4G258000	XP_004966252.1 lipid transfer-like protein VAS [Setaria italica]	GO:0016020	cellular_component;;	CC:membrane;;	------	------	------	------
Seita.2G122700	Seita.2G122700	XP_004956111.1 expansin-B11 isoform X1 [Setaria italica]	GO:0071555;;GO:0009653;;GO:0019953;;GO:0005576	biological_process;;biological_process;;biological_process;;cellular_component;;	BP:cell wall organization;;BP:anatomical structure morphogenesis;;BP:sexual reproduction;;CC:extracellular region;;	------	------	------	------
Seita.5G410800	Seita.5G410800	XP_004970864.1 pectin acetylesterase 5 isoform X1 [Setaria italica]	GO:0071555;;GO:0016020;;GO:0005576;;GO:0016787	biological_process;;cellular_component;;cellular_component;;molecular_function;;	BP:cell wall organization;;CC:membrane;;CC:extracellular region;;MF:hydrolase activity;;	K19882	NOTUM	------	------
Seita.4G157200	Seita.4G157200	RCV21685.1 hypothetical protein SETIT_4G157200v2 [Setaria italica]	GO:0045944;;GO:0006351;;GO:0005634;;GO:0016020;;GO:0000977;;GO:0046983	biological_process;;biological_process;;cellular_component;;cellular_component;;molecular_function;;molecular_function;;	BP:positive regulation of transcription from RNA polymerase II promoter;;BP:transcription, DNA-templated;;CC:nucleus;;CC:membrane;;MF:RNA polymerase II regulatory region sequence-specific DNA binding;;MF:protein dimerization activity;;	------	------	------	------
Seita.9G428200	Seita.9G428200	NP_001347123.1 FIP1[III]-like protein precursor [Setaria italica]	GO:0016020;;GO:0046872;;GO:0020037	cellular_component;;molecular_function;;molecular_function;;	CC:membrane;;MF:metal ion binding;;MF:heme binding;;	------	------	------	------
Seita.5G336800	Seita.5G336800	XP_012701619.1 transcription factor BHLH148 [Setaria italica]	GO:0046983	molecular_function;;	MF:protein dimerization activity;;	------	------	------	------
Seita.6G292100	Seita.6G292100	-	GO:0016020	cellular_component;;	CC:membrane;;	------	------	------	------
Seita.2G003800	Seita.2G003800	XP_004955336.1 AAA-ATPase At3g28510 [Setaria italica]	GO:0006950;;GO:0016020;;GO:0016887;;GO:0005524	biological_process;;cellular_component;;molecular_function;;molecular_function;;	BP:response to stress;;CC:membrane;;MF:ATPase activity;;MF:ATP binding;;	------	------	------	------
Seita.1G462900	Seita.1G462900	-	------	------	------	------	------	------	------
Seita.5G208300	Seita.5G208300	XP_004969032.1 putative transcription factor bHLH041 [Setaria italica]	GO:0046983;;GO:0003677	molecular_function;;molecular_function;;	MF:protein dimerization activity;;MF:DNA binding;;	------	------	------	------
Seita.1G177700	Seita.1G177700	XP_034590712.1 chaperone protein ClpD1, chloroplastic [Setaria viridis]	GO:0016887;;GO:0005524	molecular_function;;molecular_function;;	MF:ATPase activity;;MF:ATP binding;;	K03696	clpC	------	------
Seita.4G015200	Seita.4G015200	RCV19921.1 hypothetical protein SETIT_4G015200v2 [Setaria italica]	GO:0009451;;GO:0016020;;GO:0003723	biological_process;;cellular_component;;molecular_function;;	BP:RNA modification;;CC:membrane;;MF:RNA binding;;	------	------	------	------
Seita.1G033800	Seita.1G033800	RCV04844.1 hypothetical protein SETIT_1G033800v2 [Setaria italica]	GO:0009734;;GO:0016020;;GO:0009506;;GO:0005886	biological_process;;cellular_component;;cellular_component;;cellular_component;;	BP:auxin-activated signaling pathway;;CC:membrane;;CC:plasmodesma;;CC:plasma membrane;;	------	------	------	------
Seita.3G488200	Seita.3G488200	-	------	------	------	------	------	------	------
Seita.9G498700	Seita.9G498700	XP_012698469.1 QWRF motif-containing protein 2 [Setaria italica]	GO:0051225;;GO:0005737;;GO:0005880;;GO:0008017	biological_process;;cellular_component;;cellular_component;;molecular_function;;	BP:spindle assembly;;CC:cytoplasm;;CC:nuclear microtubule;;MF:microtubule binding;;	------	------	------	------
Seita.2G024600	Seita.2G024600	XP_004955412.1 pathogenesis-related protein PRB1-3 [Setaria italica]	GO:0009607;;GO:0005576;;GO:0005615	biological_process;;cellular_component;;cellular_component;;	BP:response to biotic stimulus;;CC:extracellular region;;CC:extracellular space;;	K13449	PR1	map04016;;map04626;;map04075	MAPK signaling pathway - plant;;Plant-pathogen interaction;;Plant hormone signal transduction
Seita.9G111400	Seita.9G111400	XP_004981933.1 probable LRR receptor-like serine/threonine-protein kinase At2g16250 [Setaria italica]	GO:0016310;;GO:0016020;;GO:0005524;;GO:0004672	biological_process;;cellular_component;;molecular_function;;molecular_function;;	BP:phosphorylation;;CC:membrane;;MF:ATP binding;;MF:protein kinase activity;;	------	------	------	------
Seita.4G238400	Seita.4G238400	XP_004966068.1 diacylglycerol O-acyltransferase 1-2 [Setaria italica]	GO:0019432;;GO:0005789;;GO:0009941;;GO:0004144	biological_process;;cellular_component;;cellular_component;;molecular_function;;	BP:triglyceride biosynthetic process;;CC:endoplasmic reticulum membrane;;CC:chloroplast envelope;;MF:diacylglycerol O-acyltransferase activity;;	K11155	DGAT1	map00561	Glycerolipid metabolism
Seita.8G202100	Seita.8G202100	XP_004979778.1 protein SPIRAL1-like 2 [Setaria italica]	GO:0043622;;GO:0010005	biological_process;;cellular_component;;	BP:cortical microtubule organization;;CC:cortical microtubule, transverse to long axis;;	K18635	SPR1	------	------
Seita.3G223300	Seita.3G223300	RCV17480.1 hypothetical protein SETIT_3G223300v2 [Setaria italica]	GO:0000723;;GO:0006281;;GO:0006310;;GO:0016787;;GO:0016887;;GO:0003678;;GO:0005524	biological_process;;biological_process;;biological_process;;molecular_function;;molecular_function;;molecular_function;;molecular_function;;	BP:telomere maintenance;;BP:DNA repair;;BP:DNA recombination;;MF:hydrolase activity;;MF:ATPase activity;;MF:DNA helicase activity;;MF:ATP binding;;	------	------	------	------
Seita.8G104900	Seita.8G104900	XP_004979161.1 uncharacterized protein LOC101783465 [Setaria italica]	------	------	------	------	------	------	------
Seita.8G234200	Seita.8G234200	XP_012703808.1 putative disease resistance protein RGA4 isoform X1 [Setaria italica]	GO:0006952;;GO:0051707;;GO:0016020;;GO:0043531	biological_process;;biological_process;;cellular_component;;molecular_function;;	BP:defense response;;BP:response to other organism;;CC:membrane;;MF:ADP binding;;	------	------	------	------
Seita.9G235800	Seita.9G235800	-	GO:0016020	cellular_component;;	CC:membrane;;	------	------	------	------
Seita.1G240400	Seita.1G240400	XP_004953155.1 phenylalanine ammonia-lyase [Setaria italica]	GO:0009800;;GO:0006559;;GO:0005737;;GO:0045548;;GO:0016841	biological_process;;biological_process;;cellular_component;;molecular_function;;molecular_function;;	BP:cinnamic acid biosynthetic process;;BP:L-phenylalanine catabolic process;;CC:cytoplasm;;MF:phenylalanine ammonia-lyase activity;;MF:ammonia-lyase activity;;	K10775	PAL	map00940;;map00360	Phenylpropanoid biosynthesis;;Phenylalanine metabolism
Seita.6G062000	Seita.6G062000	XP_004972844.1 F-box protein PP2-B10 [Setaria italica]	GO:0030246	molecular_function;;	MF:carbohydrate binding;;	------	------	------	------
Seita.5G570800	Seita.5G570800	XP_034594165.1 probable glutathione S-transferase [Setaria viridis]	GO:0042221;;GO:0006749;;GO:0005737;;GO:0005829;;GO:0004364	biological_process;;biological_process;;cellular_component;;cellular_component;;molecular_function;;	BP:response to chemical;;BP:glutathione metabolic process;;CC:cytoplasm;;CC:cytosol;;MF:glutathione transferase activity;;	K00799	GST, gst	map00480	Glutathione metabolism
Seita.5G451100	Seita.5G451100	XP_004971245.1 BTB/POZ domain and ankyrin repeat-containing protein NPR5 [Setaria italica]	GO:0099402;;GO:0009864;;GO:0006952;;GO:0006355;;GO:0005634;;GO:0000976	biological_process;;biological_process;;biological_process;;biological_process;;cellular_component;;molecular_function;;	BP:plant organ development;;BP:induced systemic resistance, jasmonic acid mediated signaling pathway;;BP:defense response;;BP:regulation of transcription, DNA-templated;;CC:nucleus;;MF:transcription regulatory region sequence-specific DNA binding;;	K14508	NPR1	map04075	Plant hormone signal transduction
Seita.1G148100	Seita.1G148100	RCV06247.1 hypothetical protein SETIT_1G148100v2 [Setaria italica]	GO:0016020	cellular_component;;	CC:membrane;;	K04554	UBE2J2, NCUBE2, UBC6	map04120;;map04141	Ubiquitin mediated proteolysis;;Protein processing in endoplasmic reticulum
Seita.5G249100	Seita.5G249100	RCV26485.1 hypothetical protein SETIT_5G249100v2 [Setaria italica]	GO:0004523;;GO:0003676	molecular_function;;molecular_function;;	MF:RNA-DNA hybrid ribonuclease activity;;MF:nucleic acid binding;;	------	------	------	------
Seita.2G360000	Seita.2G360000	RCV13615.1 hypothetical protein SETIT_2G360000v2 [Setaria italica]	GO:0016020	cellular_component;;	CC:membrane;;	------	------	------	------
Seita.8G309100	Seita.8G309100	XP_022685259.1 receptor-like protein kinase FERONIA [Setaria italica]	GO:0016310;;GO:0004674;;GO:0004714;;GO:0005524	biological_process;;molecular_function;;molecular_function;;molecular_function;;	BP:phosphorylation;;MF:protein serine/threonine kinase activity;;MF:transmembrane receptor protein tyrosine kinase activity;;MF:ATP binding;;	------	------	------	------
Seita.4G241000	Seita.4G241000	XP_004966104.1 glutathione transferase GST 23 [Setaria italica]	GO:0042221;;GO:0006749;;GO:0005737;;GO:0004364	biological_process;;biological_process;;cellular_component;;molecular_function;;	BP:response to chemical;;BP:glutathione metabolic process;;CC:cytoplasm;;MF:glutathione transferase activity;;	K00799	GST, gst	map00480	Glutathione metabolism
Seita.9G360900	Seita.9G360900	XP_004983985.1 membrane-anchored ubiquitin-fold protein 1 [Setaria italica]	GO:0016020;;GO:0005886	cellular_component;;cellular_component;;	CC:membrane;;CC:plasma membrane;;	------	------	------	------
Seita.7G414000	Seita.7G414000	ACN35782.1 unknown [Zea mays]	------	------	------	------	------	------	------
Seita.5G134600	Seita.5G134600	XP_004968462.1 auxin-responsive protein IAA2 [Setaria italica]	GO:0006355;;GO:0009734;;GO:0005634	biological_process;;biological_process;;cellular_component;;	BP:regulation of transcription, DNA-templated;;BP:auxin-activated signaling pathway;;CC:nucleus;;	K14484	IAA	map04075	Plant hormone signal transduction
Seita.4G001700	Seita.4G001700	XP_004964259.1 uncharacterized acetyltransferase At3g50280 [Setaria italica]	GO:0016747	molecular_function;;	MF:transferase activity, transferring acyl groups other than amino-acyl groups;;	------	------	------	------
Seita.5G213100	Seita.5G213100	RCV26037.1 hypothetical protein SETIT_5G213100v2 [Setaria italica]	------	------	------	------	------	------	------
Seita.3G349300	Seita.3G349300	RCV19008.1 hypothetical protein SETIT_3G349300v2 [Setaria italica]	GO:0016020	cellular_component;;	CC:membrane;;	------	------	------	------
Seita.6G156100	Seita.6G156100	XP_004973496.1 ultraviolet-B receptor UVR8 [Setaria italica]	GO:0005737	cellular_component;;	CC:cytoplasm;;	------	------	------	------
Seita.4G282400	Seita.4G282400	XP_014660568.2 putative laccase-9 [Setaria italica]	GO:0046274;;GO:0016020;;GO:0048046;;GO:0052716;;GO:0005507;;GO:0016491	biological_process;;cellular_component;;cellular_component;;molecular_function;;molecular_function;;molecular_function;;	BP:lignin catabolic process;;CC:membrane;;CC:apoplast;;MF:hydroquinon;;MF:copper ion binding;;MF:oxidoreductase activity;;	K05909	E1.10.3.2	------	------
Seita.7G250300	Seita.7G250300	RCV35566.1 hypothetical protein SETIT_7G250300v2 [Setaria italica]	GO:0003676	molecular_function;;	MF:nucleic acid binding;;	K11593	ELF2C, AGO	------	------
Seita.4G133400	Seita.4G133400	RCV21364.1 hypothetical protein SETIT_4G133400v2 [Setaria italica]	------	------	------	------	------	------	------
Seita.1G328200	Seita.1G328200	XP_004953996.1 uncharacterized protein LOC101765587 [Setaria italica]	GO:0016020	cellular_component;;	CC:membrane;;	------	------	------	------
Seita.7G095600	Seita.7G095600	XP_004977986.1 G-type lectin S-receptor-like serine/threonine-protein kinase At2g19130 [Setaria italica]	GO:0016310;;GO:0051707;;GO:0048544;;GO:0016020;;GO:0004674;;GO:0004672;;GO:0106310;;GO:0005524	biological_process;;biological_process;;biological_process;;cellular_component;;molecular_function;;molecular_function;;deleted;;molecular_function;;	BP:phosphorylation;;BP:response to other organism;;BP:recognition of pollen;;CC:membrane;;MF:protein serine/threonine kinase activity;;MF:protein kinase activity;;MF:old GO;;MF:ATP binding;;	------	------	------	------
Seita.3G171600	Seita.3G171600	XP_004961431.1 reticulon-like protein B1 [Setaria italica]	GO:0005789	cellular_component;;	CC:endoplasmic reticulum membrane;;	------	------	------	------
Seita.7G253400	Seita.7G253400	XP_004976950.1 uncharacterized protein LOC101771686 [Setaria italica]	------	------	------	------	------	------	------
Seita.2G022100	Seita.2G022100	XP_004955399.1 eggshell protein 2A [Setaria italica]	------	------	------	------	------	------	------
Seita.2G036400	Seita.2G036400	XP_004955486.1 uncharacterized protein LOC101769809 [Setaria italica]	GO:0016020	cellular_component;;	CC:membrane;;	------	------	------	------
Seita.2G068300	Seita.2G068300	TKW30090.1 hypothetical protein SEVIR_2G011450v2 [Setaria viridis]	GO:0006952;;GO:0051707;;GO:0043531	biological_process;;biological_process;;molecular_function;;	BP:defense response;;BP:response to other organism;;MF:ADP binding;;	------	------	------	------
Seita.5G437000	Seita.5G437000	XP_004971135.1 uncharacterized protein LOC101753964 [Setaria italica]	GO:0009809;;GO:0009749;;GO:0006098;;GO:0005975;;GO:0005737;;GO:0009507;;GO:0004801	biological_process;;biological_process;;biological_process;;biological_process;;cellular_component;;cellular_component;;molecular_function;;	BP:lignin biosynthetic process;;BP:response to glucose;;BP:pentose-phosphate shunt;;BP:carbohydrate metabolic process;;CC:cytoplasm;;CC:chloroplast;;MF:sedoheptulose-7-phosphat;;	K00616	TALDO1, talB, talA	map00030	Pentose phosphate pathway
Seita.2G192500	Seita.2G192500	XP_004956709.1 RING-H2 finger protein ATL46 [Setaria italica]	GO:0016020;;GO:0031625	cellular_component;;molecular_function;;	CC:membrane;;MF:ubiquitin protein ligase binding;;	------	------	------	------
Seita.4G019700	Seita.4G019700	XP_004964421.1 LRR receptor-like serine/threonine-protein kinase ERL1 [Setaria italica]	GO:0009553;;GO:0016310;;GO:0048481;;GO:0010103;;GO:0016020;;GO:0033612;;GO:0004672;;GO:0005524	biological_process;;biological_process;;biological_process;;biological_process;;cellular_component;;molecular_function;;molecular_function;;molecular_function;;	BP:embryo sac development;;BP:phosphorylation;;BP:plant ovule development;;BP:stomatal complex morphogenesis;;CC:membrane;;MF:receptor serine/threonine kinase binding;;MF:protein kinase activity;;MF:ATP binding;;	K20718	ER	map04016	MAPK signaling pathway - plant
Seita.1G210200	Seita.1G210200	XP_004952898.1 atherin [Setaria italica]	GO:0007017;;GO:0030286;;GO:0005868;;GO:0045505	biological_process;;cellular_component;;cellular_component;;molecular_function;;	BP:microtubule-based process;;CC:dynein complex;;CC:cytoplasmic dynein complex;;MF:dynein intermediate chain binding;;	K10418	DYNLL	map04814	Motor proteins
Seita.9G552800	Seita.9G552800	XP_004985840.1 catalase-1 [Setaria italica]	GO:0000302;;GO:0042744;;GO:0009416;;GO:0009414;;GO:0009737;;GO:0050665;;GO:0009617;;GO:0046686;;GO:1902074;;GO:0007623;;GO:0033484;;GO:0017014;;GO:0045454;;GO:0009628;;GO:0042542;;GO:0009725;;GO:0009514;;GO:0005737;;GO:0005777;;GO:0005886;;GO:0046872;;GO:0020037;;GO:0004096	biological_process;;biological_process;;biological_process;;biological_process;;biological_process;;biological_process;;biological_process;;biological_process;;biological_process;;biological_process;;biological_process;;biological_process;;biological_process;;biological_process;;biological_process;;biological_process;;cellular_component;;cellular_component;;cellular_component;;cellular_component;…	BP:response to reactive oxygen species;;BP:hydrogen peroxide catabolic process;;BP:response to light stimulus;;BP:response to water deprivation;;BP:response to abscisic acid;;BP:hydrogen peroxide biosynthetic process;;BP:response to bacterium;;BP:response to cadmium ion;;BP:response to salt;;BP:circadian rhythm;;BP:nitric oxide homeostasis;;BP:protein nitrosylation;;BP:cell redox homeostasis;;BP:…	K03781	katE, CAT, catB, srpA	map00630;;map04016;;map00380;;map04146	Glyoxylate and dicarboxylate metabolism;;MAPK signaling pathway - plant;;Tryptophan metabolism;;Peroxisome
Seita.2G321900	Seita.2G321900	RCV13123.1 hypothetical protein SETIT_2G321900v2 [Setaria italica]	GO:0071555;;GO:0009653;;GO:0005576	biological_process;;biological_process;;cellular_component;;	BP:cell wall organization;;BP:anatomical structure morphogenesis;;CC:extracellular region;;	------	------	------	------
Seita.5G094800	Seita.5G094800	XP_004968139.1 LEAF RUST 10 DISEASE-RESISTANCE LOCUS RECEPTOR-LIKE PROTEIN KINASE-like 2.5 isoform X1 [Setaria italica]	GO:0016310;;GO:0016020;;GO:0030247;;GO:0005524;;GO:0004672	biological_process;;cellular_component;;molecular_function;;molecular_function;;molecular_function;;	BP:phosphorylation;;CC:membrane;;MF:polysaccharide binding;;MF:ATP binding;;MF:protein kinase activity;;	------	------	------	------
Seita.3G344500	Seita.3G344500	XP_004962842.1 putative glutaredoxin-C14 [Setaria italica]	GO:0015074;;GO:0006284;;GO:0008270;;GO:0003676;;GO:0140097	biological_process;;biological_process;;molecular_function;;molecular_function;;molecular_function;;	BP:DNA integration;;BP:base-excision repair;;MF:zinc ion binding;;MF:nucleic acid binding;;MF:catalytic activity, acting on DNA;;	------	------	------	------
Seita.5G365600	Seita.5G365600	XP_004970422.1 uncharacterized protein LOC101783137 [Setaria italica]	------	------	------	------	------	------	------
Seita.6G015100	Seita.6G015100	XP_004972505.1 endo-1,3;1,4-beta-D-glucanase [Setaria italica]	GO:0016787	molecular_function;;	MF:hydrolase activity;;	------	------	------	------
Seita.9G417000	Seita.9G417000	XP_004984506.1 uncharacterized protein LOC101775261 [Setaria italica]	GO:0016020;;GO:0070300	cellular_component;;molecular_function;;	CC:membrane;;MF:phosphatidic acid binding;;	------	------	------	------
Seita.2G261000	Seita.2G261000	RCV12335.1 hypothetical protein SETIT_2G261000v2 [Setaria italica]	GO:0016020;;GO:0005388;;GO:0016887;;GO:0005524;;GO:0005516	cellular_component;;molecular_function;;molecular_function;;molecular_function;;molecular_function;;	CC:membrane;;MF:calcium-transporting ATPase activity;;MF:ATPase activity;;MF:ATP binding;;MF:calmodulin binding;;	K01537	ATP2C	------	------
Seita.4G288100	Seita.4G288100	XP_004966527.1 uncharacterized protein LOC101785788 [Setaria italica]	GO:0003677	molecular_function;;	MF:DNA binding;;	------	------	------	------
Seita.6G200900	Seita.6G200900	XP_004973827.1 wall-associated receptor kinase 3 isoform X1 [Setaria italica]	GO:0016310;;GO:0007166;;GO:0016020;;GO:0005886;;GO:0030247;;GO:0004674;;GO:0005509;;GO:0004672;;GO:0005524	biological_process;;biological_process;;cellular_component;;cellular_component;;molecular_function;;molecular_function;;molecular_function;;molecular_function;;molecular_function;;	BP:phosphorylation;;BP:cell surface receptor signaling pathway;;CC:membrane;;CC:plasma membrane;;MF:polysaccharide binding;;MF:protein serine/threonine kinase activity;;MF:calcium ion binding;;MF:protein kinase activity;;MF:ATP binding;;	------	------	------	------
Seita.5G127500	Seita.5G127500	RCV24950.1 LOW QUALITY PROTEIN: hypothetical protein SETIT_5G127500v2 [Setaria italica]	GO:0005737;;GO:0080043;;GO:0008194;;GO:0080044	cellular_component;;molecular_function;;molecular_function;;molecular_function;;	CC:cytoplasm;;MF:quercetin 3-O-glucosyltransferase activity;;MF:UDP-glycosyltransferase activity;;MF:quercetin 7-O-glucosyltransferase activity;;	------	------	------	------
Seita.6G088800	Seita.6G088800	XP_012702109.1 beta-carotene isomerase D27, chloroplastic [Setaria italica]	GO:0005506;;GO:0016853	molecular_function;;molecular_function;;	MF:iron ion binding;;MF:isomerase activity;;	------	------	------	------
Seita.5G309200	Seita.5G309200	XP_004969870.1 anthocyanidin 5,3-O-glucosyltransferase [Setaria italica]	GO:0008194	molecular_function;;	MF:UDP-glycosyltransferase activity;;	------	------	------	------
Seita.7G340700	Seita.7G340700	XP_004977208.1 uncharacterized protein LOC101771166 [Setaria italica]	GO:0000226;;GO:0031047;;GO:0005737;;GO:0005856;;GO:0005634;;GO:0030014;;GO:0008017	biological_process;;biological_process;;cellular_component;;cellular_component;;cellular_component;;cellular_component;;molecular_function;;	BP:microtubule cytoskeleton organization;;BP:gene silencing by RNA;;CC:cytoplasm;;CC:cytoskeleton;;CC:nucleus;;CC:CCR4-NOT complex;;MF:microtubule binding;;	K16732	PRC1, ASE1, MAP65	------	------
Seita.1G316700	Seita.1G316700	XP_004953886.1 rac-like GTP-binding protein 3 [Setaria italica]	GO:0007015;;GO:0008360;;GO:0030865;;GO:0007163;;GO:0007165;;GO:0032956;;GO:0015031;;GO:0007264;;GO:0005856;;GO:0042995;;GO:0031410;;GO:0005886;;GO:0005737;;GO:0016020;;GO:0003924;;GO:0019901;;GO:0005525	biological_process;;biological_process;;biological_process;;biological_process;;biological_process;;biological_process;;biological_process;;biological_process;;cellular_component;;cellular_component;;cellular_component;;cellular_component;;cellular_component;;cellular_component;;molecular_function;;molecular_function;;molecular_function;;	BP:actin filament organization;;BP:regulation of cell shape;;BP:cortical cytoskeleton organization;;BP:establishment or maintenance of cell polarity;;BP:signal transduction;;BP:regulation of actin cytoskeleton organization;;BP:protein transport;;BP:small GTPase mediated signal transduction;;CC:cytoskeleton;;CC:cell projection;;CC:cytoplasmic vesicle;;CC:plasma membrane;;CC:cytoplasm;;CC:membrane;…	K04392	RAC1	map04145	Phagosome
Seita.7G317000	Seita.7G317000	XP_022683876.1 scarecrow-like protein 3 [Setaria italica]	------	------	------	------	------	------	------
Seita.4G090600	Seita.4G090600	XP_004964971.1 protein EXORDIUM-like 1 [Setaria italica]	GO:0005615	cellular_component;;	CC:extracellular space;;	------	------	------	------
Seita.5G200000	Seita.5G200000	XP_034594621.1 putative F-box/FBD/LRR-repeat protein At1g78760 [Setaria viridis]	------	------	------	------	------	------	------
Seita.3G396400	Seita.3G396400	RCV19571.1 hypothetical protein SETIT_3G396400v2 [Setaria italica]	GO:0006812;;GO:0055085;;GO:0016020;;GO:0008324	biological_process;;biological_process;;cellular_component;;molecular_function;;	BP:cation transport;;BP:transmembrane transport;;CC:membrane;;MF:cation transmembrane transporter activity;;	K13754	SLC24A6, NCKX6	------	------
Seita.2G416800	Seita.2G416800	XP_004959865.1 uncharacterized protein LOC101766322 [Setaria italica]	GO:0006284;;GO:0006285;;GO:0006281;;GO:0005634;;GO:0016020;;GO:0003824;;GO:0034039	biological_process;;biological_process;;biological_process;;cellular_component;;cellular_component;;molecular_function;;molecular_function;;	BP:base-excision repair;;BP:base-excision repair, AP site formation;;BP:DNA repair;;CC:nucleus;;CC:membrane;;MF:catalytic activity;;MF:8-oxo-7,8-dihydroguanine DNA N-glycosylase activity;;	------	------	------	------
Seita.3G096700	Seita.3G096700	XP_004960771.1 ARGOS-like protein [Setaria italica]	GO:0009725;;GO:0046622;;GO:0016310;;GO:0005737;;GO:0016020;;GO:0005634;;GO:0016301	biological_process;;biological_process;;biological_process;;cellular_component;;cellular_component;;cellular_component;;molecular_function;;	BP:response to hormone;;BP:positive regulation of organ growth;;BP:phosphorylation;;CC:cytoplasm;;CC:membrane;;CC:nucleus;;MF:kinase activity;;	------	------	------	------
Seita.5G272800	Seita.5G272800	RCV26766.1 hypothetical protein SETIT_5G272800v2 [Setaria italica]	GO:0009853;;GO:0016310;;GO:0005737;;GO:0009507;;GO:0008887;;GO:0016301;;GO:0005524	biological_process;;biological_process;;cellular_component;;cellular_component;;molecular_function;;molecular_function;;molecular_function;;	BP:photorespiration;;BP:phosphorylation;;CC:cytoplasm;;CC:chloroplast;;MF:glycerate kinase activity;;MF:kinase activity;;MF:ATP binding;;	K15918	GLYK	map00630;;map00561;;map00260	Glyoxylate and dicarboxylate metabolism;;Glycerolipid metabolism;;Glycine, serine and threonine metabolism
Seita.1G283400	Seita.1G283400	XP_004953554.2 ATPase family AAA domain-containing protein 3-A [Setaria italica]	GO:0007005;;GO:0005739;;GO:0016887;;GO:0005524	biological_process;;cellular_component;;molecular_function;;molecular_function;;	BP:mitochondrion organization;;CC:mitochondrion;;MF:ATPase activity;;MF:ATP binding;;	K17681	ATAD3A_B	------	------
Seita.6G057500	Seita.6G057500	XP_004972808.1 uncharacterized protein LOC101768988 [Setaria italica]	------	------	------	------	------	------	------
Seita.5G195000	Seita.5G195000	RCV25799.1 hypothetical protein SETIT_5G195000v2 [Setaria italica]	GO:0006857;;GO:0009753;;GO:0009611;;GO:0055085;;GO:0016020;;GO:0022857	biological_process;;biological_process;;biological_process;;biological_process;;cellular_component;;molecular_function;;	BP:oligopeptide transport;;BP:response to jasmonic acid;;BP:response to wounding;;BP:transmembrane transport;;CC:membrane;;MF:transmembrane transporter activity;;	K26549	NPF6, NRT1	------	------
Seita.4G196100	Seita.4G196100	XP_004965719.1 transmembrane 9 superfamily member 8 [Setaria italica]	GO:0072657;;GO:0016020;;GO:0000139;;GO:0010008	biological_process;;cellular_component;;cellular_component;;cellular_component;;	BP:protein localization to membrane;;CC:membrane;;CC:Golgi membrane;;CC:endosome membrane;;	K17086	TM9SF2_4	------	------
Seita.3G227000	Seita.3G227000	XP_004961944.1 U-box domain-containing protein 27 [Setaria italica]	GO:0016567;;GO:0061630	biological_process;;molecular_function;;	BP:protein ubiquitination;;MF:ubiquitin protein ligase activity;;	------	------	------	------
Seita.2G071600	Seita.2G071600	RCV09947.1 hypothetical protein SETIT_2G071600v2 [Setaria italica]	GO:0045168;;GO:0016020	biological_process;;cellular_component;;	BP:cell-cell signaling involved in cell fate commitment;;CC:membrane;;	------	------	------	------
Seita.1G234600	Seita.1G234600	RCV07321.1 hypothetical protein SETIT_1G234600v2 [Setaria italica]	------	------	------	------	------	------	------
Seita.2G232500	Seita.2G232500	XP_034582037.1 2-hydroxyisoflavanone dehydratase-like [Setaria viridis]	GO:0016787	molecular_function;;	MF:hydrolase activity;;	------	------	------	------
Seita.3G347200	Seita.3G347200	XP_004962863.1 syntaxin-132 [Setaria italica]	GO:0006887;;GO:0016192;;GO:0006906;;GO:0048278;;GO:0015031;;GO:0006886;;GO:0016020;;GO:0031201;;GO:0012505;;GO:0005886;;GO:0000149;;GO:0005484	biological_process;;biological_process;;biological_process;;biological_process;;biological_process;;biological_process;;cellular_component;;cellular_component;;cellular_component;;cellular_component;;molecular_function;;molecular_function;;	BP:exocytosis;;BP:vesicle-mediated transport;;BP:vesicle fusion;;BP:vesicle docking;;BP:protein transport;;BP:intracellular protein transport;;CC:membrane;;CC:SNARE complex;;CC:endomembrane system;;CC:plasma membrane;;MF:SNARE binding;;MF:SNAP receptor activity;;	K08486	STX1B_2_3	map04130	SNARE interactions in vesicular transport
Seita.6G072100	Seita.6G072100	RCV30166.1 hypothetical protein SETIT_6G072100v2 [Setaria italica]	GO:0005886	cellular_component;;	CC:plasma membrane;;	------	------	------	------
Seita.7G171500	Seita.7G171500	XP_004976270.1 uncharacterized protein LOC101767526 isoform X1 [Setaria italica]	------	------	------	------	------	------	------
Seita.7G029700	Seita.7G029700	XP_004975124.1 glucose-6-phosphate 1-dehydrogenase 2, chloroplastic [Setaria italica]	GO:0009051;;GO:0006006;;GO:0016020;;GO:0004345;;GO:0050661	biological_process;;biological_process;;cellular_component;;molecular_function;;molecular_function;;	BP:pentose-phosphate shunt, oxidative branch;;BP:glucose metabolic process;;CC:membrane;;MF:glucose-6-phosphate dehydrogenase activity;;MF:NADP binding;;	K00036	G6PD, zwf	map00480;;map00030	Glutathione metabolism;;Pentose phosphate pathway
Seita.2G145700	Seita.2G145700	XP_004956319.1 cytochrome P450 76M5 [Setaria italica]	GO:0071704;;GO:0016020;;GO:0004497;;GO:0016705;;GO:0020037;;GO:0016709;;GO:0005506	biological_process;;cellular_component;;molecular_function;;molecular_function;;molecular_function;;molecular_function;;molecular_function;;	BP:organic substance metabolic process;;CC:membrane;;MF:monooxygenase activity;;MF:oxidoreductase activity, acting on paired donors, with incorporation or reduction of molecular oxygen;;MF:heme binding;;MF:oxidoreductase activity, acting on paired donors, with incorporation or reduction of molecular oxygen, NA;;MF:iron ion binding;;	------	------	------	------
Seita.8G109400	Seita.8G109400	RCV38032.1 hypothetical protein SETIT_8G109400v2 [Setaria italica]	GO:0016787;;GO:0003676;;GO:0004386;;GO:0003724;;GO:0003723;;GO:0016887;;GO:0005524	molecular_function;;molecular_function;;molecular_function;;molecular_function;;molecular_function;;molecular_function;;molecular_function;;	MF:hydrolase activity;;MF:nucleic acid binding;;MF:helicase activity;;MF:RNA helicase activity;;MF:RNA binding;;MF:ATPase activity;;MF:ATP binding;;	K12818	DHX8, PRP22	map03040	Spliceosome
Seita.3G503600	Seita.3G503600	RLN23454.1 retrotransposon protein, putative, unclassified [Panicum miliaceum]	GO:0006310;;GO:0009833;;GO:0030244;;GO:0015074;;GO:0071669;;GO:0005634;;GO:0016020;;GO:0005886;;GO:0004523;;GO:0051753;;GO:0016760;;GO:0003676;;GO:0046872	biological_process;;biological_process;;biological_process;;biological_process;;biological_process;;cellular_component;;cellular_component;;cellular_component;;molecular_function;;molecular_function;;molecular_function;;molecular_function;;molecular_function;;	BP:DNA recombination;;BP:plant-type primary cell wall biogenesis;;BP:cellulose biosynthetic process;;BP:DNA integration;;BP:plant-type cell wall organization or biogenesis;;CC:nucleus;;CC:membrane;;CC:plasma membrane;;MF:RNA-DNA hybrid ribonuclease activity;;MF:mannan synthase activity;;MF:cellulose synthas;;MF:nucleic acid binding;;MF:metal ion binding;;	------	------	------	------
Seita.7G030200	Seita.7G030200	XP_012702631.1 acetyl-CoA carboxylase 2-like isoform X1 [Setaria italica]	GO:0006633;;GO:2001295;;GO:0046872;;GO:0005524;;GO:0003989	biological_process;;biological_process;;molecular_function;;molecular_function;;molecular_function;;	BP:fatty acid biosynthetic process;;BP:malonyl-CoA biosynthetic process;;MF:metal ion binding;;MF:ATP binding;;MF:acetyl-CoA carboxylase activity;;	K11262	ACACA	map00640;;map00061;;map00620	Propanoate metabolism;;Fatty acid biosynthesis;;Pyruvate metabolism
Seita.8G247200	Seita.8G247200	XP_012703899.1 zinc finger protein ZAT11 [Setaria italica]	------	------	------	------	------	------	------
Seita.2G068400	Seita.2G068400	XP_004955720.1 uncharacterized protein LOC101762089 [Setaria italica]	GO:0031011;;GO:0071339;;GO:0002151	cellular_component;;cellular_component;;molecular_function;;	CC:Ino80 complex;;CC:MLL1 complex;;MF:G-quadruplex RNA binding;;	------	------	------	------
Seita.2G287600	Seita.2G287600	XP_004957464.1 endoglucanase 24 [Setaria italica]	GO:0030245;;GO:0016020;;GO:0008810;;GO:0004553	biological_process;;cellular_component;;molecular_function;;molecular_function;;	BP:cellulose catabolic process;;CC:membrane;;MF:cellulase activity;;MF:hydrolase activity, hydrolyzing O-glycosyl compounds;;	------	------	------	------
Seita.8G072300	Seita.8G072300	RCV37546.1 hypothetical protein SETIT_8G072300v2 [Setaria italica]	GO:0004869	molecular_function;;	MF:cysteine-type endopeptidase inhibitor activity;;	------	------	------	------
Seita.3G448500	Seita.3G448500	XP_004961786.1 uncharacterized protein LOC101758756 [Setaria italica]	------	------	------	------	------	------	------
Seita.5G512900	Seita.5G512900	RCV16329.1 hypothetical protein SETIT_3G129500v2 [Setaria italica]	------	------	------	------	------	------	------
Seita.9G647300	Seita.9G647300	TKW32370.1 hypothetical protein SEVIR_2G164933v2 [Setaria viridis]	GO:0016020;;GO:0016788	cellular_component;;molecular_function;;	CC:membrane;;MF:hydrolase activity, acting on ester bonds;;	------	------	------	------
Seita.4G281300	Seita.4G281300	RCV23219.1 hypothetical protein SETIT_4G281300v2 [Setaria italica]	GO:0008757	molecular_function;;	MF:S-adenosylmethionine-dependent methyltransferase activity;;	------	------	------	------
Seita.2G286300	Seita.2G286300	XP_004957455.1 uncharacterized protein LOC101767929 isoform X1 [Setaria italica]	GO:0016829	molecular_function;;	MF:lyase activity;;	------	------	------	------
Seita.2G059800	Seita.2G059800	RCV09815.1 hypothetical protein SETIT_2G059800v2 [Setaria italica]	GO:0016020	cellular_component;;	CC:membrane;;	------	------	------	------
Seita.4G021100	Seita.4G021100	RCV20007.1 hypothetical protein SETIT_4G021100v2 [Setaria italica]	------	------	------	------	------	------	------
Seita.6G139900	Seita.6G139900	XP_004973389.1 heavy metal-associated isoprenylated plant protein 23 [Setaria italica]	GO:0050896;;GO:0046872	biological_process;;molecular_function;;	BP:response to stimulus;;MF:metal ion binding;;	------	------	------	------
Seita.1G254000	Seita.1G254000	XP_004953293.1 cytochrome b5 [Setaria italica]	GO:0016020;;GO:0043231;;GO:0046872;;GO:0020037	cellular_component;;cellular_component;;molecular_function;;molecular_function;;	CC:membrane;;CC:intracellular membrane-bounded organelle;;MF:metal ion binding;;MF:heme binding;;	K23490	CYB5	------	------
Seita.5G296800	Seita.5G296800	XP_004969757.1 tryptophan aminotransferase-related protein 3 [Setaria italica]	GO:0006520;;GO:0016020;;GO:0008483;;GO:0016846	biological_process;;cellular_component;;molecular_function;;molecular_function;;	BP:cellular amino acid metabolic process;;CC:membrane;;MF:transaminase activity;;MF:carbon-sulfur lyase activity;;	------	------	------	------
Seita.7G230500	Seita.7G230500	XP_022684284.1 probable cation transporter HKT7 [Setaria italica]	GO:0030001;;GO:0098662;;GO:0016020;;GO:0005886;;GO:0008324	biological_process;;biological_process;;cellular_component;;cellular_component;;molecular_function;;	BP:metal ion transport;;BP:inorganic cation transmembrane transport;;CC:membrane;;CC:plasma membrane;;MF:cation transmembrane transporter activity;;	K24976	TRK, HKT	------	------
Seita.2G464800	Seita.2G464800	XP_012702811.1 uncharacterized protein LOC105914714 [Setaria italica]	------	------	------	------	------	------	------
Seita.3G406500	Seita.3G406500	XP_004963333.1 protein NRT1/ PTR FAMILY 2.11 isoform X1 [Setaria italica]	GO:0055085;;GO:0016020;;GO:0005886;;GO:0022857	biological_process;;cellular_component;;cellular_component;;molecular_function;;	BP:transmembrane transport;;CC:membrane;;CC:plasma membrane;;MF:transmembrane transporter activity;;	K26552	NPF2, GTR, NRT1	------	------
Seita.1G272100	Seita.1G272100	RCV07766.1 hypothetical protein SETIT_1G272100v2 [Setaria italica]	GO:0016020	cellular_component;;	CC:membrane;;	------	------	------	------
Seita.7G297700	Seita.7G297700	TKW07469.1 hypothetical protein SEVIR_7G309400v2 [Setaria viridis]	GO:0016020	cellular_component;;	CC:membrane;;	------	------	------	------
Seita.2G089100	Seita.2G089100	XP_004955839.1 protein LURP-one-related 15 [Setaria italica]	------	------	------	------	------	------	------
Seita.9G262400	Seita.9G262400	XP_012704238.1 ent-copalyl diphosphate synthase 1, chloroplastic isoform X1 [Setaria italica]	GO:0010333;;GO:0000287	molecular_function;;molecular_function;;	MF:terpene synthase activity;;MF:magnesium ion binding;;	K04120	E5.5.1.13	map00904	Diterpenoid biosynthesis
Seita.5G009400	Seita.5G009400	RCV23481.1 hypothetical protein SETIT_5G009400v2 [Setaria italica]	GO:0016020	cellular_component;;	CC:membrane;;	------	------	------	------
Seita.3G312800	Seita.3G312800	XP_004962619.1 serine/threonine-protein kinase BLUS1 [Setaria italica]	GO:0016310;;GO:1902456;;GO:0005829;;GO:0005524;;GO:0004672;;GO:0043539	biological_process;;biological_process;;cellular_component;;molecular_function;;molecular_function;;molecular_function;;	BP:phosphorylation;;BP:regulation of stomatal opening;;CC:cytosol;;MF:ATP binding;;MF:protein kinase activity;;MF:protein serine/threonine kinase activator activity;;	------	------	------	------
Seita.9G020600	Seita.9G020600	XP_004981133.1 probable cellulose synthase A catalytic subunit 5 [UDP-forming] [Setaria italica]	GO:0009833;;GO:0030244;;GO:0071555;;GO:0071669;;GO:0005886;;GO:0016760;;GO:0016759;;GO:0046872	biological_process;;biological_process;;biological_process;;biological_process;;cellular_component;;molecular_function;;molecular_function;;molecular_function;;	BP:plant-type primary cell wall biogenesis;;BP:cellulose biosynthetic process;;BP:cell wall organization;;BP:plant-type cell wall organization or biogenesis;;CC:plasma membrane;;MF:cellulose synthas;;MF:cellulose synthase activity;;MF:metal ion binding;;	K10999	CESA	------	------
Seita.1G095600	Seita.1G095600	XP_004951972.1 uncharacterized protein LOC101769646 [Setaria italica]	------	------	------	------	------	------	------
Seita.5G066900	Seita.5G066900	XP_022682835.1 uncharacterized protein LOC111257404 [Setaria italica]	GO:0016020	cellular_component;;	CC:membrane;;	------	------	------	------
Seita.3G136600	Seita.3G136600	RCV16420.1 hypothetical protein SETIT_3G136600v2 [Setaria italica]	GO:0016706;;GO:0046872;;GO:0051213;;GO:0016491	molecular_function;;molecular_function;;molecular_function;;molecular_function;;	MF:oxidoreductase activity, acting on paired donors, with incorporation or reduction of molecular oxygen, 2-oxoglutarate as one donor, and incorporation of one atom each of oxygen into both donors;;MF:metal ion binding;;MF:dioxygenase activity;;MF:oxidoreductase activity;;	------	------	------	------
Seita.8G055600	Seita.8G055600	XP_004978847.1 probable LRR receptor-like serine/threonine-protein kinase At4g36180 [Setaria italica]	GO:0016020	cellular_component;;	CC:membrane;;	------	------	------	------
Seita.3G138000	Seita.3G138000	XP_022680552.1 protein CHUP1, chloroplastic [Setaria italica]	GO:0009658;;GO:0009707	biological_process;;cellular_component;;	BP:chloroplast organization;;CC:chloroplast outer membrane;;	------	------	------	------
Seita.1G372300	Seita.1G372300	XP_004954451.1 aquaporin PIP1-5 [Setaria italica]	GO:0009414;;GO:0016020;;GO:0005886;;GO:0015250;;GO:0015267	biological_process;;cellular_component;;cellular_component;;molecular_function;;molecular_function;;	BP:response to water deprivation;;CC:membrane;;CC:plasma membrane;;MF:water channel activity;;MF:channel activity;;	K09872	PIP	------	------
Seita.3G462400	Seita.3G462400	XP_004987360.1 uncharacterized protein LOC101776772 [Setaria italica]	GO:0016020;;GO:0008270	cellular_component;;molecular_function;;	CC:membrane;;MF:zinc ion binding;;	------	------	------	------
Seita.1G230800	Seita.1G230800	XP_004953082.1 BTB/POZ domain-containing protein At2g24240 [Setaria italica]	GO:0051260	biological_process;;	BP:protein homooligomerization;;	------	------	------	------
Seita.9G443200	Seita.9G443200	XP_004984832.1 probable glucuronosyltransferase Os03g0287800 [Setaria italica]	GO:0010417;;GO:0009834;;GO:0071555;;GO:0000139;;GO:0042285;;GO:0015018	biological_process;;biological_process;;biological_process;;cellular_component;;molecular_function;;molecular_function;;	BP:glucuronoxylan biosynthetic process;;BP:plant-type secondary cell wall biogenesis;;BP:cell wall organization;;CC:Golgi membrane;;MF:xylosyltransferase activity;;MF:galactosylgalactosylxylosylprotein 3-beta-glucuronosyltransferase activity;;	K20869	IRX9	------	------
Seita.3G463500	Seita.3G463500	XP_034591669.1 zinc finger BED domain-containing protein RICESLEEPER 1-like [Setaria viridis]	GO:0046983;;GO:0003677	molecular_function;;molecular_function;;	MF:protein dimerization activity;;MF:DNA binding;;	------	------	------	------
Seita.9G169100	Seita.9G169100	XP_004982434.1 uncharacterized protein LOC101757418 [Setaria italica]	GO:0016491	molecular_function;;	MF:oxidoreductase activity;;	------	------	------	------
Seita.5G166900	Seita.5G166900	XP_004968749.1 glutaredoxin-C1 [Setaria italica]	------	------	------	K03676	grxC, GLRX, GLRX2	------	------
Seita.1G197200	Seita.1G197200	XP_004952759.1 CDT1-like protein a, chloroplastic [Setaria italica]	GO:0000278;;GO:0071163;;GO:0030174;;GO:0000076;;GO:0005634;;GO:0070182;;GO:0003677	biological_process;;biological_process;;biological_process;;biological_process;;cellular_component;;molecular_function;;molecular_function;;	BP:mitotic cell cycle;;BP:DNA replication preinitiation complex assembly;;BP:regulation of DNA-dependent DNA replication initiation;;BP:DNA replication checkpoint;;CC:nucleus;;MF:DNA polymerase binding;;MF:DNA binding;;	K10727	CDT1	------	------
Seita.5G076800	Seita.5G076800	XP_004967990.1 uncharacterized protein LOC101763397 [Setaria italica]	------	------	------	------	------	------	------
Seita.5G260500	Seita.5G260500	XP_004969436.1 aspartic proteinase oryzasin-1 [Setaria italica]	GO:0006508;;GO:0006629;;GO:0004190	biological_process;;biological_process;;molecular_function;;	BP:proteolysis;;BP:lipid metabolic process;;MF:aspartic-type endopeptidase activity;;	K08245	E3.4.23.40	------	------
Seita.4G053700	Seita.4G053700	XP_004964694.1 heparanase-like protein 3 [Setaria italica]	GO:0016020;;GO:0016798;;GO:0004566	cellular_component;;molecular_function;;molecular_function;;	CC:membrane;;MF:hydrolase activity, acting on glycosyl bonds;;MF:beta-glucuronidase activity;;	K07964	HPSE	map00531	Glycosaminoglycan degradation
Seita.1G073000	Seita.1G073000	RCV05307.1 hypothetical protein SETIT_1G073000v2 [Setaria italica]	GO:0046854;;GO:0006397;;GO:0005737;;GO:0008934;;GO:0003729;;GO:0046872	biological_process;;biological_process;;cellular_component;;molecular_function;;molecular_function;;molecular_function;;	BP:phosphatidylinositol phosphorylation;;BP:mRNA processing;;CC:cytoplasm;;MF:inositol monophosphate 1-phosphatase activity;;MF:mRNA binding;;MF:metal ion binding;;	------	------	------	------
Seita.2G561000	Seita.2G561000	XP_004987290.1 sulfoquinovosyl transferase SQD2 [Setaria italica]	GO:0046506;;GO:0009247;;GO:0016757;;GO:0046510	biological_process;;biological_process;;molecular_function;;molecular_function;;	BP:sulfolipid biosynthetic process;;BP:glycolipid biosynthetic process;;MF:transferase activity, transferring glycosyl groups;;MF:UDP-sulfoquinovos;;	K06119	SQD2	map00561	Glycerolipid metabolism
Seita.5G197100	Seita.5G197100	XP_004968946.1 probable anion transporter 4, chloroplastic [Setaria italica]	GO:0016020;;GO:0005315	cellular_component;;molecular_function;;	CC:membrane;;MF:inorganic phosphate transmembrane transporter activity;;	K08193	SLC17A	------	------
Seita.7G060200	Seita.7G060200	XP_004975324.1 70 kDa peptidyl-prolyl isomerase [Setaria italica]	GO:0061077;;GO:0005737;;GO:0009579;;GO:0009536;;GO:0003755	biological_process;;cellular_component;;cellular_component;;cellular_component;;molecular_function;;	BP:chaperone-mediated protein folding;;CC:cytoplasm;;CC:thylakoid;;CC:plastid;;MF:peptidyl-prolyl cis-trans isomerase activity;;	K09571	FKBP4_5	------	------
Seita.4G389000	Seita.4G389000	XP_012700523.1 LOW QUALITY PROTEIN: protein argonaute 1D-like [Setaria italica]	GO:0031047;;GO:0003723	biological_process;;molecular_function;;	BP:gene silencing by RNA;;MF:RNA binding;;	K11593	ELF2C, AGO	------	------
Seita.8G240100	Seita.8G240100	XP_004980016.1 wall-associated receptor kinase 2 [Setaria italica]	GO:0016310;;GO:0007166;;GO:0016020;;GO:0005886;;GO:0030247;;GO:0004674;;GO:0005509;;GO:0005524	biological_process;;biological_process;;cellular_component;;cellular_component;;molecular_function;;molecular_function;;molecular_function;;molecular_function;;	BP:phosphorylation;;BP:cell surface receptor signaling pathway;;CC:membrane;;CC:plasma membrane;;MF:polysaccharide binding;;MF:protein serine/threonine kinase activity;;MF:calcium ion binding;;MF:ATP binding;;	------	------	------	------
Seita.2G362000	Seita.2G362000	RCV13643.1 hypothetical protein SETIT_2G362000v2 [Setaria italica]	------	------	------	------	------	------	------
Seita.9G232600	Seita.9G232600	XP_012704442.3 uncharacterized protein LOC101775687 [Setaria italica]	------	------	------	------	------	------	------
Seita.3G114000	Seita.3G114000	XP_004960929.1 cytochrome P450 90D2 [Setaria italica]	GO:0016132;;GO:0071704;;GO:0016125;;GO:0010268;;GO:0016020;;GO:0004497;;GO:0016705;;GO:0020037;;GO:0016709;;GO:0005506	biological_process;;biological_process;;biological_process;;biological_process;;cellular_component;;molecular_function;;molecular_function;;molecular_function;;molecular_function;;molecular_function;;	BP:brassinosteroid biosynthetic process;;BP:organic substance metabolic process;;BP:sterol metabolic process;;BP:brassinosteroid homeostasis;;CC:membrane;;MF:monooxygenase activity;;MF:oxidoreductase activity, acting on paired donors, with incorporation or reduction of molecular oxygen;;MF:heme binding;;MF:oxidoreductase activity, acting on paired donors, with incorporation or reduction of molecu…	K09589	CYP90D2, D2	map00905	Brassinosteroid biosynthesis
Seita.8G161100	Seita.8G161100	XP_012703437.1 putative disease resistance protein RGA4 [Setaria italica]	GO:0006952;;GO:0051707;;GO:0016020;;GO:0043531	biological_process;;biological_process;;cellular_component;;molecular_function;;	BP:defense response;;BP:response to other organism;;CC:membrane;;MF:ADP binding;;	------	------	------	------
Seita.8G225200	Seita.8G225200	XP_004980844.2 cysteine-rich receptor-like protein kinase 26 [Setaria italica]	GO:0016310;;GO:0007166;;GO:0005524;;GO:0004672	biological_process;;biological_process;;molecular_function;;molecular_function;;	BP:phosphorylation;;BP:cell surface receptor signaling pathway;;MF:ATP binding;;MF:protein kinase activity;;	------	------	------	------
Seita.9G411100	Seita.9G411100	XP_004984442.1 alanine--glyoxylate aminotransferase 2 homolog 3, mitochondrial [Setaria italica]	GO:0008483;;GO:0030170	molecular_function;;molecular_function;;	MF:transaminase activity;;MF:pyridoxal phosphate binding;;	K00827	AGXT2	map00270;;map00250;;map00280;;map00260	Cysteine and methionine metabolism;;Alanine, aspartate and glutamate metabolism;;Valine, leucine and isoleucine degradation;;Glycine, serine and threonine metabolism
Seita.2G396200	Seita.2G396200	XP_004958375.1 probable trehalose-phosphate phosphatase 3 [Setaria italica]	GO:0005992;;GO:0004805	biological_process;;molecular_function;;	BP:trehalose biosynthetic process;;MF:trehalose-phosphatase activity;;	K01087	otsB	map00500	Starch and sucrose metabolism
Seita.3G510800	Seita.3G510800	XP_034584469.1 ureide permease 1-like isoform X1 [Setaria viridis]	GO:0071705;;GO:0016020;;GO:0022857	biological_process;;cellular_component;;molecular_function;;	BP:nitrogen compound transport;;CC:membrane;;MF:transmembrane transporter activity;;	------	------	------	------
Seita.6G036900	Seita.6G036900	XP_022683158.1 putative aconitate hydratase, cytoplasmic [Setaria italica]	GO:0006099;;GO:0006807;;GO:0006101;;GO:0043436;;GO:0005829;;GO:0005739;;GO:0051539;;GO:0030350;;GO:0016836;;GO:0047780;;GO:0003994;;GO:0046872;;GO:0051536	biological_process;;biological_process;;biological_process;;biological_process;;cellular_component;;cellular_component;;molecular_function;;molecular_function;;molecular_function;;molecular_function;;molecular_function;;molecular_function;;molecular_function;;	BP:tricarboxylic acid cycle;;BP:nitrogen compound metabolic process;;BP:citrate metabolic process;;BP:oxoacid metabolic process;;CC:cytosol;;CC:mitochondrion;;MF:4 iron, 4 sulfur cluster binding;;MF:iron-responsive element binding;;MF:hydro-lyase activity;;MF:citrate dehydratase activity;;MF:aconitate hydratase activity;;MF:metal ion binding;;MF:iron-sulfur cluster binding;;	K01681	ACO, acnA	map00020;;map00630	Citrate cycle (TCA cycle);;Glyoxylate and dicarboxylate metabolism
Seita.8G182000	Seita.8G182000	RCV38929.1 hypothetical protein SETIT_8G182000v2 [Setaria italica]	GO:0006952;;GO:0051707;;GO:0043531	biological_process;;biological_process;;molecular_function;;	BP:defense response;;BP:response to other organism;;MF:ADP binding;;	------	------	------	------
Seita.1G401300	Seita.1G401300	KAG8053091.1 hypothetical protein GUJ93_ZPchr0001g29702 [Zizania palustris]	GO:0008270;;GO:0003676	molecular_function;;molecular_function;;	MF:zinc ion binding;;MF:nucleic acid binding;;	------	------	------	------
Seita.8G129700	Seita.8G129700	XP_004979331.2 uncharacterized protein LOC101766736 [Setaria italica]	GO:1901575;;GO:0005975;;GO:0005576;;GO:0016829;;GO:0030246;;GO:0102210	biological_process;;biological_process;;cellular_component;;molecular_function;;molecular_function;;molecular_function;;	BP:organic substance catabolic process;;BP:carbohydrate metabolic process;;CC:extracellular region;;MF:lyase activity;;MF:carbohydrate binding;;MF:rhamnogalacturonan endolyase activity;;	K18195	RGL4, rhiE	------	------
Seita.2G447700	Seita.2G447700	TKW30779.1 hypothetical protein SEVIR_2G060550v2 [Setaria viridis]	GO:0010581;;GO:0045893;;GO:0005634;;GO:0003700;;GO:0043565	biological_process;;biological_process;;cellular_component;;molecular_function;;molecular_function;;	BP:regulation of starch biosynthetic process;;BP:positive regulation of transcription, DNA-templated;;CC:nucleus;;MF:transcription factor activity, sequence-specific DNA binding;;MF:sequence-specific DNA binding;;	------	------	------	------
Seita.1G164800	Seita.1G164800	XP_022681150.1 L-type lectin-domain containing receptor kinase IV.1-like [Setaria italica]	GO:0016310;;GO:0042742;;GO:0002229;;GO:0016020;;GO:0005886;;GO:0030246;;GO:0004675;;GO:0004672;;GO:0005524	biological_process;;biological_process;;biological_process;;cellular_component;;cellular_component;;molecular_function;;molecular_function;;molecular_function;;molecular_function;;	BP:phosphorylation;;BP:defense response to bacterium;;BP:defense response to oomycetes;;CC:membrane;;CC:plasma membrane;;MF:carbohydrate binding;;MF:transmembrane receptor protein serine/threonine kinase activity;;MF:protein kinase activity;;MF:ATP binding;;	------	------	------	------
Seita.6G078300	Seita.6G078300	XP_004972966.1 lysine histidine transporter 2 isoform X2 [Setaria italica]	GO:0006865;;GO:0005886	biological_process;;cellular_component;;	BP:amino acid transport;;CC:plasma membrane;;	------	------	------	------
Seita.2G006900	Seita.2G006900	RCV09184.1 hypothetical protein SETIT_2G006900v2 [Setaria italica]	GO:0006952;;GO:0051707;;GO:0043531	biological_process;;biological_process;;molecular_function;;	BP:defense response;;BP:response to other organism;;MF:ADP binding;;	------	------	------	------
Seita.3G260000	Seita.3G260000	XP_004962234.1 uncharacterized protein LOC101768101 [Setaria italica]	------	------	------	------	------	------	------
Seita.7G289600	Seita.7G289600	RCV36062.1 hypothetical protein SETIT_7G289600v2 [Setaria italica]	GO:0030154;;GO:0006355;;GO:0043565;;GO:0008270	biological_process;;biological_process;;molecular_function;;molecular_function;;	BP:cell differentiation;;BP:regulation of transcription, DNA-templated;;MF:sequence-specific DNA binding;;MF:zinc ion binding;;	K09184	GATAF	------	------
Seita.1G053300	Seita.1G053300	XP_004951600.1 uncharacterized protein LOC101757068 [Setaria italica]	------	------	------	------	------	------	------
Seita.3G107300	Seita.3G107300	RCV16061.1 hypothetical protein SETIT_3G107300v2 [Setaria italica]	GO:0006629;;GO:0006952;;GO:0035556;;GO:0051707;;GO:0004435;;GO:0043531	biological_process;;biological_process;;biological_process;;biological_process;;molecular_function;;molecular_function;;	BP:lipid metabolic process;;BP:defense response;;BP:intracellular signal transduction;;BP:response to other organism;;MF:phosphatidylinositol phospholipase C activity;;MF:ADP binding;;	------	------	------	------
Seita.3G210300	Seita.3G210300	XP_012699743.1 uncharacterized protein LOC101765131 [Setaria italica]	GO:0005634;;GO:0042393	cellular_component;;molecular_function;;	CC:nucleus;;MF:histone binding;;	K18647	ANP32B	------	------
Seita.9G066100	Seita.9G066100	XP_004981514.1 uncharacterized protein LOC101765788 [Setaria italica]	GO:0016829;;GO:0050660;;GO:0016491	molecular_function;;molecular_function;;molecular_function;;	MF:lyase activity;;MF:flavin adenine dinucleotide binding;;MF:oxidoreductase activity;;	K18208	RNLS	------	------
Seita.3G053800	Seita.3G053800	XP_004960418.1 CBL-interacting protein kinase 17 [Setaria italica]	GO:0007165;;GO:0016310;;GO:0004674;;GO:0106310;;GO:0005524	biological_process;;biological_process;;molecular_function;;deleted;;molecular_function;;	BP:signal transduction;;BP:phosphorylation;;MF:protein serine/threonine kinase activity;;MF:old GO;;MF:ATP binding;;	K07198	PRKAA, AMPK	------	------
Seita.9G073200	Seita.9G073200	XP_004981595.1 leucine-rich repeat receptor-like serine/threonine-protein kinase BAM1 [Setaria italica]	GO:0009755;;GO:0016310;;GO:0016020;;GO:0005886;;GO:0038023;;GO:0004672;;GO:0005524	biological_process;;biological_process;;cellular_component;;cellular_component;;molecular_function;;molecular_function;;molecular_function;;	BP:hormone-mediated signaling pathway;;BP:phosphorylation;;CC:membrane;;CC:plasma membrane;;MF:signaling receptor activity;;MF:protein kinase activity;;MF:ATP binding;;	------	------	------	------
Seita.1G172400	Seita.1G172400	XP_004952579.1 uncharacterized protein LOC101752732 isoform X1 [Setaria italica]	------	------	------	------	------	------	------
Seita.3G130400	Seita.3G130400	XP_004961081.2 uncharacterized protein LOC101754965 isoform X1 [Setaria italica]	GO:0006419;;GO:0004813;;GO:1990380;;GO:0003676;;GO:0004843;;GO:0005524	biological_process;;molecular_function;;molecular_function;;molecular_function;;molecular_function;;molecular_function;;	BP:alanyl-tRNA aminoacylation;;MF:alanine-tRNA ligase activity;;MF:Lys48-specific deubiquitinase activity;;MF:nucleic acid binding;;MF:thiol-dependent ubiquitin-specific protease activity;;MF:ATP binding;;	K01309;K01872	MINDY1_2;AARS, alaS	map00970	Aminoacyl-tRNA biosynthesis
Seita.9G072700	Seita.9G072700	RCV40656.1 hypothetical protein SETIT_9G072700v2 [Setaria italica]	------	------	------	------	------	------	------
Seita.9G587700	Seita.9G587700	TKV91968.1 hypothetical protein SEVIR_9G133200v2 [Setaria viridis]	------	------	------	------	------	------	------
Seita.7G178700	Seita.7G178700	RCV34687.1 hypothetical protein SETIT_7G178700v2 [Setaria italica]	GO:0016616	molecular_function;;	MF:oxidoreductase activity, acting on the CH-OH group of donors, NAD or NADP as acceptor;;	K15095	E1.1.1.208	map00902	Monoterpenoid biosynthesis
Seita.3G432300	Seita.3G432300	ASR75372.1 retrotransposon protein [Oryza nivara]	GO:0015074;;GO:0003676	biological_process;;molecular_function;;	BP:DNA integration;;MF:nucleic acid binding;;	------	------	------	------
Seita.1G122000	Seita.1G122000	XP_004952195.1 uncharacterized protein LOC101755037 [Setaria italica]	------	------	------	------	------	------	------
Seita.5G261000	Seita.5G261000	XP_004969447.1 probable receptor-like protein kinase At2g42960 [Setaria italica]	GO:0016310;;GO:0016020;;GO:0004674;;GO:0005524	biological_process;;cellular_component;;molecular_function;;molecular_function;;	BP:phosphorylation;;CC:membrane;;MF:protein serine/threonine kinase activity;;MF:ATP binding;;	------	------	------	------
Seita.3G287400	Seita.3G287400	XP_034586390.1 trans-cinnamate 4-monooxygenase-like [Setaria viridis]	GO:0071704;;GO:0005506;;GO:0016705;;GO:0004497;;GO:0020037	biological_process;;molecular_function;;molecular_function;;molecular_function;;molecular_function;;	BP:organic substance metabolic process;;MF:iron ion binding;;MF:oxidoreductase activity, acting on paired donors, with incorporation or reduction of molecular oxygen;;MF:monooxygenase activity;;MF:heme binding;;	K00487	CYP73A	map00130;;map00940;;map00941;;map00945	Ubiquinone and other terpenoid-quinone biosynthesis;;Phenylpropanoid biosynthesis;;Flavonoid biosynthesis;;Stilbenoid, diarylheptanoid and gingerol biosynthesis
Seita.1G254600	Seita.1G254600	XP_004953296.1 probable serine/threonine-protein kinase PBL19 [Setaria italica]	GO:0016310;;GO:0004674;;GO:0005524	biological_process;;molecular_function;;molecular_function;;	BP:phosphorylation;;MF:protein serine/threonine kinase activity;;MF:ATP binding;;	------	------	------	------
Seita.2G527600	Seita.2G527600	-	------	------	------	------	------	------	------
Seita.8G136400	Seita.8G136400	XP_034568473.1 obtusifoliol 14-alpha demethylase-like isoform X1 [Setaria viridis]	GO:0016126;;GO:0071704;;GO:0032259;;GO:0016020;;GO:0004497;;GO:0016705;;GO:0020037;;GO:0008168;;GO:0005506;;GO:0016491	biological_process;;biological_process;;biological_process;;cellular_component;;molecular_function;;molecular_function;;molecular_function;;molecular_function;;molecular_function;;molecular_function;;	BP:sterol biosynthetic process;;BP:organic substance metabolic process;;BP:methylation;;CC:membrane;;MF:monooxygenase activity;;MF:oxidoreductase activity, acting on paired donors, with incorporation or reduction of molecular oxygen;;MF:heme binding;;MF:methyltransferase activity;;MF:iron ion binding;;MF:oxidoreductase activity;;	K05917	CYP51	map00100	Steroid biosynthesis
Seita.9G144800	Seita.9G144800	RCV41545.1 hypothetical protein SETIT_9G144800v2 [Setaria italica]	GO:0016310;;GO:0016020;;GO:0005886;;GO:0004674;;GO:0004672;;GO:0005524	biological_process;;cellular_component;;cellular_component;;molecular_function;;molecular_function;;molecular_function;;	BP:phosphorylation;;CC:membrane;;CC:plasma membrane;;MF:protein serine/threonine kinase activity;;MF:protein kinase activity;;MF:ATP binding;;	------	------	------	------
Seita.1G118700	Seita.1G118700	XP_012698693.1 uncharacterized protein LOC101765593 [Setaria italica]	------	------	------	------	------	------	------
Seita.9G538900	Seita.9G538900	XP_004985682.1 RING-H2 finger protein ATL1 [Setaria italica]	GO:0016567;;GO:0016020;;GO:0016740	biological_process;;cellular_component;;molecular_function;;	BP:protein ubiquitination;;CC:membrane;;MF:transferase activity;;	------	------	------	------
Seita.5G245400	Seita.5G245400	RCV26437.1 hypothetical protein SETIT_5G245400v2 [Setaria italica]	GO:0003964;;GO:0016746;;GO:0016788	molecular_function;;molecular_function;;molecular_function;;	MF:RNA-directed DNA polymerase activity;;MF:transferase activity, transferring acyl groups;;MF:hydrolase activity, acting on ester bonds;;	------	------	------	------
Seita.5G312200	Seita.5G312200	XP_004969898.1 probable glutamate carboxypeptidase LAMP1 [Setaria italica]	GO:0016020;;GO:0004180	cellular_component;;molecular_function;;	CC:membrane;;MF:carboxypeptidase activity;;	K01301	NAALAD	------	------
Seita.9G228100	Seita.9G228100	RCV42595.1 hypothetical protein SETIT_9G228100v2 [Setaria italica]	GO:0046983	molecular_function;;	MF:protein dimerization activity;;	------	------	------	------
Seita.3G342000	Seita.3G342000	XP_004962802.1 putative disease resistance protein At1g50180 [Setaria italica]	GO:0006952;;GO:0051707;;GO:0043531	biological_process;;biological_process;;molecular_function;;	BP:defense response;;BP:response to other organism;;MF:ADP binding;;	------	------	------	------
Seita.7G327600	Seita.7G327600	XP_004977588.1 peroxidase 4 [Setaria italica]	GO:0042744;;GO:0006979;;GO:0005576;;GO:0020037;;GO:0140825;;GO:0046872	biological_process;;biological_process;;cellular_component;;molecular_function;;deleted;;molecular_function;;	BP:hydrogen peroxide catabolic process;;BP:response to oxidative stress;;CC:extracellular region;;MF:heme binding;;MF:old GO;;MF:metal ion binding;;	K00430	E1.11.1.7	map00940	Phenylpropanoid biosynthesis
Seita.2G058800	Seita.2G058800	XP_012699325.1 plectin-like isoform X1 [Setaria italica]	GO:0046872;;GO:0004842	molecular_function;;molecular_function;;	MF:metal ion binding;;MF:ubiquitin-protein transferase activity;;	K16277	DRIP	------	------
Seita.2G528200	Seita.2G528200	RLN33992.1 hypothetical protein C2845_PM03G05550 [Panicum miliaceum]	GO:0009768;;GO:0009416;;GO:0009765;;GO:0009535;;GO:0009522;;GO:0009523;;GO:0016168	biological_process;;biological_process;;biological_process;;cellular_component;;cellular_component;;cellular_component;;molecular_function;;	BP:photosynthesis, light harvesting in photosystem I;;BP:response to light stimulus;;BP:photosynthesis, light harvesting;;CC:chloroplast thylakoid membrane;;CC:photosystem I;;CC:photosystem II;;MF:chlorophyll binding;;	K08912	LHCB1	map00196	Photosynthesis - antenna proteins
Seita.9G506700	Seita.9G506700	XP_004985358.1 cytochrome b561 and DOMON domain-containing protein At3g25290 [Setaria italica]	GO:0016020;;GO:0046872	cellular_component;;molecular_function;;	CC:membrane;;MF:metal ion binding;;	------	------	------	------
Seita.8G186300	Seita.8G186300	RCV38986.1 hypothetical protein SETIT_8G186300v2 [Setaria italica]	GO:0006952;;GO:0051707;;GO:0043531	biological_process;;biological_process;;molecular_function;;	BP:defense response;;BP:response to other organism;;MF:ADP binding;;	------	------	------	------
Seita.5G413400	Seita.5G413400	XP_004970893.1 uncharacterized protein LOC101764087 [Setaria italica]	GO:0090333;;GO:0009704;;GO:0071277	biological_process;;biological_process;;biological_process;;	BP:regulation of stomatal closure;;BP:de-etiolation;;BP:cellular response to calcium ion;;	------	------	------	------
Seita.9G247000	Seita.9G247000	RCV42827.1 hypothetical protein SETIT_9G247000v2 [Setaria italica]	------	------	------	------	------	------	------
Seita.2G109700	Seita.2G109700	XP_004956009.1 CO(2)-response secreted protease [Setaria italica]	GO:0006508;;GO:0004252	biological_process;;molecular_function;;	BP:proteolysis;;MF:serine-type endopeptidase activity;;	K25898	CRSP	------	------
Seita.6G016200	Seita.6G016200	XP_004972515.1 uncharacterized protein LOC101754912 [Setaria italica]	------	------	------	------	------	------	------
Seita.1G181300	Seita.1G181300	XP_004952649.1 N-carbamoylputrescine amidase [Setaria italica]	GO:0033388;;GO:0006596;;GO:0050126	biological_process;;biological_process;;molecular_function;;	BP:putrescine biosynthetic process from arginine;;BP:polyamine biosynthetic process;;MF:N-carbamoylputrescine amidase activity;;	K12251	aguB	map00330	Arginine and proline metabolism
Seita.9G676200	Seita.9G676200	XP_004982634.1 U3 small nucleolar RNA-associated protein 25 isoform X2 [Setaria italica]	------	------	------	------	------	------	------
Seita.3G192600	Seita.3G192600	XP_004961633.1 phosphoglycerate kinase, chloroplastic [Setaria italica]	GO:0016310;;GO:0006096;;GO:0006094;;GO:0005829;;GO:0043531;;GO:0004618;;GO:0005524	biological_process;;biological_process;;biological_process;;cellular_component;;molecular_function;;molecular_function;;molecular_function;;	BP:phosphorylation;;BP:glycolytic process;;BP:gluconeogenesis;;CC:cytosol;;MF:ADP binding;;MF:phosphoglycerate kinase activity;;MF:ATP binding;;	K00927	PGK, pgk	map00010;;map00710	Glycolysis / Gluconeogenesis;;Carbon fixation in photosynthetic organisms
Seita.7G070000	Seita.7G070000	XP_004975381.1 transcription factor FER-LIKE IRON DEFICIENCY-INDUCED TRANSCRIPTION FACTOR [Setaria italica]	GO:0006355;;GO:0005634;;GO:0003700;;GO:0043565;;GO:0046983	biological_process;;cellular_component;;molecular_function;;molecular_function;;molecular_function;;	BP:regulation of transcription, DNA-templated;;CC:nucleus;;MF:transcription factor activity, sequence-specific DNA binding;;MF:sequence-specific DNA binding;;MF:protein dimerization activity;;	K26214	FIT	------	------
Seita.9G067400	Seita.9G067400	RCV40595.1 hypothetical protein SETIT_9G067400v2 [Setaria italica]	GO:0007165	biological_process;;	BP:signal transduction;;	------	------	------	------
Seita.4G098900	Seita.4G098900	XP_004965043.1 amino acid transporter AVT1I [Setaria italica]	GO:0006865;;GO:0003333;;GO:0016020;;GO:0005886;;GO:0015171	biological_process;;biological_process;;cellular_component;;cellular_component;;molecular_function;;	BP:amino acid transport;;BP:amino acid transmembrane transport;;CC:membrane;;CC:plasma membrane;;MF:amino acid transmembrane transporter activity;;	K15015	SLC32A, VGAT	------	------
Seita.7G343000	Seita.7G343000	XP_004975136.1 1-aminocyclopropane-1-carboxylate oxidase homolog 1 [Setaria italica]	GO:0046872;;GO:0016491	molecular_function;;molecular_function;;	MF:metal ion binding;;MF:oxidoreductase activity;;	------	------	------	------
Seita.8G221100	Seita.8G221100	XP_022684568.1 uncharacterized protein LOC101762540 [Setaria italica]	GO:0006629;;GO:0016042	biological_process;;biological_process;;	BP:lipid metabolic process;;BP:lipid catabolic process;;	------	------	------	------
Seita.4G354300	Seita.4G354300	XP_034590943.1 dentin sialophosphoprotein-like [Setaria viridis]	GO:0016020	cellular_component;;	CC:membrane;;	------	------	------	------
Seita.1G240600	Seita.1G240600	XP_004953157.1 phenylalanine ammonia-lyase [Setaria italica]	GO:0006559;;GO:0009800;;GO:0009698;;GO:0005737;;GO:0016841;;GO:0045548	biological_process;;biological_process;;biological_process;;cellular_component;;molecular_function;;molecular_function;;	BP:L-phenylalanine catabolic process;;BP:cinnamic acid biosynthetic process;;BP:phenylpropanoid metabolic process;;CC:cytoplasm;;MF:ammonia-lyase activity;;MF:phenylalanine ammonia-lyase activity;;	K10775	PAL	map00940;;map00360	Phenylpropanoid biosynthesis;;Phenylalanine metabolism
Seita.2G000200	Seita.2G000200	XP_004955301.1 NAD(P)H dehydrogenase (quinone) FQR1 [Setaria italica]	GO:0016020;;GO:0003955;;GO:0010181	cellular_component;;molecular_function;;molecular_function;;	CC:membrane;;MF:NA;;MF:FMN binding;;	K03809	wrbA	map00130;;map01240	Ubiquinone and other terpenoid-quinone biosynthesis;;Biosynthesis of cofactors
Seita.7G264800	Seita.7G264800	XP_004977053.1 probable isoaspartyl peptidase/L-asparaginase 2 [Setaria italica]	GO:0016540;;GO:0005737;;GO:0008798;;GO:0016787;;GO:0004067	biological_process;;cellular_component;;molecular_function;;molecular_function;;molecular_function;;	BP:protein autoprocessing;;CC:cytoplasm;;MF:beta-aspartyl-peptidase activity;;MF:hydrolase activity;;MF:asparaginase activity;;	K13051	ASRGL1, iaaA	map00460;;map00250	Cyanoamino acid metabolism;;Alanine, aspartate and glutamate metabolism
Seita.3G010200	Seita.3G010200	XP_004960018.1 oxalate--CoA ligase [Setaria italica]	GO:0006631;;GO:0050832;;GO:0033611;;GO:0010214;;GO:0009698;;GO:0106290;;GO:0010030;;GO:0005737;;GO:0050203;;GO:0016207;;GO:0031956	biological_process;;biological_process;;biological_process;;biological_process;;biological_process;;deleted;;biological_process;;cellular_component;;molecular_function;;molecular_function;;molecular_function;;	BP:fatty acid metabolic process;;BP:defense response to fungus;;BP:oxalate catabolic process;;BP:seed coat development;;BP:phenylpropanoid metabolic process;;BP:old GO;;BP:positive regulation of seed germination;;CC:cytoplasm;;MF:oxalate-CoA ligase activity;;MF:4-coumarate-CoA ligase activity;;MF:medium-chain fatty acid-CoA ligase activity;;	K22133	AAE3	map00630	Glyoxylate and dicarboxylate metabolism
Seita.3G370500	Seita.3G370500	XP_034588484.1 transcription factor bHLH139-like [Setaria viridis]	GO:0046983	molecular_function;;	MF:protein dimerization activity;;	------	------	------	------
Seita.2G086600	Seita.2G086600	XP_004955826.1 NAC domain-containing protein 67 [Setaria italica]	GO:0006355;;GO:0003677	biological_process;;molecular_function;;	BP:regulation of transcription, DNA-templated;;MF:DNA binding;;	------	------	------	------
Seita.8G327600	Seita.8G327600	XP_034606830.1 uncharacterized protein LOC117866662 [Setaria viridis]	------	------	------	------	------	------	------
Seita.8G219000	Seita.8G219000	RCV39374.1 hypothetical protein SETIT_8G219000v2 [Setaria italica]	------	------	------	------	------	------	------
Seita.1G133400	Seita.1G133400	RCV06062.1 hypothetical protein SETIT_1G133400v2 [Setaria italica]	GO:0009744;;GO:0048317;;GO:0006635;;GO:0032365;;GO:0009845;;GO:0009646;;GO:0046487;;GO:0005829;;GO:0005777	biological_process;;biological_process;;biological_process;;biological_process;;biological_process;;biological_process;;biological_process;;cellular_component;;cellular_component;;	BP:response to sucrose;;BP:seed morphogenesis;;BP:fatty acid beta-oxidation;;BP:intracellular lipid transport;;BP:seed germination;;BP:response to absence of light;;BP:glyoxylate metabolic process;;CC:cytosol;;CC:peroxisome;;	------	------	------	------
Seita.1G142200	Seita.1G142200	XP_004952348.1 oligosaccharyltransferase complex subunit ostc [Setaria italica]	GO:0008250	cellular_component;;	CC:oligosaccharyltransferase complex;;	K26501	OSTC	map00510;;map00513;;map04141	N-Glycan biosynthesis;;Various types of N-glycan biosynthesis;;Protein processing in endoplasmic reticulum
Seita.8G179600	Seita.8G179600	XP_004979631.1 wall-associated receptor kinase 2 [Setaria italica]	GO:0016310;;GO:0007166;;GO:0016020;;GO:0005886;;GO:0030247;;GO:0004674;;GO:0005509;;GO:0005524	biological_process;;biological_process;;cellular_component;;cellular_component;;molecular_function;;molecular_function;;molecular_function;;molecular_function;;	BP:phosphorylation;;BP:cell surface receptor signaling pathway;;CC:membrane;;CC:plasma membrane;;MF:polysaccharide binding;;MF:protein serine/threonine kinase activity;;MF:calcium ion binding;;MF:ATP binding;;	------	------	------	------
Seita.9G372600	Seita.9G372600	RCV44420.1 hypothetical protein SETIT_9G372600v2 [Setaria italica]	------	------	------	------	------	------	------
Seita.5G407000	Seita.5G407000	XP_004970835.1 CLP protease regulatory subunit CLPX1, mitochondrial isoform X1 [Setaria italica]	GO:0051603;;GO:0005759;;GO:0051082;;GO:0140662;;GO:0016887;;GO:0005524	biological_process;;cellular_component;;molecular_function;;deleted;;molecular_function;;molecular_function;;	BP:proteolysis involved in cellular protein catabolic process;;CC:mitochondrial matrix;;MF:unfolded protein binding;;MF:old GO;;MF:ATPase activity;;MF:ATP binding;;	K03544	clpX, CLPX	------	------
Seita.2G007300	Seita.2G007300	RCV09188.1 LOW QUALITY PROTEIN: hypothetical protein SETIT_2G007300v2 [Setaria italica]	GO:0035251;;GO:0008194	molecular_function;;molecular_function;;	MF:UDP-glucosyltransferase activity;;MF:UDP-glycosyltransferase activity;;	------	------	------	------
Seita.5G372500	Seita.5G372500	XP_004970494.1 two-component response regulator-like PRR37 [Setaria italica]	GO:0009909;;GO:0005634	biological_process;;cellular_component;;	BP:regulation of flower development;;CC:nucleus;;	------	------	------	------
Seita.5G300900	Seita.5G300900	XP_004972150.2 putative disease resistance RPP13-like protein 1 [Setaria italica]	GO:0006952;;GO:0051707;;GO:0043531	biological_process;;biological_process;;molecular_function;;	BP:defense response;;BP:response to other organism;;MF:ADP binding;;	------	------	------	------
Seita.6G204100	Seita.6G204100	XP_004973858.2 uncharacterized protein LOC101774238 [Setaria italica]	GO:0005643	cellular_component;;	CC:nuclear pore;;	------	------	------	------
Seita.3G109200	Seita.3G109200	XP_004960886.1 pseudo histidine-containing phosphotransfer protein 2 [Setaria italica]	GO:0009658;;GO:0009707	biological_process;;cellular_component;;	BP:chloroplast organization;;CC:chloroplast outer membrane;;	------	------	------	------
Seita.5G311500	Seita.5G311500	XP_004969891.1 uncharacterized protein LOC101782311 [Setaria italica]	GO:0006364;;GO:0004519;;GO:0046872;;GO:0004222	biological_process;;molecular_function;;molecular_function;;molecular_function;;	BP:rRNA processing;;MF:endonuclease activity;;MF:metal ion binding;;MF:metalloendopeptidase activity;;	------	------	------	------
Seita.9G154300	Seita.9G154300	RCV41659.1 hypothetical protein SETIT_9G154300v2 [Setaria italica]	GO:0032502;;GO:0005634	biological_process;;cellular_component;;	BP:developmental process;;CC:nucleus;;	K25796	YAB	------	------
Seita.1G362400	Seita.1G362400	RCV08877.1 hypothetical protein SETIT_1G362400v2 [Setaria italica]	GO:0016020	cellular_component;;	CC:membrane;;	------	------	------	------
Seita.3G164900	Seita.3G164900	XP_012700101.1 probable WRKY transcription factor 50 [Setaria italica]	GO:0050896;;GO:0005634;;GO:0003700;;GO:0043565	biological_process;;cellular_component;;molecular_function;;molecular_function;;	BP:response to stimulus;;CC:nucleus;;MF:transcription factor activity, sequence-specific DNA binding;;MF:sequence-specific DNA binding;;	------	------	------	------
Seita.5G277700	Seita.5G277700	RCV26843.1 hypothetical protein SETIT_5G277700v2 [Setaria italica]	GO:0030247	molecular_function;;	MF:polysaccharide binding;;	------	------	------	------
Seita.5G084600	Seita.5G084600	RCV24442.1 hypothetical protein SETIT_5G084600v2 [Setaria italica]	GO:0016567;;GO:0006511;;GO:0005737;;GO:0016020;;GO:0016740;;GO:0008270	biological_process;;biological_process;;cellular_component;;cellular_component;;molecular_function;;molecular_function;;	BP:protein ubiquitination;;BP:ubiquitin-dependent protein catabolic process;;CC:cytoplasm;;CC:membrane;;MF:transferase activity;;MF:zinc ion binding;;	K04506	SIAH1	map04120	Ubiquitin mediated proteolysis
Seita.3G015000	Seita.3G015000	XP_004960064.1 WD repeat-containing protein 44 [Setaria italica]	------	------	------	K20241	WDR44, RAB11BP	------	------
Seita.5G377700	Seita.5G377700	XP_004970542.1 laccase-4 [Setaria italica]	GO:0046274;;GO:0048046;;GO:0052716;;GO:0005507;;GO:0016491	biological_process;;cellular_component;;molecular_function;;molecular_function;;molecular_function;;	BP:lignin catabolic process;;CC:apoplast;;MF:hydroquinon;;MF:copper ion binding;;MF:oxidoreductase activity;;	K05909	E1.10.3.2	------	------
Seita.9G512500	Seita.9G512500	XP_004985416.1 purine permease 3 [Setaria italica]	GO:0016020;;GO:0005345;;GO:0015211	cellular_component;;molecular_function;;molecular_function;;	CC:membrane;;MF:purine nucleobase transmembrane transporter activity;;MF:purine nucleoside transmembrane transporter activity;;	------	------	------	------
Seita.5G317400	Seita.5G317400	XP_004969944.2 GDSL esterase/lipase At5g45670 [Setaria italica]	GO:0016788	molecular_function;;	MF:hydrolase activity, acting on ester bonds;;	------	------	------	------
Seita.5G364200	Seita.5G364200	RCV27921.1 hypothetical protein SETIT_5G364200v2 [Setaria italica]	GO:0016020	cellular_component;;	CC:membrane;;	------	------	------	------
Seita.8G236700	Seita.8G236700	XP_022684614.1 disease resistance protein RGA2 [Setaria italica]	GO:0006952;;GO:0051707;;GO:0016020;;GO:0043531	biological_process;;biological_process;;cellular_component;;molecular_function;;	BP:defense response;;BP:response to other organism;;CC:membrane;;MF:ADP binding;;	------	------	------	------
Seita.9G161500	Seita.9G161500	XP_004982360.1 protein NETWORKED 1A [Setaria italica]	GO:0110165;;GO:0005886;;GO:0003779;;GO:0051015	cellular_component;;cellular_component;;molecular_function;;molecular_function;;	CC:cellular anatomical entity;;CC:plasma membrane;;MF:actin binding;;MF:actin filament binding;;	------	------	------	------
Seita.8G025300	Seita.8G025300	RCV36976.1 hypothetical protein SETIT_8G025300v2 [Setaria italica]	GO:0005759	cellular_component;;	CC:mitochondrial matrix;;	K15414	C1QBP	------	------
Seita.5G498600	Seita.5G498600	-	------	------	------	------	------	------	------
Seita.2G412000	Seita.2G412000	XP_004958511.1 uncharacterized GPI-anchored protein At3g06035 [Setaria italica]	GO:0016020	cellular_component;;	CC:membrane;;	------	------	------	------
Seita.2G149600	Seita.2G149600	XP_022679636.1 uncharacterized protein LOC101755495 isoform X1 [Setaria italica]	GO:0006508;;GO:0008234	biological_process;;molecular_function;;	BP:proteolysis;;MF:cysteine-type peptidase activity;;	------	------	------	------
Seita.5G271700	Seita.5G271700	XP_004969548.1 O-acyltransferase WSD1 [Setaria italica]	GO:0019432;;GO:0045017;;GO:0005886;;GO:0008374;;GO:0004144	biological_process;;biological_process;;cellular_component;;molecular_function;;molecular_function;;	BP:triglyceride biosynthetic process;;BP:glycerolipid biosynthetic process;;CC:plasma membrane;;MF:O-acyltransferase activity;;MF:diacylglycerol O-acyltransferase activity;;	------	------	------	------
Seita.3G111000	Seita.3G111000	RCV16104.1 hypothetical protein SETIT_3G111000v2 [Setaria italica]	GO:0003700;;GO:0003677	molecular_function;;molecular_function;;	MF:transcription factor activity, sequence-specific DNA binding;;MF:DNA binding;;	------	------	------	------
Seita.1G341200	Seita.1G341200	XP_004954130.1 20 kDa chaperonin, chloroplastic [Setaria italica]	GO:0051085;;GO:0005759;;GO:0009507;;GO:0046914;;GO:0051087;;GO:0044183;;GO:0051082;;GO:0046872;;GO:0005524	biological_process;;cellular_component;;cellular_component;;molecular_function;;molecular_function;;molecular_function;;molecular_function;;molecular_function;;molecular_function;;	BP:chaperone mediated protein folding requiring cofactor;;CC:mitochondrial matrix;;CC:chloroplast;;MF:transition metal ion binding;;MF:chaperone binding;;MF:protein binding involved in protein folding;;MF:unfolded protein binding;;MF:metal ion binding;;MF:ATP binding;;	K04078	groES, HSPE1	------	------
Seita.1G243600	Seita.1G243600	XP_022684376.1 wall-associated receptor kinase 2-like [Setaria italica]	GO:0016310;;GO:0007166;;GO:0016020;;GO:0030247;;GO:0005509;;GO:0004672;;GO:0005524	biological_process;;biological_process;;cellular_component;;molecular_function;;molecular_function;;molecular_function;;molecular_function;;	BP:phosphorylation;;BP:cell surface receptor signaling pathway;;CC:membrane;;MF:polysaccharide binding;;MF:calcium ion binding;;MF:protein kinase activity;;MF:ATP binding;;	------	------	------	------
Seita.8G050400	Seita.8G050400	RCV37284.1 hypothetical protein SETIT_8G050400v2 [Setaria italica]	GO:0016310;;GO:0016020;;GO:0004674;;GO:0004672;;GO:0005524	biological_process;;cellular_component;;molecular_function;;molecular_function;;molecular_function;;	BP:phosphorylation;;CC:membrane;;MF:protein serine/threonine kinase activity;;MF:protein kinase activity;;MF:ATP binding;;	------	------	------	------
Seita.5G202300	Seita.5G202300	XP_004968976.1 serine carboxypeptidase-like 50 [Setaria italica]	GO:0006508;;GO:0004185	biological_process;;molecular_function;;	BP:proteolysis;;MF:serine-type carboxypeptidase activity;;	K09645	CPVL	------	------
Seita.4G105900	Seita.4G105900	XP_004965107.1 metalloendoproteinase 2-MMP [Setaria italica]	GO:0030574;;GO:0030198;;GO:0006508;;GO:0031012;;GO:0004222;;GO:0008270	biological_process;;biological_process;;biological_process;;cellular_component;;molecular_function;;molecular_function;;	BP:collagen catabolic process;;BP:extracellular matrix organization;;BP:proteolysis;;CC:extracellular matrix;;MF:metalloendopeptidase activity;;MF:zinc ion binding;;	------	------	------	------
Seita.5G204500	Seita.5G204500	XP_004969001.1 transcription factor bHLH87 [Setaria italica]	GO:0003700;;GO:0046983	molecular_function;;molecular_function;;	MF:transcription factor activity, sequence-specific DNA binding;;MF:protein dimerization activity;;	------	------	------	------
Seita.7G252000	Seita.7G252000	RCV35592.1 hypothetical protein SETIT_7G252000v2 [Setaria italica]	GO:0016310;;GO:0051707;;GO:0048544;;GO:0016020;;GO:0005886;;GO:0106310;;GO:0004674;;GO:0005524	biological_process;;biological_process;;biological_process;;cellular_component;;cellular_component;;deleted;;molecular_function;;molecular_function;;	BP:phosphorylation;;BP:response to other organism;;BP:recognition of pollen;;CC:membrane;;CC:plasma membrane;;CC:old GO;;MF:protein serine/threonine kinase activity;;MF:ATP binding;;	------	------	------	------
Seita.9G562600	Seita.9G562600	XP_004985934.1 peroxidase 5 [Setaria italica]	GO:0042744;;GO:0006979;;GO:0009505;;GO:0005576;;GO:0020037;;GO:0140825;;GO:0004601;;GO:0046872	biological_process;;biological_process;;cellular_component;;cellular_component;;molecular_function;;deleted;;molecular_function;;molecular_function;;	BP:hydrogen peroxide catabolic process;;BP:response to oxidative stress;;CC:plant-type cell wall;;CC:extracellular region;;MF:heme binding;;MF:old GO;;MF:peroxidase activity;;MF:metal ion binding;;	K00430	E1.11.1.7	map00940	Phenylpropanoid biosynthesis
Seita.5G195800	Seita.5G195800	XP_004968935.1 probable protein phosphatase 2C 5 isoform X1 [Setaria italica]	GO:0016020;;GO:0017018;;GO:0046872;;GO:0004722	cellular_component;;molecular_function;;molecular_function;;molecular_function;;	CC:membrane;;MF:myosin phosphatase activity;;MF:metal ion binding;;MF:protein serine/threonine phosphatase activity;;	K04457	PPM1A, PP2CA	------	------
Seita.5G363000	Seita.5G363000	XP_004970395.1 non-specific lipid-transfer protein 1 [Setaria italica]	GO:0006869;;GO:0016020;;GO:0008289	biological_process;;cellular_component;;molecular_function;;	BP:lipid transport;;CC:membrane;;MF:lipid binding;;	------	------	------	------
Seita.5G478800	Seita.5G478800	TKW14645.1 hypothetical protein SEVIR_5G179700v2 [Setaria viridis]	GO:0006508;;GO:0008234	biological_process;;molecular_function;;	BP:proteolysis;;MF:cysteine-type peptidase activity;;	------	------	------	------
Seita.9G655300	Seita.9G655300	BAT03886.1 Os08g0155550, partial [Oryza sativa Japonica Group]	GO:0006857;;GO:0010167;;GO:0055085;;GO:0016020;;GO:0022857;;GO:0015112	biological_process;;biological_process;;biological_process;;cellular_component;;molecular_function;;molecular_function;;	BP:oligopeptide transport;;BP:response to nitrate;;BP:transmembrane transport;;CC:membrane;;MF:transmembrane transporter activity;;MF:nitrate transmembrane transporter activity;;	K26549	NPF6, NRT1	------	------
Seita.2G269200	Seita.2G269200	XP_004957307.1 cysteine-rich and transmembrane domain-containing protein WIH2 [Setaria italica]	GO:0010038;;GO:0016020;;GO:0005886	biological_process;;cellular_component;;cellular_component;;	BP:response to metal ion;;CC:membrane;;CC:plasma membrane;;	------	------	------	------
Seita.8G328900	Seita.8G328900	-	------	------	------	------	------	------	------
Seita.9G443500	Seita.9G443500	XP_025795265.1 low temperature-induced protein lt101.2-like [Panicum hallii]	GO:0016020	cellular_component;;	CC:membrane;;	------	------	------	------
Seita.5G203900	Seita.5G203900	RCV25925.1 hypothetical protein SETIT_5G203900v2 [Setaria italica]	GO:0016310;;GO:0016020;;GO:0030247;;GO:0005524;;GO:0004672	biological_process;;cellular_component;;molecular_function;;molecular_function;;molecular_function;;	BP:phosphorylation;;CC:membrane;;MF:polysaccharide binding;;MF:ATP binding;;MF:protein kinase activity;;	------	------	------	------
Seita.2G025500	Seita.2G025500	RCV09406.1 hypothetical protein SETIT_2G025500v2 [Setaria italica]	GO:0016310;;GO:0042742;;GO:0002229;;GO:0016020;;GO:0005886;;GO:0030246;;GO:0004675;;GO:0004672;;GO:0005524	biological_process;;biological_process;;biological_process;;cellular_component;;cellular_component;;molecular_function;;molecular_function;;molecular_function;;molecular_function;;	BP:phosphorylation;;BP:defense response to bacterium;;BP:defense response to oomycetes;;CC:membrane;;CC:plasma membrane;;MF:carbohydrate binding;;MF:transmembrane receptor protein serine/threonine kinase activity;;MF:protein kinase activity;;MF:ATP binding;;	------	------	------	------
Seita.4G195600	Seita.4G195600	XP_004965714.1 putative anthocyanidin reductase [Setaria italica]	GO:0050832;;GO:0009407;;GO:0004033;;GO:0016616;;GO:0016491	biological_process;;biological_process;;molecular_function;;molecular_function;;molecular_function;;	BP:defense response to fungus;;BP:toxin catabolic process;;MF:aldo-keto reductas;;MF:oxidoreductase activity, acting on the CH-OH group of donors, NAD or NADP as acceptor;;MF:oxidoreductase activity;;	------	------	------	------
Seita.9G097000	Seita.9G097000	XP_004981814.1 calmodulin-like protein 4 [Setaria italica]	GO:0005509	molecular_function;;	MF:calcium ion binding;;	K02183	CALM	map04626;;map04070;;map04016	Plant-pathogen interaction;;Phosphatidylinositol signaling system;;MAPK signaling pathway - plant
Seita.8G238200	Seita.8G238200	XP_022684717.1 putative disease resistance protein At1g50180 isoform X2 [Setaria italica]	GO:0006952;;GO:0051707;;GO:0016020;;GO:0043531;;GO:0004672;;GO:0005524	biological_process;;biological_process;;cellular_component;;molecular_function;;molecular_function;;molecular_function;;	BP:defense response;;BP:response to other organism;;CC:membrane;;MF:ADP binding;;MF:protein kinase activity;;MF:ATP binding;;	------	------	------	------
Seita.5G381500	Seita.5G381500	XP_004970575.1 transketolase, chloroplastic [Setaria italica]	GO:0006098;;GO:0005829;;GO:0004802;;GO:0046872	biological_process;;cellular_component;;molecular_function;;molecular_function;;	BP:pentose-phosphate shunt;;CC:cytosol;;MF:transketolase activity;;MF:metal ion binding;;	K00615	E2.2.1.1, tktA, tktB	map00030;;map00710	Pentose phosphate pathway;;Carbon fixation in photosynthetic organisms
Seita.1G193500	Seita.1G193500	XP_004952801.1 mitogen-activated protein kinase kinase kinase 3 isoform X2 [Setaria italica]	GO:0016310;;GO:0005524;;GO:0004672	biological_process;;molecular_function;;molecular_function;;	BP:phosphorylation;;MF:ATP binding;;MF:protein kinase activity;;	K04421	MAP3K3, MEKK3	------	------
Seita.6G009800	Seita.6G009800	RCV29392.1 hypothetical protein SETIT_6G009800v2 [Setaria italica]	------	------	------	------	------	------	------
Seita.5G350800	Seita.5G350800	XP_004970277.1 basic leucine zipper 23 [Setaria italica]	GO:0006357;;GO:0006351;;GO:0003700;;GO:0003677;;GO:0000978;;GO:0000981	biological_process;;biological_process;;molecular_function;;molecular_function;;molecular_function;;molecular_function;;	BP:regulation of transcription from RNA polymerase II promoter;;BP:transcription, DNA-templated;;MF:transcription factor activity, sequence-specific DNA binding;;MF:DNA binding;;MF:RNA polymerase II core promoter proximal region sequence-specific DNA binding;;MF:RNA polymerase II transcription factor activity, sequence-specific DNA binding;;	K25785	BZIP19_23_24	------	------
Seita.3G399800	Seita.3G399800	XP_004963267.1 thaumatin-like pathogenesis-related protein 4 [Setaria italica]	GO:0006952	biological_process;;	BP:defense response;;	------	------	------	------
Seita.5G324400	Seita.5G324400	XP_004970017.1 dof zinc finger protein 5 [Setaria italica]	GO:0005634;;GO:0003700;;GO:0003677	cellular_component;;molecular_function;;molecular_function;;	CC:nucleus;;MF:transcription factor activity, sequence-specific DNA binding;;MF:DNA binding;;	------	------	------	------
Seita.1G208600	Seita.1G208600	XP_004952886.1 uncharacterized protein LOC101772060 [Setaria italica]	GO:0016020	cellular_component;;	CC:membrane;;	------	------	------	------
Seita.3G401600	Seita.3G401600	XP_004963287.1 ADP-ribosylation factor-like protein 2 [Setaria italica]	GO:0006457;;GO:0005737;;GO:0015630;;GO:0003924;;GO:0005525	biological_process;;cellular_component;;cellular_component;;molecular_function;;molecular_function;;	BP:protein folding;;CC:cytoplasm;;CC:microtubule cytoskeleton;;MF:GTPase activity;;MF:GTP binding;;	K07943	ARL2	------	------
Seita.5G284600	Seita.5G284600	RCV26924.1 hypothetical protein SETIT_5G284600v2 [Setaria italica]	GO:0016310;;GO:0004674;;GO:0004672;;GO:0005524	biological_process;;molecular_function;;molecular_function;;molecular_function;;	BP:phosphorylation;;MF:protein serine/threonine kinase activity;;MF:protein kinase activity;;MF:ATP binding;;	K20716	MAPKKK17_18	map04016	MAPK signaling pathway - plant
Seita.9G491900	Seita.9G491900	XP_004985207.1 uncharacterized protein LOC101777713 isoform X1 [Setaria italica]	------	------	------	------	------	------	------
Seita.5G430100	Seita.5G430100	XP_022682752.1 uncharacterized protein LOC101764622 [Setaria italica]	GO:0006396;;GO:0008173;;GO:0008757	biological_process;;molecular_function;;molecular_function;;	BP:RNA processing;;MF:RNA methyltransferase activity;;MF:S-adenosylmethionine-dependent methyltransferase activity;;	------	------	------	------
Seita.5G011800	Seita.5G011800	XP_004967436.1 uncharacterized protein LOC101780417 [Setaria italica]	GO:0005741;;GO:0016887;;GO:0005524	cellular_component;;molecular_function;;molecular_function;;	CC:mitochondrial outer membrane;;MF:ATPase activity;;MF:ATP binding;;	------	------	------	------
Seita.8G032200	Seita.8G032200	XP_004978688.1 serine/threonine-protein kinase D6PKL2 [Setaria italica]	GO:0016310;;GO:0005737;;GO:0005634;;GO:0005886;;GO:0004674;;GO:0004672;;GO:0005524	biological_process;;cellular_component;;cellular_component;;cellular_component;;molecular_function;;molecular_function;;molecular_function;;	BP:phosphorylation;;CC:cytoplasm;;CC:nucleus;;CC:plasma membrane;;MF:protein serine/threonine kinase activity;;MF:protein kinase activity;;MF:ATP binding;;	K08286	E2.7.11.-	------	------
Seita.3G318500	Seita.3G318500	XP_034587925.1 5-methylthioadenosine/S-adenosylhomocysteine deaminase-like [Setaria viridis]	GO:0016810	molecular_function;;	MF:hydrolase activity, acting on carbon-nitroge;;	------	------	------	------
Seita.8G123900	Seita.8G123900	RCV38212.1 hypothetical protein SETIT_8G123900v2 [Setaria italica]	GO:0051603;;GO:0010498;;GO:0006511;;GO:0005737;;GO:0005839;;GO:0019773;;GO:0005634	biological_process;;biological_process;;biological_process;;cellular_component;;cellular_component;;cellular_component;;cellular_component;;	BP:proteolysis involved in cellular protein catabolic process;;BP:proteasomal protein catabolic process;;BP:ubiquitin-dependent protein catabolic process;;CC:cytoplasm;;CC:proteasome core complex;;CC:proteasome core complex, alpha-subunit complex;;CC:nucleus;;	K02726	PSMA2	map03050	Proteasome
Seita.1G103600	Seita.1G103600	XP_004952050.1 AT-hook motif nuclear-localized protein 7 [Setaria italica]	GO:0005634;;GO:0003680	cellular_component;;molecular_function;;	CC:nucleus;;MF:AT DNA binding;;	------	------	------	------
Seita.9G187300	Seita.9G187300	XP_004982564.1 sugar transport protein MST2 isoform X1 [Setaria italica]	GO:0016020;;GO:0015145;;GO:0015293	cellular_component;;molecular_function;;molecular_function;;	CC:membrane;;MF:monosaccharide transmembrane transporter activity;;MF:symporter activity;;	------	------	------	------
Seita.8G228300	Seita.8G228300	XP_022685164.1 putative receptor-like protein kinase At4g00960 isoform X1 [Setaria italica]	GO:0007166;;GO:0016310;;GO:0004674;;GO:0004672;;GO:0005524	biological_process;;biological_process;;molecular_function;;molecular_function;;molecular_function;;	BP:cell surface receptor signaling pathway;;BP:phosphorylation;;MF:protein serine/threonine kinase activity;;MF:protein kinase activity;;MF:ATP binding;;	------	------	------	------
Seita.1G196300	Seita.1G196300	RCV06847.1 hypothetical protein SETIT_1G196300v2 [Setaria italica]	------	------	------	------	------	------	------
Seita.2G387800	Seita.2G387800	XP_004958296.1 uncharacterized protein LOC101759816 [Setaria italica]	GO:0003824;;GO:0016787	molecular_function;;molecular_function;;	MF:catalytic activity;;MF:hydrolase activity;;	------	------	------	------
Seita.1G004300	Seita.1G004300	RCV04467.1 hypothetical protein SETIT_1G004300v2 [Setaria italica]	GO:0006090;;GO:0006089;;GO:0019752;;GO:0005737;;GO:0004459	biological_process;;biological_process;;biological_process;;cellular_component;;molecular_function;;	BP:pyruvate metabolic process;;BP:lactate metabolic process;;BP:carboxylic acid metabolic process;;CC:cytoplasm;;MF:L-lactate dehydrogenase activity;;	K00016	LDH, ldh	map00270;;map00640;;map00620;;map00010	Cysteine and methionine metabolism;;Propanoate metabolism;;Pyruvate metabolism;;Glycolysis / Gluconeogenesis
Seita.3G380800	Seita.3G380800	XP_004963110.1 calmodulin-like protein 5 [Setaria italica]	GO:0030234;;GO:0005509	molecular_function;;molecular_function;;	MF:enzyme regulator activity;;MF:calcium ion binding;;	K13448	CML	map04626	Plant-pathogen interaction
Seita.2G434000	Seita.2G434000	XP_004958706.1 cytochrome P450 714B1 isoform X1 [Setaria italica]	GO:0071704;;GO:0016020;;GO:0004497;;GO:0016705;;GO:0020037;;GO:0005506	biological_process;;cellular_component;;molecular_function;;molecular_function;;molecular_function;;molecular_function;;	BP:organic substance metabolic process;;CC:membrane;;MF:monooxygenase activity;;MF:oxidoreductase activity, acting on paired donors, with incorporation or reduction of molecular oxygen;;MF:heme binding;;MF:iron ion binding;;	K20666	CYP714B	map00904	Diterpenoid biosynthesis
Seita.7G012600	Seita.7G012600	XP_012702667.1 uncharacterized protein LOC101752639 [Setaria italica]	GO:0000976	molecular_function;;	MF:transcription regulatory region sequence-specific DNA binding;;	------	------	------	------
Seita.5G573200	Seita.5G573200	TKW18992.1 hypothetical protein SEVIR_5G468950v2 [Setaria viridis]	GO:0009231;;GO:0016020;;GO:0008835;;GO:0008270;;GO:0003676	biological_process;;cellular_component;;molecular_function;;molecular_function;;molecular_function;;	BP:riboflavin biosynthetic process;;CC:membrane;;MF:diaminohydroxyphosphoribosylaminopyrimidine deaminase activity;;MF:zinc ion binding;;MF:nucleic acid binding;;	------	------	------	------
Seita.3G120600	Seita.3G120600	XP_004960990.1 B2 protein [Setaria italica]	GO:0034976	biological_process;;	BP:response to endoplasmic reticulum stress;;	------	------	------	------
Seita.9G209100	Seita.9G209100	XP_004982764.1 uncharacterized protein LOC101755530 [Setaria italica]	GO:0006508;;GO:0008233	biological_process;;molecular_function;;	BP:proteolysis;;MF:peptidase activity;;	------	------	------	------
Seita.9G151600	Seita.9G151600	XP_004982269.1 ankyrin repeat domain-containing protein 65 [Setaria italica]	------	------	------	------	------	------	------
Seita.9G303200	Seita.9G303200	XP_004983496.2 serine carboxypeptidase-like 2 [Setaria italica]	GO:0006508;;GO:0019748;;GO:0016020;;GO:0016747;;GO:0004185	biological_process;;biological_process;;cellular_component;;molecular_function;;molecular_function;;	BP:proteolysis;;BP:secondary metabolic process;;CC:membrane;;MF:transferase activity, transferring acyl groups other than amino-acyl groups;;MF:serine-type carboxypeptidase activity;;	K16296	SCPL-I	------	------
Seita.2G263300	Seita.2G263300	XP_004957267.1 probable glucan endo-1,3-beta-glucosidase A6 [Setaria italica]	GO:0005975;;GO:0004553;;GO:0042973	biological_process;;molecular_function;;molecular_function;;	BP:carbohydrate metabolic process;;MF:hydrolase activity, hydrolyzing O-glycosyl compounds;;MF:glucan endo-1,3-beta-D-glucosidase activity;;	------	------	------	------
Seita.5G339200	Seita.5G339200	XP_004970174.1 protein STICHEL [Setaria italica]	GO:0006281;;GO:0006261;;GO:0006260;;GO:0005634;;GO:0005663;;GO:0009360;;GO:0003887;;GO:0003677;;GO:0005524	biological_process;;biological_process;;biological_process;;cellular_component;;cellular_component;;cellular_component;;molecular_function;;molecular_function;;molecular_function;;	BP:DNA repair;;BP:DNA-dependent DNA replication;;BP:DNA replication;;CC:nucleus;;CC:DNA replication factor C complex;;CC:DNA polymerase III complex;;MF:DNA-directed DNA polymerase activity;;MF:DNA binding;;MF:ATP binding;;	------	------	------	------
Seita.3G155600	Seita.3G155600	XP_004961308.1 beta-1,3-galactosyltransferase pvg3 [Setaria italica]	GO:0000139;;GO:0016758;;GO:0008378	cellular_component;;molecular_function;;molecular_function;;	CC:Golgi membrane;;MF:transferase activity, transferring hexosyl groups;;MF:galactosyltransferase activity;;	------	------	------	------
Seita.1G318800	Seita.1G318800	XP_004953867.1 aquaporin NIP2-1 [Setaria italica]	GO:0015840;;GO:0016020;;GO:0048226;;GO:0015267;;GO:0015115	biological_process;;cellular_component;;cellular_component;;molecular_function;;molecular_function;;	BP:urea transport;;CC:membrane;;CC:Casparian strip;;MF:channel activity;;MF:silicate transmembrane transporter activity;;	K09874	NIP	------	------
Seita.5G144200	Seita.5G144200	RCV25164.1 hypothetical protein SETIT_5G144200v2 [Setaria italica]	GO:0016310;;GO:0051707;;GO:0016020;;GO:0030246;;GO:0004674;;GO:0004672;;GO:0005524;;GO:0106310	biological_process;;biological_process;;cellular_component;;molecular_function;;molecular_function;;molecular_function;;molecular_function;;deleted;;	BP:phosphorylation;;BP:response to other organism;;CC:membrane;;MF:carbohydrate binding;;MF:protein serine/threonine kinase activity;;MF:protein kinase activity;;MF:ATP binding;;MF:old GO;;	------	------	------	------
Seita.4G178100	Seita.4G178100	XP_004965577.1 berberine bridge enzyme-like 18 [Setaria italica]	GO:0071949;;GO:0016491	molecular_function;;molecular_function;;	MF:FAD binding;;MF:oxidoreductase activity;;	------	------	------	------
Seita.1G064700	Seita.1G064700	RCV05210.1 hypothetical protein SETIT_1G064700v2 [Setaria italica]	GO:0016020;;GO:0003964;;GO:0003824	cellular_component;;molecular_function;;molecular_function;;	CC:membrane;;MF:RNA-directed DNA polymerase activity;;MF:catalytic activity;;	------	------	------	------
Seita.9G148100	Seita.9G148100	XP_012704117.1 type IV inositol polyphosphate 5-phosphatase 7 [Setaria italica]	GO:0046856;;GO:0034485;;GO:0004439;;GO:0004445	biological_process;;molecular_function;;molecular_function;;molecular_function;;	BP:phosphatidylinositol dephosphorylation;;MF:phosphatidylinositol-3,4,5-trisphosphate 5-phosphatase activity;;MF:phosphatidylinositol-4,5-bisphosphate 5-phosphatase activity;;MF:inositol-polyphosphate 5-phosphatase activity;;	------	------	------	------
Seita.8G162500	Seita.8G162500	RCV38685.1 hypothetical protein SETIT_8G162500v2 [Setaria italica]	GO:0006952;;GO:0051707;;GO:0043531	biological_process;;biological_process;;molecular_function;;	BP:defense response;;BP:response to other organism;;MF:ADP binding;;	------	------	------	------
Seita.2G445600	Seita.2G445600	TKW31033.1 hypothetical protein SEVIR_2G078440v2 [Setaria viridis]	GO:0006351;;GO:0009536;;GO:0000428;;GO:0003677;;GO:0003899;;GO:0046872	biological_process;;cellular_component;;cellular_component;;molecular_function;;molecular_function;;molecular_function;;	BP:transcription, DNA-templated;;CC:plastid;;CC:DNA-directed RNA polymerase complex;;MF:DNA binding;;MF:DNA-directed RNA polymerase activity;;MF:metal ion binding;;	------	------	------	------
Seita.1G166500	Seita.1G166500	XP_012702785.1 leucine aminopeptidase 2, chloroplastic [Setaria italica]	GO:0006508;;GO:0005737;;GO:0008233;;GO:0030145;;GO:0070006	biological_process;;cellular_component;;molecular_function;;molecular_function;;molecular_function;;	BP:proteolysis;;CC:cytoplasm;;MF:peptidase activity;;MF:manganese ion binding;;MF:metalloaminopeptidase activity;;	K01255	CARP, pepA	map00480	Glutathione metabolism
Seita.6G033800	Seita.6G033800	XP_004974366.1 putative F-box/LRR-repeat protein 22 [Setaria italica]	GO:1905761	molecular_function;;	MF:SCF ubiquitin ligase complex binding;;	------	------	------	------
Seita.5G258300	Seita.5G258300	XP_004969417.1 lycopene epsilon cyclase, chloroplastic [Setaria italica]	GO:0016117;;GO:0016123;;GO:0016020;;GO:0016705;;GO:0016860	biological_process;;biological_process;;cellular_component;;molecular_function;;molecular_function;;	BP:carotenoid biosynthetic process;;BP:xanthophyll biosynthetic process;;CC:membrane;;MF:oxidoreductase activity, acting on paired donors, with incorporation or reduction of molecular oxygen;;MF:intramolecular oxidoreductase activity;;	K06444	lcyE, crtL2	map00906	Carotenoid biosynthesis
Seita.5G171000	Seita.5G171000	RCV25487.1 hypothetical protein SETIT_5G171000v2 [Setaria italica]	------	------	------	K00799	GST, gst	map00480	Glutathione metabolism
Seita.3G016400	Seita.3G016400	XP_004960079.1 uncharacterized protein LOC101771182 [Setaria italica]	GO:0016020	cellular_component;;	CC:membrane;;	------	------	------	------
Seita.1G057400	Seita.1G057400	RCV05124.1 hypothetical protein SETIT_1G057400v2 [Setaria italica]	GO:0006355;;GO:0005634;;GO:0000978;;GO:0000981;;GO:0003677	biological_process;;cellular_component;;molecular_function;;molecular_function;;molecular_function;;	BP:regulation of transcription, DNA-templated;;CC:nucleus;;MF:RNA polymerase II core promoter proximal region sequence-specific DNA binding;;MF:RNA polymerase II transcription factor activity, sequence-specific DNA binding;;MF:DNA binding;;	K09422	MYBP	------	------
Seita.2G469800	Seita.2G469800	XP_034579043.1 expansin-B11-like [Setaria viridis]	GO:0071555;;GO:0009653;;GO:0019953;;GO:0005576	biological_process;;biological_process;;biological_process;;cellular_component;;	BP:cell wall organization;;BP:anatomical structure morphogenesis;;BP:sexual reproduction;;CC:extracellular region;;	------	------	------	------
Seita.9G186200	Seita.9G186200	XP_004982558.1 peroxidase 56 [Setaria italica]	GO:0042744;;GO:0006979;;GO:0009505;;GO:0005576;;GO:0020037;;GO:0140825;;GO:0004601;;GO:0046872	biological_process;;biological_process;;cellular_component;;cellular_component;;molecular_function;;deleted;;molecular_function;;molecular_function;;	BP:hydrogen peroxide catabolic process;;BP:response to oxidative stress;;CC:plant-type cell wall;;CC:extracellular region;;MF:heme binding;;MF:old GO;;MF:peroxidase activity;;MF:metal ion binding;;	K00430	E1.11.1.7	map00940	Phenylpropanoid biosynthesis
Seita.5G232500	Seita.5G232500	XP_004969216.1 neutral ceramidase [Setaria italica]	GO:0042759;;GO:0046514;;GO:0046512;;GO:0005576;;GO:0017040;;GO:0102121	biological_process;;biological_process;;biological_process;;cellular_component;;molecular_function;;molecular_function;;	BP:long-chain fatty acid biosynthetic process;;BP:ceramide catabolic process;;BP:sphingosine biosynthetic process;;CC:extracellular region;;MF:ceramidase activity;;MF:ceramidase activity;;	K12349	ASAH2	map00600	Sphingolipid metabolism
Seita.9G517900	Seita.9G517900	XP_004985485.1 protein TIFY 11b [Setaria italica]	GO:2000022;;GO:0009611;;GO:0031347;;GO:0005634	biological_process;;biological_process;;biological_process;;cellular_component;;	BP:regulation of jasmonic acid mediated signaling pathway;;BP:response to wounding;;BP:regulation of defense response;;CC:nucleus;;	K13464	JAZ	map04075	Plant hormone signal transduction
Seita.5G414700	Seita.5G414700	XP_004970904.1 formin-like protein 1 [Setaria italica]	GO:0045010;;GO:0016020;;GO:0051015	biological_process;;cellular_component;;molecular_function;;	BP:actin nucleation;;CC:membrane;;MF:actin filament binding;;	------	------	------	------
Seita.9G353800	Seita.9G353800	XP_004983923.1 uncharacterized protein LOC101753383 [Setaria italica]	GO:0016020	cellular_component;;	CC:membrane;;	------	------	------	------
Seita.8G253200	Seita.8G253200	RCV39813.1 hypothetical protein SETIT_8G253200v2 [Setaria italica]	------	------	------	------	------	------	------
Seita.6G034000	Seita.6G034000	XP_004972638.1 putative F-box/LRR-repeat protein 23 [Setaria italica]	GO:1905761	molecular_function;;	MF:SCF ubiquitin ligase complex binding;;	------	------	------	------
Seita.4G245400	Seita.4G245400	XP_004966133.1 homeobox-leucine zipper protein HOX18 [Setaria italica]	GO:0006355;;GO:0005634;;GO:0043565;;GO:0000981	biological_process;;cellular_component;;molecular_function;;molecular_function;;	BP:regulation of transcription, DNA-templated;;CC:nucleus;;MF:sequence-specific DNA binding;;MF:RNA polymerase II transcription factor activity, sequence-specific DNA binding;;	------	------	------	------
Seita.2G248100	Seita.2G248100	XP_004957141.2 photosystem I reaction center subunit V, chloroplastic [Setaria italica]	GO:0015979;;GO:0009535;;GO:0009522	biological_process;;cellular_component;;cellular_component;;	BP:photosynthesis;;CC:chloroplast thylakoid membrane;;CC:photosystem I;;	K08905	psaG	map00195	Photosynthesis
Seita.3G343700	Seita.3G343700	RCV18941.1 hypothetical protein SETIT_3G343700v2 [Setaria italica]	------	------	------	K16292	CEP, CYSEP	------	------
Seita.7G185300	Seita.7G185300	RCV34771.1 hypothetical protein SETIT_7G185300v2 [Setaria italica]	GO:0016310;;GO:0004674;;GO:0005524;;GO:0004672	biological_process;;molecular_function;;molecular_function;;molecular_function;;	BP:phosphorylation;;MF:protein serine/threonine kinase activity;;MF:ATP binding;;MF:protein kinase activity;;	------	------	------	------
Seita.3G383700	Seita.3G383700	RCV19430.1 hypothetical protein SETIT_3G383700v2 [Setaria italica]	GO:0016310;;GO:0016020;;GO:0004674;;GO:0005524;;GO:0004672	biological_process;;cellular_component;;molecular_function;;molecular_function;;molecular_function;;	BP:phosphorylation;;CC:membrane;;MF:protein serine/threonine kinase activity;;MF:ATP binding;;MF:protein kinase activity;;	------	------	------	------
Seita.7G118000	Seita.7G118000	XP_004975787.1 E3 ubiquitin-protein ligase Os04g0590900 [Setaria italica]	GO:0016567;;GO:0016020	biological_process;;cellular_component;;	BP:protein ubiquitination;;CC:membrane;;	------	------	------	------
Seita.3G155200	Seita.3G155200	RCV16650.1 hypothetical protein SETIT_3G155200v2 [Setaria italica]	GO:0005737;;GO:0080043;;GO:0008194;;GO:0080044	cellular_component;;molecular_function;;molecular_function;;molecular_function;;	CC:cytoplasm;;MF:quercetin 3-O-glucosyltransferase activity;;MF:UDP-glycosyltransferase activity;;MF:quercetin 7-O-glucosyltransferase activity;;	------	------	------	------
Seita.3G152100	Seita.3G152100	XP_004961273.1 O-acyltransferase WSD1 isoform X1 [Setaria italica]	GO:0019432;;GO:0005886;;GO:0008374;;GO:0004144	biological_process;;cellular_component;;molecular_function;;molecular_function;;	BP:triglyceride biosynthetic process;;CC:plasma membrane;;MF:O-acyltransferase activity;;MF:diacylglycerol O-acyltransferase activity;;	------	------	------	------
Seita.9G532500	Seita.9G532500	XP_004985612.1 4-alpha-glucanotransferase DPE2 [Setaria italica]	GO:0005975;;GO:0102500;;GO:2001070;;GO:0004134	biological_process;;molecular_function;;molecular_function;;molecular_function;;	BP:carbohydrate metabolic process;;MF:beta-maltose 4-alpha-glucanotransferase activity;;MF:starch binding;;MF:4-alpha-glucanotransferase activity;;	K00705	malQ	map00500	Starch and sucrose metabolism
Seita.3G112600	Seita.3G112600	XP_004960917.1 IQ domain-containing protein IQM1 isoform X1 [Setaria italica]	GO:0005634	cellular_component;;	CC:nucleus;;	------	------	------	------
Seita.9G304100	Seita.9G304100	RCV43561.1 LOW QUALITY PROTEIN: hypothetical protein SETIT_9G304100v2 [Setaria italica]	GO:0016020;;GO:0140359;;GO:0016887;;GO:0005524	cellular_component;;molecular_function;;molecular_function;;molecular_function;;	CC:membrane;;MF:ABC-type transmembrane transporter activity;;MF:ATPase activity;;MF:ATP binding;;	K08711	PDR, CDR1	map02010	ABC transporters
Seita.9G551900	Seita.9G551900	XP_004985830.1 expansin-like A1 isoform X2 [Setaria italica]	GO:0071555;;GO:0009653;;GO:0005576	biological_process;;biological_process;;cellular_component;;	BP:cell wall organization;;BP:anatomical structure morphogenesis;;CC:extracellular region;;	------	------	------	------
Seita.7G144600	Seita.7G144600	XP_034603964.1 malate synthase, glyoxysomal isoform X1 [Setaria viridis]	GO:0006099;;GO:0006097;;GO:0009514;;GO:0004474	biological_process;;biological_process;;cellular_component;;molecular_function;;	BP:tricarboxylic acid cycle;;BP:glyoxylate cycle;;CC:glyoxysome;;MF:malate synthase activity;;	K01638	aceB, glcB	map00630;;map00620	Glyoxylate and dicarboxylate metabolism;;Pyruvate metabolism
Seita.2G198100	Seita.2G198100	XP_034581914.1 centromere protein V-like [Setaria viridis]	GO:0046872;;GO:0016846	molecular_function;;molecular_function;;	MF:metal ion binding;;MF:carbon-sulfur lyase activity;;	------	------	------	------
Seita.8G114700	Seita.8G114700	XP_004979232.1 heavy metal-associated isoprenylated plant protein 9 [Setaria italica]	GO:0046872	molecular_function;;	MF:metal ion binding;;	------	------	------	------
Seita.7G366100	Seita.7G366100	XP_034605282.1 uncharacterized protein LOC117865237 [Setaria viridis]	GO:0006281;;GO:0140664;;GO:0016887;;GO:0003677;;GO:0046872;;GO:0003684;;GO:0005524	biological_process;;deleted;;molecular_function;;molecular_function;;molecular_function;;molecular_function;;molecular_function;;	BP:DNA repair;;BP:old GO;;MF:ATPase activity;;MF:DNA binding;;MF:metal ion binding;;MF:damaged DNA binding;;MF:ATP binding;;	K04485	radA, sms	------	------
Seita.3G318800	Seita.3G318800	RCV18648.1 hypothetical protein SETIT_3G318800v2 [Setaria italica]	------	------	------	------	------	------	------
Seita.7G095200	Seita.7G095200	RCV33604.1 hypothetical protein SETIT_7G095200v2 [Setaria italica]	GO:0016020	cellular_component;;	CC:membrane;;	------	------	------	------
Seita.2G142500	Seita.2G142500	XP_012699635.1 uncharacterized protein LOC101759121 isoform X1 [Setaria italica]	GO:0019441;;GO:0009414;;GO:0009651;;GO:0009409;;GO:0071944;;GO:0005576;;GO:0004061	biological_process;;biological_process;;biological_process;;biological_process;;cellular_component;;cellular_component;;molecular_function;;	BP:tryptophan catabolic process to kynurenine;;BP:response to water deprivation;;BP:response to salt stress;;BP:response to cold;;CC:cell periphery;;CC:extracellular region;;MF:arylformamidase activity;;	------	------	------	------
Seita.2G037900	Seita.2G037900	XP_004955497.1 protein YABBY 1 [Setaria italica]	GO:0032502;;GO:0045165;;GO:0048833;;GO:0010158;;GO:0005634;;GO:0016020	biological_process;;biological_process;;biological_process;;biological_process;;cellular_component;;cellular_component;;	BP:developmental process;;BP:cell fate commitment;;BP:specification of floral organ number;;BP:abaxial cell fate specification;;CC:nucleus;;CC:membrane;;	K25796	YAB	------	------
Seita.6G327800	Seita.6G327800	XP_034599100.1 uncharacterized protein LOC117860002 [Setaria viridis]	GO:0016020;;GO:0016740	cellular_component;;molecular_function;;	CC:membrane;;MF:transferase activity;;	------	------	------	------
Seita.7G324700	Seita.7G324700	XP_004977566.1 uncharacterized protein LOC101780474 [Setaria italica]	------	------	------	------	------	------	------
Seita.5G113800	Seita.5G113800	RCV24778.1 LOW QUALITY PROTEIN: hypothetical protein SETIT_5G113800v2 [Setaria italica]	GO:0016020;;GO:0005886	cellular_component;;cellular_component;;	CC:membrane;;CC:plasma membrane;;	------	------	------	------
Seita.5G187800	Seita.5G187800	RCV25719.1 hypothetical protein SETIT_5G187800v2 [Setaria italica]	GO:0006633;;GO:0016020;;GO:0016747	biological_process;;cellular_component;;molecular_function;;	BP:fatty acid biosynthetic process;;CC:membrane;;MF:transferase activity, transferring acyl groups other than amino-acyl groups;;	K15397	KCS	map04626;;map00062	Plant-pathogen interaction;;Fatty acid elongation
Seita.5G231200	Seita.5G231200	RCV26259.1 hypothetical protein SETIT_5G231200v2 [Setaria italica]	GO:0016310;;GO:0005737;;GO:0004674;;GO:0005524;;GO:0004672	biological_process;;cellular_component;;molecular_function;;molecular_function;;molecular_function;;	BP:phosphorylation;;CC:cytoplasm;;MF:protein serine/threonine kinase activity;;MF:ATP binding;;MF:protein kinase activity;;	K13413	MKK4_5	map04016;;map04626;;map04075	MAPK signaling pathway - plant;;Plant-pathogen interaction;;Plant hormone signal transduction
Seita.9G292800	Seita.9G292800	XP_022685465.1 uncharacterized protein LOC101782536 [Setaria italica]	------	------	------	------	------	------	------
Seita.5G557100	Seita.5G557100	AAU44274.1 unknown protein [Oryza sativa Japonica Group]	GO:0071704;;GO:0016020;;GO:0004497;;GO:0016705;;GO:0020037;;GO:0005506	biological_process;;cellular_component;;molecular_function;;molecular_function;;molecular_function;;molecular_function;;	BP:organic substance metabolic process;;CC:membrane;;MF:monooxygenase activity;;MF:oxidoreductase activity, acting on paired donors, with incorporation or reduction of molecular oxygen;;MF:heme binding;;MF:iron ion binding;;	K20624	CYP94C1	------	------
Seita.5G021400	Seita.5G021400	XP_004967516.1 late embryogenesis abundant protein Lea5-D [Setaria italica]	------	------	------	------	------	------	------
Seita.9G224400	Seita.9G224400	XP_004982884.1 long-chain-alcohol oxidase FAO1 isoform X1 [Setaria italica]	GO:0016020;;GO:0046577;;GO:0050660	cellular_component;;molecular_function;;molecular_function;;	CC:membrane;;MF:long-chain-alcohol oxidase activity;;MF:flavin adenine dinucleotide binding;;	K17756	FAO3	------	------
Seita.1G343600	Seita.1G343600	XP_004954150.1 alpha-aminoadipic semialdehyde synthase isoform X1 [Setaria italica]	GO:0019878;;GO:0033512;;GO:0008152;;GO:0005737;;GO:0016020;;GO:0047131;;GO:0047130;;GO:0004753;;GO:0016491	biological_process;;biological_process;;biological_process;;cellular_component;;cellular_component;;molecular_function;;molecular_function;;molecular_function;;molecular_function;;	BP:lysine biosynthetic process via aminoadipic acid;;BP:L-lysine catabolic process to acetyl-CoA via saccharopine;;BP:metabolic process;;CC:cytoplasm;;CC:membrane;;MF:saccharopine dehydrogenas;;MF:saccharopine dehydrogenas;;MF:saccharopine dehydrogenase activity;;MF:oxidoreductase activity;;	K14157	AASS	map00310	Lysine degradation
Seita.5G321500	Seita.5G321500	XP_004969980.1 uncharacterized protein LOC101784346 [Setaria italica]	GO:0003743	molecular_function;;	MF:translation initiation factor activity;;	------	------	------	------
Seita.1G026600	Seita.1G026600	XP_004951386.1 protodermal factor 1 [Setaria italica]	------	------	------	------	------	------	------
Seita.5G221600	Seita.5G221600	XP_004969127.1 ABC transporter G family member 36 [Setaria italica]	GO:0016020;;GO:0140359;;GO:0016887;;GO:0005524	cellular_component;;molecular_function;;molecular_function;;molecular_function;;	CC:membrane;;MF:ABC-type transmembrane transporter activity;;MF:ATPase activity;;MF:ATP binding;;	K08711	PDR, CDR1	map02010	ABC transporters
Seita.7G004700	Seita.7G004700	RCV32462.1 hypothetical protein SETIT_7G004700v2 [Setaria italica]	------	------	------	------	------	------	------
Seita.5G344000	Seita.5G344000	XP_004970216.1 peroxidase 1 [Setaria italica]	GO:0042744;;GO:0006979;;GO:0009505;;GO:0005576;;GO:0020037;;GO:0140825;;GO:0004601;;GO:0046872	biological_process;;biological_process;;cellular_component;;cellular_component;;molecular_function;;deleted;;molecular_function;;molecular_function;;	BP:hydrogen peroxide catabolic process;;BP:response to oxidative stress;;CC:plant-type cell wall;;CC:extracellular region;;MF:heme binding;;MF:old GO;;MF:peroxidase activity;;MF:metal ion binding;;	K00430	E1.11.1.7	map00940	Phenylpropanoid biosynthesis
Seita.8G155200	Seita.8G155200	RCV38594.1 hypothetical protein SETIT_8G155200v2 [Setaria italica]	------	------	------	------	------	------	------
Seita.2G110300	Seita.2G110300	XP_004956013.1 CASP-like protein 1D1 [Setaria italica]	GO:0005886	cellular_component;;	CC:plasma membrane;;	------	------	------	------
Seita.4G215700	Seita.4G215700	XP_014660615.1 FT-interacting protein 1 [Setaria italica]	GO:0009901;;GO:0010930;;GO:0016020;;GO:0005886	biological_process;;biological_process;;cellular_component;;cellular_component;;	BP:anther dehiscence;;BP:negative regulation of auxin mediated signaling pathway;;CC:membrane;;CC:plasma membrane;;	------	------	------	------
Seita.5G133100	Seita.5G133100	XP_004968476.1 uncharacterized protein LOC101782161 [Setaria italica]	GO:0016020	cellular_component;;	CC:membrane;;	------	------	------	------
Seita.7G218000	Seita.7G218000	XP_004976642.1 heavy metal-associated isoprenylated plant protein 7 [Setaria italica]	GO:0046872	molecular_function;;	MF:metal ion binding;;	------	------	------	------
Seita.7G085600	Seita.7G085600	XP_004975514.1 heparan-alpha-glucosaminide N-acetyltransferase isoform X1 [Setaria italica]	GO:0016020;;GO:0016740	cellular_component;;molecular_function;;	CC:membrane;;MF:transferase activity;;	------	------	------	------
Seita.2G111500	Seita.2G111500	RCV10429.1 hypothetical protein SETIT_2G111500v2 [Setaria italica]	------	------	------	------	------	------	------
Seita.7G263100	Seita.7G263100	XP_004977037.1 filament-like plant protein 4 isoform X1 [Setaria italica]	GO:0016459;;GO:0003774;;GO:0005524	cellular_component;;molecular_function;;molecular_function;;	CC:myosin complex;;MF:motor activity;;MF:ATP binding;;	------	------	------	------
Seita.4G220800	Seita.4G220800	XP_004965921.1 26S proteasome regulatory subunit S10B homolog B [Setaria italica]	GO:0030433;;GO:0006508;;GO:0045899;;GO:0005634;;GO:0031597;;GO:0000502;;GO:0008540;;GO:0036402;;GO:0016887;;GO:0008233;;GO:0005524	biological_process;;biological_process;;biological_process;;cellular_component;;cellular_component;;cellular_component;;cellular_component;;molecular_function;;molecular_function;;molecular_function;;molecular_function;;	BP:ER-associated ubiquitin-dependent protein catabolic process;;BP:proteolysis;;BP:positive regulation of RNA polymerase II transcriptional preinitiation complex assembly;;CC:nucleus;;CC:cytosolic proteasome complex;;CC:proteasome complex;;CC:proteasome regulatory particle, base subcomplex;;MF:proteasome-activating ATPase activity;;MF:ATPase activity;;MF:peptidase activity;;MF:ATP binding;;	K03064	PSMC6, RPT4	map03050	Proteasome
Seita.5G353800	Seita.5G353800	XP_004970302.1 transcription factor TGAL1 [Setaria italica]	GO:0006351;;GO:0003700;;GO:0043565	biological_process;;molecular_function;;molecular_function;;	BP:transcription, DNA-templated;;MF:transcription factor activity, sequence-specific DNA binding;;MF:sequence-specific DNA binding;;	K14431	TGA	map04075	Plant hormone signal transduction
Seita.7G236800	Seita.7G236800	XP_004976807.1 protein argonaute 2 [Setaria italica]	GO:0035194;;GO:0031047;;GO:0005737;;GO:0004521;;GO:0003723	biological_process;;biological_process;;cellular_component;;molecular_function;;molecular_function;;	BP:posttranscriptional gene silencing by RNA;;BP:gene silencing by RNA;;CC:cytoplasm;;MF:endoribonuclease activity;;MF:RNA binding;;	K11593	ELF2C, AGO	------	------
Seita.3G494000	Seita.3G494000	XP_022681101.1 zinc finger BED domain-containing protein RICESLEEPER 2-like [Setaria italica]	GO:0009791;;GO:0005634;;GO:0046983;;GO:0046872;;GO:0003677	biological_process;;cellular_component;;molecular_function;;molecular_function;;molecular_function;;	BP:post-embryonic development;;CC:nucleus;;MF:protein dimerization activity;;MF:metal ion binding;;MF:DNA binding;;	------	------	------	------
Seita.2G058300	Seita.2G058300	XP_004955667.1 xylanase inhibitor protein 1 [Setaria italica]	GO:0005975;;GO:0045493;;GO:0005576;;GO:0004568;;GO:0016798	biological_process;;biological_process;;cellular_component;;molecular_function;;molecular_function;;	BP:carbohydrate metabolic process;;BP:xylan catabolic process;;CC:extracellular region;;MF:chitinase activity;;MF:hydrolase activity, acting on glycosyl bonds;;	K01183	E3.2.1.14	map00520	Amino sugar and nucleotide sugar metabolism
Seita.3G325900	Seita.3G325900	RCV18730.1 hypothetical protein SETIT_3G325900v2 [Setaria italica]	GO:0010338;;GO:0009944;;GO:0045088;;GO:0009946;;GO:0009615;;GO:0050832;;GO:0042742;;GO:0045892;;GO:0008356;;GO:0005730;;GO:0000793;;GO:0000976;;GO:0003677;;GO:0042803	biological_process;;biological_process;;biological_process;;biological_process;;biological_process;;biological_process;;biological_process;;biological_process;;biological_process;;cellular_component;;cellular_component;;molecular_function;;molecular_function;;molecular_function;;	BP:leaf formation;;BP:polarity specification of adaxial/abaxial axis;;BP:regulation of innate immune response;;BP:proximal/distal axis specification;;BP:response to virus;;BP:defense response to fungus;;BP:defense response to bacterium;;BP:negative regulation of transcription, DNA-templated;;BP:asymmetric cell division;;CC:nucleolus;;CC:condensed chromosome;;MF:transcription regulatory region seq…	K09422	MYBP	------	------
Seita.3G212000	Seita.3G212000	XP_004961796.2 uncharacterized protein At4g08330, chloroplastic [Setaria italica]	------	------	------	------	------	------	------
Seita.1G133500	Seita.1G133500	XP_004952288.1 primary amine oxidase [Setaria italica]	GO:0009308;;GO:0052593;;GO:0005507;;GO:0052596;;GO:0052594;;GO:0008131;;GO:0048038	biological_process;;molecular_function;;molecular_function;;molecular_function;;molecular_function;;molecular_function;;molecular_function;;	BP:amine metabolic process;;MF:tryptamin;;MF:copper ion binding;;MF:phenethylamin;;MF:aminoaceton;;MF:primary amine oxidase activity;;MF:quinone binding;;	K00276	AOC3, AOC2, tynA	map00260;;map00960;;map00950;;map00360;;map00350;;map00410	Glycine, serine and threonine metabolism;;Tropane, piperidine and pyridine alkaloid biosynthesis;;Isoquinoline alkaloid biosynthesis;;Phenylalanine metabolism;;Tyrosine metabolism;;beta-Alanine metabolism
Seita.9G615300	Seita.9G615300	TKV93611.1 hypothetical protein SEVIR_9G237000v2 [Setaria viridis]	------	------	------	------	------	------	------
Seita.2G053200	Seita.2G053200	RCV09735.1 LOW QUALITY PROTEIN: hypothetical protein SETIT_2G053200v2 [Setaria italica]	GO:0009535;;GO:0009536	cellular_component;;cellular_component;;	CC:chloroplast thylakoid membrane;;CC:plastid;;	------	------	------	------
Seita.2G132500	Seita.2G132500	XP_004956201.1 monodehydroascorbate reductase [Setaria italica]	GO:0098869;;GO:0005737;;GO:0005782;;GO:0050660;;GO:0016656;;GO:0016651;;GO:0003729;;GO:0016491	biological_process;;cellular_component;;cellular_component;;molecular_function;;molecular_function;;molecular_function;;molecular_function;;molecular_function;;	BP:cellular oxidant detoxification;;CC:cytoplasm;;CC:peroxisomal matrix;;MF:flavin adenine dinucleotide binding;;MF:monodehydroascorbate reductas;;MF:oxidoreductase activity, acting on NA;;MF:mRNA binding;;MF:oxidoreductase activity;;	K08232	E1.6.5.4	map00053	Ascorbate and aldarate metabolism
Seita.3G102900	Seita.3G102900	XP_004963512.1 zinc finger CCCH domain-containing protein 34 [Setaria italica]	GO:0046872;;GO:0003729	molecular_function;;molecular_function;;	MF:metal ion binding;;MF:mRNA binding;;	------	------	------	------
Seita.9G371700	Seita.9G371700	XP_004984086.1 sucrose synthase 2 [Setaria italica]	GO:0010037;;GO:0005985;;GO:0016157	biological_process;;biological_process;;molecular_function;;	BP:response to carbon dioxide;;BP:sucrose metabolic process;;MF:sucrose synthase activity;;	K00695	SUS	map00500	Starch and sucrose metabolism
Seita.6G213600	Seita.6G213600	RCV31884.1 hypothetical protein SETIT_6G213600v2 [Setaria italica]	------	------	------	------	------	------	------
Seita.5G446500	Seita.5G446500	XP_004971207.2 photosystem II reaction center PSB28 protein, chloroplastic [Setaria italica]	GO:0015979;;GO:0009654	biological_process;;cellular_component;;	BP:photosynthesis;;CC:photosystem II oxygen evolving complex;;	K08903	psb28	map00195	Photosynthesis
Seita.2G034100	Seita.2G034100	XP_004962830.1 acyl-CoA-binding domain-containing protein 4 [Setaria italica]	GO:0006869;;GO:0005829;;GO:0000062	biological_process;;cellular_component;;molecular_function;;	BP:lipid transport;;CC:cytosol;;MF:fatty-acyl-CoA binding;;	------	------	------	------
Seita.3G001200	Seita.3G001200	RCV14720.1 hypothetical protein SETIT_3G001200v2 [Setaria italica]	GO:0030327;;GO:0030328;;GO:0009738;;GO:0006465;;GO:0045338;;GO:0016020;;GO:0004252;;GO:0016829;;GO:0001735	biological_process;;biological_process;;biological_process;;biological_process;;biological_process;;cellular_component;;molecular_function;;molecular_function;;molecular_function;;	BP:prenylated protein catabolic process;;BP:prenylcysteine catabolic process;;BP:abscisic acid-activated signaling pathway;;BP:signal peptide processing;;BP:farnesyl diphosphate metabolic process;;CC:membrane;;MF:serine-type endopeptidase activity;;MF:lyase activity;;MF:prenylcysteine oxidase activity;;	K05906	PCYOX1, FCLY	map00900	Terpenoid backbone biosynthesis
Seita.6G140400	Seita.6G140400	XP_022683438.1 uncharacterized protein LOC101777506 [Setaria italica]	GO:0016020;;GO:0046872	cellular_component;;molecular_function;;	CC:membrane;;MF:metal ion binding;;	------	------	------	------
Seita.2G199500	Seita.2G199500	RCV11602.1 hypothetical protein SETIT_2G199500v2 [Setaria italica]	GO:0016310;;GO:0016020;;GO:0005524;;GO:0004672	biological_process;;cellular_component;;molecular_function;;molecular_function;;	BP:phosphorylation;;CC:membrane;;MF:ATP binding;;MF:protein kinase activity;;	------	------	------	------
Seita.9G414200	Seita.9G414200	XP_004984476.1 photosystem II repair protein PSB27-H1, chloroplastic [Setaria italica]	GO:0010207;;GO:0010206;;GO:0009523;;GO:0009543	biological_process;;biological_process;;cellular_component;;cellular_component;;	BP:photosystem II assembly;;BP:photosystem II repair;;CC:photosystem II;;CC:chloroplast thylakoid lumen;;	K08902	psb27	map00195	Photosynthesis
Seita.2G292700	Seita.2G292700	XP_004957517.1 NEP1-interacting protein-like 1 [Setaria italica]	------	------	------	------	------	------	------
Seita.3G317500	Seita.3G317500	RCV18633.1 hypothetical protein SETIT_3G317500v2 [Setaria italica]	GO:0006952;;GO:0051707;;GO:0043531	biological_process;;biological_process;;molecular_function;;	BP:defense response;;BP:response to other organism;;MF:ADP binding;;	------	------	------	------
Seita.1G326100	Seita.1G326100	XP_004953972.1 protein EXORDIUM [Setaria italica]	GO:0005615	cellular_component;;	CC:extracellular space;;	------	------	------	------
Seita.8G262800	Seita.8G262800	XP_004978869.1 uncharacterized protein LOC101755366 isoform X1 [Setaria italica]	------	------	------	------	------	------	------
Seita.9G599800	Seita.9G599800	XP_034576808.1 tyrosine N-monooxygenase-like [Setaria viridis]	GO:0071704;;GO:0016020;;GO:0004497;;GO:0016705;;GO:0020037;;GO:0016709;;GO:0005506	biological_process;;cellular_component;;molecular_function;;molecular_function;;molecular_function;;molecular_function;;molecular_function;;	BP:organic substance metabolic process;;CC:membrane;;MF:monooxygenase activity;;MF:oxidoreductase activity, acting on paired donors, with incorporation or reduction of molecular oxygen;;MF:heme binding;;MF:oxidoreductase activity, acting on paired donors, with incorporation or reduction of molecular oxygen, NA;;MF:iron ion binding;;	------	------	------	------
Seita.8G109000	Seita.8G109000	XP_012704065.1 probable inactive leucine-rich repeat receptor-like protein kinase At3g03770 isoform X2 [Setaria italica]	GO:0016310;;GO:0016020;;GO:0004674;;GO:0005524;;GO:0004672	biological_process;;cellular_component;;molecular_function;;molecular_function;;molecular_function;;	BP:phosphorylation;;CC:membrane;;MF:protein serine/threonine kinase activity;;MF:ATP binding;;MF:protein kinase activity;;	------	------	------	------
Seita.3G027900	Seita.3G027900	XP_012700436.1 uncharacterized protein LOC101780634 isoform X1 [Setaria italica]	------	------	------	------	------	------	------
Seita.5G441900	Seita.5G441900	XP_004971177.1 flowering-promoting factor 1-like protein 2 [Setaria italica]	GO:0009909	biological_process;;	BP:regulation of flower development;;	------	------	------	------
Seita.9G446600	Seita.9G446600	XP_004984790.1 ABC transporter C family member 3 [Setaria italica]	GO:0016020;;GO:0140359;;GO:0016887;;GO:0005524	cellular_component;;molecular_function;;molecular_function;;molecular_function;;	CC:membrane;;MF:ABC-type transmembrane transporter activity;;MF:ATPase activity;;MF:ATP binding;;	------	------	------	------
Seita.2G332300	Seita.2G332300	RCV13258.1 hypothetical protein SETIT_2G332300v2 [Setaria italica]	------	------	------	------	------	------	------
Seita.3G269600	Seita.3G269600	XP_004962302.1 ribulose bisphosphate carboxylase small chain, chloroplastic [Setaria italica]	GO:0009853;;GO:0019253;;GO:0009507;;GO:0016984	biological_process;;biological_process;;cellular_component;;molecular_function;;	BP:photorespiration;;BP:reductive pentose-phosphate cycle;;CC:chloroplast;;MF:ribulose-bisphosphate carboxylase activity;;	K01602	rbcS, cbbS	map00630;;map00710	Glyoxylate and dicarboxylate metabolism;;Carbon fixation in photosynthetic organisms
Seita.5G388000	Seita.5G388000	XP_004970638.1 nucleobase-ascorbate transporter 12 [Setaria italica]	GO:0071702;;GO:0016020;;GO:0005886;;GO:0022857	biological_process;;cellular_component;;cellular_component;;molecular_function;;	BP:organic substance transport;;CC:membrane;;CC:plasma membrane;;MF:transmembrane transporter activity;;	------	------	------	------
Seita.5G458300	Seita.5G458300	XP_004971315.1 protein RETICULATA-RELATED 4, chloroplastic [Setaria italica]	GO:0031969	cellular_component;;	CC:chloroplast membrane;;	------	------	------	------
Seita.8G035200	Seita.8G035200	XP_004978708.1 rho GTPase-activating protein 4 [Setaria italica]	GO:0007165;;GO:0005096	biological_process;;molecular_function;;	BP:signal transduction;;MF:GTPase activator activity;;	------	------	------	------
Seita.5G037500	Seita.5G037500	RCV23846.1 hypothetical protein SETIT_5G037500v2 [Setaria italica]	GO:0009627;;GO:0005504	biological_process;;molecular_function;;	BP:systemic acquired resistance;;MF:fatty acid binding;;	------	------	------	------
Seita.1G446800	Seita.1G446800	XP_034601548.1 uncharacterized protein LOC117862124 isoform X3 [Setaria viridis]	------	------	------	------	------	------	------
Seita.9G461600	Seita.9G461600	XP_004987069.1 uncharacterized protein LOC101762863 [Setaria italica]	GO:0016020	cellular_component;;	CC:membrane;;	------	------	------	------
Seita.9G549600	Seita.9G549600	XP_004985806.1 glutathione S-transferase F11 [Setaria italica]	GO:0042221;;GO:0006749;;GO:0005737;;GO:0004364;;GO:0043295	biological_process;;biological_process;;cellular_component;;molecular_function;;molecular_function;;	BP:response to chemical;;BP:glutathione metabolic process;;CC:cytoplasm;;MF:glutathione transferase activity;;MF:glutathione binding;;	K00799	GST, gst	map00480	Glutathione metabolism
Seita.5G056400	Seita.5G056400	XP_004967814.1 flowering-promoting factor 1-like protein 1 [Setaria italica]	GO:0045841;;GO:0009733;;GO:2000280;;GO:0009909;;GO:0072686;;GO:0005525	biological_process;;biological_process;;biological_process;;biological_process;;cellular_component;;molecular_function;;	BP:negative regulation of mitotic metaphase/anaphase transition;;BP:response to auxin;;BP:regulation of root development;;BP:regulation of flower development;;CC:mitotic spindle;;MF:GTP binding;;	------	------	------	------
Seita.5G152000	Seita.5G152000	XP_004968636.1 transcription factor bHLH30 [Setaria italica]	GO:0003700;;GO:0046983	molecular_function;;molecular_function;;	MF:transcription factor activity, sequence-specific DNA binding;;MF:protein dimerization activity;;	------	------	------	------
Seita.1G352100	Seita.1G352100	XP_004954232.1 DNA replication licensing factor MCM5 [Setaria italica]	GO:0000727;;GO:0032508;;GO:0006270;;GO:0007049;;GO:0005737;;GO:0042555;;GO:0000785;;GO:0000347;;GO:0005634;;GO:0016787;;GO:0016887;;GO:0004386;;GO:0003688;;GO:0005524;;GO:0003697	biological_process;;biological_process;;biological_process;;biological_process;;cellular_component;;cellular_component;;cellular_component;;cellular_component;;cellular_component;;molecular_function;;molecular_function;;molecular_function;;molecular_function;;molecular_function;;molecular_function;;	BP:double-strand break repair via break-induced replication;;BP:DNA duplex unwinding;;BP:DNA replication initiation;;BP:cell cycle;;CC:cytoplasm;;CC:MCM complex;;CC:chromatin;;CC:THO complex;;CC:nucleus;;MF:hydrolase activity;;MF:ATPase activity;;MF:helicase activity;;MF:DNA replication origin binding;;MF:ATP binding;;MF:single-stranded DNA binding;;	K02209	MCM5, CDC46	map03030	DNA replication
Seita.1G241800	Seita.1G241800	XP_004953173.1 uncharacterized protein LOC101753430 [Setaria italica]	GO:0010150;;GO:0036211	biological_process;;biological_process;;	BP:leaf senescence;;BP:protein modification process;;	------	------	------	------
Seita.9G439100	Seita.9G439100	XP_012698263.1 ubiquitin-activating enzyme E1 3 isoform X1 [Setaria italica]	GO:0006974;;GO:0016567;;GO:0006511;;GO:0005737;;GO:0005634;;GO:0008641;;GO:0004839;;GO:0005524	biological_process;;biological_process;;biological_process;;cellular_component;;cellular_component;;molecular_function;;molecular_function;;molecular_function;;	BP:cellular response to DNA damage stimulus;;BP:protein ubiquitination;;BP:ubiquitin-dependent protein catabolic process;;CC:cytoplasm;;CC:nucleus;;MF:small protein activating enzyme activity;;MF:ubiquitin activating enzyme activity;;MF:ATP binding;;	K03178	UBE1, UBA1	map04120	Ubiquitin mediated proteolysis
Seita.1G221800	Seita.1G221800	XP_004953003.1 glyceraldehyde-3-phosphate dehydrogenase 3, cytosolic [Setaria italica]	GO:0006006;;GO:0006096;;GO:0005829;;GO:0050661;;GO:0051287;;GO:0016620;;GO:0004365	biological_process;;biological_process;;cellular_component;;molecular_function;;molecular_function;;molecular_function;;molecular_function;;	BP:glucose metabolic process;;BP:glycolytic process;;CC:cytosol;;MF:NADP binding;;MF:NAD binding;;MF:oxidoreductase activity, acting on the aldehyde or oxo group of donors, NAD or NADP as acceptor;;MF:glyceraldehyde-3-phosphate dehydrogenas;;	K00134	GAPDH, gapA	map00010;;map00710	Glycolysis / Gluconeogenesis;;Carbon fixation in photosynthetic organisms
Seita.4G385100	Seita.4G385100	RCV23105.1 hypothetical protein SETIT_4G272800v2 [Setaria italica]	------	------	------	------	------	------	------
Seita.5G417900	Seita.5G417900	XP_004970954.1 probable thimet oligopeptidase [Setaria italica]	GO:0006508;;GO:0006518;;GO:0046872;;GO:0004222	biological_process;;biological_process;;molecular_function;;molecular_function;;	BP:proteolysis;;BP:peptide metabolic process;;MF:metal ion binding;;MF:metalloendopeptidase activity;;	K01392	THOP1	------	------
Seita.4G279600	Seita.4G279600	XP_004966443.2 uncharacterized protein LOC101753935 [Setaria italica]	------	------	------	------	------	------	------
Seita.5G392200	Seita.5G392200	XP_004970686.1 NDR1/HIN1-like protein 10 [Setaria italica]	GO:0098542;;GO:0016020	biological_process;;cellular_component;;	BP:defense response to other organism;;CC:membrane;;	------	------	------	------
Seita.1G015800	Seita.1G015800	XP_004954581.1 seed biotin-containing protein SBP65 [Setaria italica]	------	------	------	------	------	------	------
Seita.5G062400	Seita.5G062400	XP_012701283.1 germin-like protein 5-1 [Setaria italica]	GO:0010497;;GO:2000280;;GO:0048046;;GO:0009506;;GO:0030145	biological_process;;biological_process;;cellular_component;;cellular_component;;molecular_function;;	BP:plasmodesmata-mediated intercellular transport;;BP:regulation of root development;;CC:apoplast;;CC:plasmodesma;;MF:manganese ion binding;;	------	------	------	------
Seita.3G218600	Seita.3G218600	XP_004961868.1 glycerol-3-phosphate acyltransferase 5 [Setaria italica]	GO:0010143;;GO:0016020;;GO:0090447;;GO:0016791;;GO:0016746	biological_process;;cellular_component;;molecular_function;;molecular_function;;molecular_function;;	BP:cutin biosynthetic process;;CC:membrane;;MF:glycerol-3-phosphate 2-O-acyltransferase activity;;MF:phosphatase activity;;MF:transferase activity, transferring acyl groups;;	K13508	GPAT	map00564;;map00561	Glycerophospholipid metabolism;;Glycerolipid metabolism
Seita.9G103400	Seita.9G103400	XP_004981869.1 uncharacterized protein LOC101772265 [Setaria italica]	------	------	------	------	------	------	------
Seita.8G077000	Seita.8G077000	XP_004978968.1 chitinase 2 [Setaria italica]	GO:0005975;;GO:0004553	biological_process;;molecular_function;;	BP:carbohydrate metabolic process;;MF:hydrolase activity, hydrolyzing O-glycosyl compounds;;	------	------	------	------
Seita.1G039400	Seita.1G039400	XP_012701873.1 ABC transporter A family member 10 [Setaria italica]	GO:0016020;;GO:0140359;;GO:0016887;;GO:0005524	cellular_component;;molecular_function;;molecular_function;;molecular_function;;	CC:membrane;;MF:ABC-type transmembrane transporter activity;;MF:ATPase activity;;MF:ATP binding;;	------	------	------	------
Seita.3G111200	Seita.3G111200	XP_004960908.1 ATP-dependent 6-phosphofructokinase 6 [Setaria italica]	GO:0006002;;GO:0005737;;GO:0003872;;GO:0046872;;GO:0005524	biological_process;;cellular_component;;molecular_function;;molecular_function;;molecular_function;;	BP:fructose 6-phosphate metabolic process;;CC:cytoplasm;;MF:6-phosphofructokinase activity;;MF:metal ion binding;;MF:ATP binding;;	K00850	pfkA, PFK	map03018;;map00010;;map00030;;map00051;;map00052	RNA degradation;;Glycolysis / Gluconeogenesis;;Pentose phosphate pathway;;Fructose and mannose metabolism;;Galactose metabolism
Seita.2G252700	Seita.2G252700	XP_004957175.1 probable polygalacturonase [Setaria italica]	GO:0005975;;GO:0004650	biological_process;;molecular_function;;	BP:carbohydrate metabolic process;;MF:polygalacturonase activity;;	------	------	------	------
Seita.9G569800	Seita.9G569800	XP_012704637.2 uncharacterized protein LOC101775553 [Setaria italica]	GO:0016020	cellular_component;;	CC:membrane;;	------	------	------	------
Seita.3G312400	Seita.3G312400	XP_004962610.1 ribulose bisphosphate carboxylase small chain, chloroplastic [Setaria italica]	GO:0009853;;GO:0019253;;GO:0009507;;GO:0016984	biological_process;;biological_process;;cellular_component;;molecular_function;;	BP:photorespiration;;BP:reductive pentose-phosphate cycle;;CC:chloroplast;;MF:ribulose-bisphosphate carboxylase activity;;	K01602	rbcS, cbbS	map00630;;map00710	Glyoxylate and dicarboxylate metabolism;;Carbon fixation in photosynthetic organisms
Seita.2G351000	Seita.2G351000	XP_004958006.1 UDP-glycosyltransferase 88B1 [Setaria italica]	GO:0008194	molecular_function;;	MF:UDP-glycosyltransferase activity;;	------	------	------	------
Seita.6G274000	Seita.6G274000	XP_012702107.1 uncharacterized protein LOC101752625 isoform X2 [Setaria italica]	------	------	------	------	------	------	------
Seita.1G179500	Seita.1G179500	XP_004952635.2 copper transport protein CCH [Setaria italica]	GO:0046686;;GO:0050896;;GO:0006878;;GO:0046872;;GO:0019904	biological_process;;biological_process;;biological_process;;molecular_function;;molecular_function;;	BP:response to cadmium ion;;BP:response to stimulus;;BP:cellular copper ion homeostasis;;MF:metal ion binding;;MF:protein domain specific binding;;	K07213	ATOX1, ATX1, copZ, golB	------	------
Seita.3G526400	Seita.3G526400	RCU61750.1 hypothetical protein SETIT_J030900v2 [Setaria italica]	GO:0006457;;GO:0005783;;GO:0016020;;GO:0005788;;GO:0030246;;GO:0051082;;GO:0005509	biological_process;;cellular_component;;cellular_component;;cellular_component;;molecular_function;;molecular_function;;molecular_function;;	BP:protein folding;;CC:endoplasmic reticulum;;CC:membrane;;CC:endoplasmic reticulum lumen;;MF:carbohydrate binding;;MF:unfolded protein binding;;MF:calcium ion binding;;	K08057	CALR	map04145;;map04141	Phagosome;;Protein processing in endoplasmic reticulum
Seita.2G129000	Seita.2G129000	XP_004956157.1 ervatamin-B [Setaria italica]	GO:0051603;;GO:0006813;;GO:0005615;;GO:0016020;;GO:0004197;;GO:0015079	biological_process;;biological_process;;cellular_component;;cellular_component;;molecular_function;;molecular_function;;	BP:proteolysis involved in cellular protein catabolic process;;BP:potassium ion transport;;CC:extracellular space;;CC:membrane;;MF:cysteine-type endopeptidase activity;;MF:potassium ion transmembrane transporter activity;;	K03549	kup	------	------
Seita.2G273900	Seita.2G273900	-	GO:0006952	biological_process;;	BP:defense response;;	------	------	------	------
Seita.9G678900	Seita.9G678900	TKV96487.1 hypothetical protein SEVIR_9G431900v2 [Setaria viridis]	GO:0016788	molecular_function;;	MF:hydrolase activity, acting on ester bonds;;	------	------	------	------
Seita.9G328900	Seita.9G328900	XP_004983712.1 probable trehalose-phosphate phosphatase 2 [Setaria italica]	GO:0005992;;GO:0004805	biological_process;;molecular_function;;	BP:trehalose biosynthetic process;;MF:trehalose-phosphatase activity;;	K01087	otsB	map00500	Starch and sucrose metabolism
Seita.2G454800	Seita.2G454800	-	------	------	------	------	------	------	------
Seita.9G509800	Seita.9G509800	XP_004985388.1 ras-related protein RABH1b [Setaria italica]	GO:0006891;;GO:0006890;;GO:0006886;;GO:0042147;;GO:0015031;;GO:0005794;;GO:0012505;;GO:0005829;;GO:0003924;;GO:0005525	biological_process;;biological_process;;biological_process;;biological_process;;biological_process;;cellular_component;;cellular_component;;cellular_component;;molecular_function;;molecular_function;;	BP:intra-Golgi vesicle-mediated transport;;BP:retrograde vesicle-mediated transport, Golgi to ER;;BP:intracellular protein transport;;BP:retrograde transport, endosome to Golgi;;BP:protein transport;;CC:Golgi apparatus;;CC:endomembrane system;;CC:cytosol;;MF:GTPase activity;;MF:GTP binding;;	K07893	RAB6A	------	------
Seita.7G353600	Seita.7G353600	-	GO:0016020	cellular_component;;	CC:membrane;;	------	------	------	------
Seita.6G179200	Seita.6G179200	XP_004973658.1 aspartic proteinase nepenthesin-2 [Setaria italica]	GO:0006508;;GO:0005576;;GO:0004190	biological_process;;cellular_component;;molecular_function;;	BP:proteolysis;;CC:extracellular region;;MF:aspartic-type endopeptidase activity;;	------	------	------	------
Seita.2G253500	Seita.2G253500	XP_004957188.1 uncharacterized protein LOC101762917 isoform X1 [Setaria italica]	------	------	------	------	------	------	------
Seita.1G313700	Seita.1G313700	XP_004953855.1 U-box domain-containing protein 21 [Setaria italica]	GO:0016567;;GO:0061630	biological_process;;molecular_function;;	BP:protein ubiquitination;;MF:ubiquitin protein ligase activity;;	------	------	------	------
Seita.9G066300	Seita.9G066300	RCV40582.1 LOW QUALITY PROTEIN: hypothetical protein SETIT_9G066300v2 [Setaria italica]	GO:0016020	cellular_component;;	CC:membrane;;	------	------	------	------
Seita.3G105900	Seita.3G105900	XP_004960854.1 uncharacterized protein LOC101770250 [Setaria italica]	------	------	------	------	------	------	------
Seita.1G063500	Seita.1G063500	XP_004951693.1 uncharacterized protein LOC101759763 [Setaria italica]	------	------	------	------	------	------	------
Seita.5G331100	Seita.5G331100	XP_004970090.1 acetylserotonin O-methyltransferase 2 [Setaria italica]	GO:0032259;;GO:0019438;;GO:0008757;;GO:0046983;;GO:0008171	biological_process;;biological_process;;molecular_function;;molecular_function;;molecular_function;;	BP:methylation;;BP:aromatic compound biosynthetic process;;MF:S-adenosylmethionine-dependent methyltransferase activity;;MF:protein dimerization activity;;MF:O-methyltransferase activity;;	------	------	------	------
Seita.9G346400	Seita.9G346400	XP_004983853.1 probable glutathione S-transferase GSTU6 [Setaria italica]	GO:0042221;;GO:0006749;;GO:0005737;;GO:0005829;;GO:0004364	biological_process;;biological_process;;cellular_component;;cellular_component;;molecular_function;;	BP:response to chemical;;BP:glutathione metabolic process;;CC:cytoplasm;;CC:cytosol;;MF:glutathione transferase activity;;	K00799	GST, gst	map00480	Glutathione metabolism
Seita.1G308900	Seita.1G308900	XP_034604536.1 3-ketoacyl-CoA synthase 5-like [Setaria viridis]	GO:0006633;;GO:0016020;;GO:0016747	biological_process;;cellular_component;;molecular_function;;	BP:fatty acid biosynthetic process;;CC:membrane;;MF:transferase activity, transferring acyl groups other than amino-acyl groups;;	K15397	KCS	map04626;;map00062	Plant-pathogen interaction;;Fatty acid elongation
Seita.1G065800	Seita.1G065800	XP_004951717.1 probable 4-coumarate--CoA ligase 3 [Setaria italica]	GO:0009698;;GO:0106290;;GO:0016405;;GO:0016207	biological_process;;deleted;;molecular_function;;molecular_function;;	BP:phenylpropanoid metabolic process;;BP:old GO;;MF:CoA-ligase activity;;MF:4-coumarate-CoA ligase activity;;	K01904	4CL	map00130;;map00940	Ubiquinone and other terpenoid-quinone biosynthesis;;Phenylpropanoid biosynthesis
Seita.3G328300	Seita.3G328300	XP_004962708.1 osmotin-like protein [Setaria italica]	GO:0006952	biological_process;;	BP:defense response;;	------	------	------	------
Seita.7G329500	Seita.7G329500	XP_004977606.1 probable protein phosphatase 2C 73 isoform X1 [Setaria italica]	GO:0017018;;GO:0004722	molecular_function;;molecular_function;;	MF:myosin phosphatase activity;;MF:protein serine/threonine phosphatase activity;;	------	------	------	------
Seita.2G064600	Seita.2G064600	RCV09874.1 hypothetical protein SETIT_2G064600v2 [Setaria italica]	------	------	------	------	------	------	------
Seita.7G224900	Seita.7G224900	RCV35243.1 hypothetical protein SETIT_7G224900v2 [Setaria italica]	------	------	------	------	------	------	------
Seita.2G007900	Seita.2G007900	XP_012698956.2 disease resistance protein RGA2 [Setaria italica]	GO:0006952;;GO:0051707;;GO:0043531	biological_process;;biological_process;;molecular_function;;	BP:defense response;;BP:response to other organism;;MF:ADP binding;;	------	------	------	------
Seita.1G193600	Seita.1G193600	XP_004952800.1 UDP-glucuronate:xylan alpha-glucuronosyltransferase 1 [Setaria italica]	GO:0016757	molecular_function;;	MF:transferase activity, transferring glycosyl groups;;	K20890	GUX	------	------
Seita.3G364000	Seita.3G364000	XP_004962983.1 uncharacterized protein LOC101755659 [Setaria italica]	GO:0016020	cellular_component;;	CC:membrane;;	------	------	------	------
Seita.5G430500	Seita.5G430500	XP_004971079.1 uncharacterized protein At4g15970 [Setaria italica]	GO:0016020	cellular_component;;	CC:membrane;;	------	------	------	------
Seita.7G176600	Seita.7G176600	XP_004976311.1 ferredoxin-thioredoxin reductase, variable chain [Setaria italica]	GO:0015979;;GO:0016491	biological_process;;molecular_function;;	BP:photosynthesis;;MF:oxidoreductase activity;;	------	------	------	------
Seita.2G022600	Seita.2G022600	RCV09376.1 hypothetical protein SETIT_2G022600v2 [Setaria italica]	GO:0043531	molecular_function;;	MF:ADP binding;;	------	------	------	------
Seita.1G456600	Seita.1G456600	-	------	------	------	------	------	------	------
Seita.7G210400	Seita.7G210400	XP_004976587.1 uncharacterized protein LOC101763053 [Setaria italica]	GO:0008270	molecular_function;;	MF:zinc ion binding;;	------	------	------	------
Seita.3G348400	Seita.3G348400	XP_004962871.2 uncharacterized protein LOC101779178 [Setaria italica]	------	------	------	------	------	------	------
Seita.5G233600	Seita.5G233600	XP_012701231.1 lipid phosphate phosphatase delta [Setaria italica]	GO:0009737;;GO:0090332;;GO:0046839;;GO:0006665;;GO:0016020;;GO:0005789;;GO:0042392;;GO:0008117	biological_process;;biological_process;;biological_process;;biological_process;;cellular_component;;cellular_component;;molecular_function;;molecular_function;;	BP:response to abscisic acid;;BP:stomatal closure;;BP:phospholipid dephosphorylation;;BP:sphingolipid metabolic process;;CC:membrane;;CC:endoplasmic reticulum membrane;;MF:sphingosine-1-phosphate phosphatase activity;;MF:sphinganine-1-phosphate aldolase activity;;	------	------	------	------
Seita.4G214700	Seita.4G214700	XP_004965877.1 protein N-terminal asparagine amidohydrolase [Setaria italica]	GO:0006511;;GO:0005634;;GO:0008418	biological_process;;cellular_component;;molecular_function;;	BP:ubiquitin-dependent protein catabolic process;;CC:nucleus;;MF:protein-N-terminal asparagine amidohydrolase activity;;	K14662	NTAN1	------	------
Seita.6G039700	Seita.6G039700	XP_004972694.1 glucose-6-phosphate/phosphate translocator 2, chloroplastic [Setaria italica]	GO:0015718;;GO:0031969;;GO:0005794;;GO:0015297;;GO:0071917;;GO:0015120;;GO:0015605;;GO:0046943	biological_process;;cellular_component;;cellular_component;;molecular_function;;molecular_function;;molecular_function;;molecular_function;;molecular_function;;	BP:monocarboxylic acid transport;;CC:chloroplast membrane;;CC:Golgi apparatus;;MF:antiporter activity;;MF:triose-phosphate transmembrane transporter activity;;MF:phosphoglycerate transmembrane transporter activity;;MF:organophosphate ester transmembrane transporter activity;;MF:carboxylic acid transmembrane transporter activity;;	K15283	SLC35E1	------	------
Seita.5G166400	Seita.5G166400	RCV25436.1 hypothetical protein SETIT_5G166400v2 [Setaria italica]	GO:0016020	cellular_component;;	CC:membrane;;	------	------	------	------
Seita.9G619800	Seita.9G619800	-	------	------	------	------	------	------	------
Seita.3G106700	Seita.3G106700	XP_004960857.1 uncharacterized protein LOC101771585 [Setaria italica]	GO:0016020;;GO:0008270;;GO:0003676	cellular_component;;molecular_function;;molecular_function;;	CC:membrane;;MF:zinc ion binding;;MF:nucleic acid binding;;	------	------	------	------
Seita.3G204200	Seita.3G204200	XP_004961741.3 probable LRR receptor-like serine/threonine-protein kinase IRK [Setaria italica]	GO:0016310;;GO:0005886;;GO:0016020;;GO:0005524;;GO:0004672	biological_process;;cellular_component;;cellular_component;;molecular_function;;molecular_function;;	BP:phosphorylation;;CC:plasma membrane;;CC:membrane;;MF:ATP binding;;MF:protein kinase activity;;	------	------	------	------
Seita.3G402600	Seita.3G402600	XP_004963438.1 benzyl alcohol O-benzoyltransferase-like, partial [Setaria italica]	GO:0016747	molecular_function;;	MF:transferase activity, transferring acyl groups other than amino-acyl groups;;	K19861	BEBT, AMAT	------	------
Seita.9G700100	Seita.9G700100	XP_034572878.1 uncharacterized protein LOC117837373 isoform X2 [Setaria viridis]	------	------	------	------	------	------	------
Seita.2G404300	Seita.2G404300	XP_004958442.1 cytochrome P450 709B2 [Setaria italica]	GO:0071704;;GO:0016020;;GO:0004497;;GO:0016705;;GO:0020037;;GO:0005506	biological_process;;cellular_component;;molecular_function;;molecular_function;;molecular_function;;molecular_function;;	BP:organic substance metabolic process;;CC:membrane;;MF:monooxygenase activity;;MF:oxidoreductase activity, acting on paired donors, with incorporation or reduction of molecular oxygen;;MF:heme binding;;MF:iron ion binding;;	K20660	CYP709	------	------
Seita.2G460500	Seita.2G460500	-	GO:0098542;;GO:0016020;;GO:0009506	biological_process;;cellular_component;;cellular_component;;	BP:defense response to other organism;;CC:membrane;;CC:plasmodesma;;	------	------	------	------
Seita.5G342400	Seita.5G342400	XP_004970201.1 receptor-like serine/threonine-protein kinase SD1-8 isoform X1 [Setaria italica]	GO:0016310;;GO:0051707;;GO:0048544;;GO:0016020;;GO:0005886;;GO:0106310;;GO:0004674;;GO:0005524	biological_process;;biological_process;;biological_process;;cellular_component;;cellular_component;;deleted;;molecular_function;;molecular_function;;	BP:phosphorylation;;BP:response to other organism;;BP:recognition of pollen;;CC:membrane;;CC:plasma membrane;;CC:old GO;;MF:protein serine/threonine kinase activity;;MF:ATP binding;;	------	------	------	------
Seita.3G038000	Seita.3G038000	XP_004960279.1 1-aminocyclopropane-1-carboxylate oxidase [Setaria italica]	GO:0016706;;GO:0046872;;GO:0016491	molecular_function;;molecular_function;;molecular_function;;	MF:oxidoreductase activity, acting on paired donors, with incorporation or reduction of molecular oxygen, 2-oxoglutarate as one donor, and incorporation of one atom each of oxygen into both donors;;MF:metal ion binding;;MF:oxidoreductase activity;;	K05933	E1.14.17.4	map00270	Cysteine and methionine metabolism
Seita.5G539300	Seita.5G539300	XP_034595004.1 glycine dehydrogenase (decarboxylating), mitochondrial-like [Setaria viridis]	GO:0006546;;GO:0005739;;GO:0004375	biological_process;;cellular_component;;molecular_function;;	BP:glycine catabolic process;;CC:mitochondrion;;MF:glycine dehydrogenas;;	K00281	GLDC, gcvP	map00630;;map00785;;map00260	Glyoxylate and dicarboxylate metabolism;;Lipoic acid metabolism;;Glycine, serine and threonine metabolism
Seita.5G248100	Seita.5G248100	XP_004969349.1 cytosolic isocitrate dehydrogenase [NADP] [Setaria italica]	GO:0006739;;GO:0006099;;GO:0006102;;GO:0005739;;GO:0051287;;GO:0000287;;GO:0004450	biological_process;;biological_process;;biological_process;;cellular_component;;molecular_function;;molecular_function;;molecular_function;;	BP:NADP metabolic process;;BP:tricarboxylic acid cycle;;BP:isocitrate metabolic process;;CC:mitochondrion;;MF:NAD binding;;MF:magnesium ion binding;;MF:isocitrate dehydrogenas;;	K00031	IDH1, IDH2, icd	map00020;;map04146;;map00480	Citrate cycle (TCA cycle);;Peroxisome;;Glutathione metabolism
Seita.5G477200	Seita.5G477200	TKV92550.1 LOW QUALITY PROTEIN: hypothetical protein SEVIR_9G168700v2 [Setaria viridis]	GO:0008270;;GO:0003676	molecular_function;;molecular_function;;	MF:zinc ion binding;;MF:nucleic acid binding;;	------	------	------	------
Seita.1G294100	Seita.1G294100	XP_004953666.1 calcium-binding protein P [Setaria italica]	GO:0016020	cellular_component;;	CC:membrane;;	------	------	------	------
Seita.1G210300	Seita.1G210300	XP_004952899.1 prohibitin-3, mitochondrial [Setaria italica]	GO:0007005;;GO:0005743;;GO:0005739	biological_process;;cellular_component;;cellular_component;;	BP:mitochondrion organization;;CC:mitochondrial inner membrane;;CC:mitochondrion;;	K17080	PHB1	------	------
Seita.5G195400	Seita.5G195400	XP_004971916.1 uncharacterized protein LOC101756525 [Setaria italica]	GO:0007017;;GO:0030286;;GO:0005868;;GO:0045505	biological_process;;cellular_component;;cellular_component;;molecular_function;;	BP:microtubule-based process;;CC:dynein complex;;CC:cytoplasmic dynein complex;;MF:dynein intermediate chain binding;;	K10418	DYNLL	map04814	Motor proteins
Seita.9G011500	Seita.9G011500	XP_012698059.1 4-hydroxyphenylacetaldehyde oxime monooxygenase [Setaria italica]	GO:0071704;;GO:0016020;;GO:0004497;;GO:0016705;;GO:0020037;;GO:0005506	biological_process;;cellular_component;;molecular_function;;molecular_function;;molecular_function;;molecular_function;;	BP:organic substance metabolic process;;CC:membrane;;MF:monooxygenase activity;;MF:oxidoreductase activity, acting on paired donors, with incorporation or reduction of molecular oxygen;;MF:heme binding;;MF:iron ion binding;;	K13029	CYP71E1	map00460	Cyanoamino acid metabolism
Seita.9G279400	Seita.9G279400	XP_022685605.1 nucleolin isoform X4 [Setaria italica]	------	------	------	------	------	------	------
Seita.7G263900	Seita.7G263900	XP_004977047.1 probable inactive receptor kinase At5g67200 [Setaria italica]	GO:0016310;;GO:0016020;;GO:0005524;;GO:0004672	biological_process;;cellular_component;;molecular_function;;molecular_function;;	BP:phosphorylation;;CC:membrane;;MF:ATP binding;;MF:protein kinase activity;;	------	------	------	------
Seita.9G554000	Seita.9G554000	XP_004985853.1 benzoate--CoA ligase, peroxisomal [Setaria italica]	GO:0009698;;GO:0106290;;GO:0016207	biological_process;;deleted;;molecular_function;;	BP:phenylpropanoid metabolic process;;BP:old GO;;MF:4-coumarate-CoA ligase activity;;	K23618	AAE11_12	------	------
Seita.2G284500	Seita.2G284500	XP_004957441.1 cytochrome P450 71A1 [Setaria italica]	GO:0071704;;GO:0016020;;GO:0004497;;GO:0016705;;GO:0020037;;GO:0016709;;GO:0005506	biological_process;;cellular_component;;molecular_function;;molecular_function;;molecular_function;;molecular_function;;molecular_function;;	BP:organic substance metabolic process;;CC:membrane;;MF:monooxygenase activity;;MF:oxidoreductase activity, acting on paired donors, with incorporation or reduction of molecular oxygen;;MF:heme binding;;MF:oxidoreductase activity, acting on paired donors, with incorporation or reduction of molecular oxygen, NA;;MF:iron ion binding;;	------	------	------	------
Seita.4G371700	Seita.4G371700	-	------	------	------	------	------	------	------
Seita.2G006400	Seita.2G006400	XP_004955350.1 putative disease resistance protein RGA1 [Setaria italica]	GO:0043531	molecular_function;;	MF:ADP binding;;	------	------	------	------
Seita.3G258000	Seita.3G258000	XP_012700427.1 protein RETICULATA-RELATED 4, chloroplastic [Setaria italica]	GO:0031969	cellular_component;;	CC:chloroplast membrane;;	------	------	------	------
Seita.9G329300	Seita.9G329300	XP_004983715.1 cortical cell-delineating protein [Setaria italica]	------	------	------	------	------	------	------
Seita.1G462000	Seita.1G462000	TKW00526.1 hypothetical protein SEVIR_8G115800v2 [Setaria viridis]	------	------	------	------	------	------	------
Seita.2G123300	Seita.2G123300	XP_004956116.1 aquaporin PIP2-6 [Setaria italica]	GO:0016020;;GO:0005886;;GO:0015250;;GO:0015267	cellular_component;;cellular_component;;molecular_function;;molecular_function;;	CC:membrane;;CC:plasma membrane;;MF:water channel activity;;MF:channel activity;;	K09872	PIP	------	------
Seita.2G129500	Seita.2G129500	RCV10694.1 hypothetical protein SETIT_2G129500v2 [Setaria italica]	------	------	------	------	------	------	------
Seita.9G193900	Seita.9G193900	XP_004982626.1 cytochrome P450 84A1 [Setaria italica]	GO:0071704;;GO:0005506;;GO:0016705;;GO:0004497;;GO:0020037	biological_process;;molecular_function;;molecular_function;;molecular_function;;molecular_function;;	BP:organic substance metabolic process;;MF:iron ion binding;;MF:oxidoreductase activity, acting on paired donors, with incorporation or reduction of molecular oxygen;;MF:monooxygenase activity;;MF:heme binding;;	K09755	CYP84A, F5H	map00940	Phenylpropanoid biosynthesis
Seita.7G052000	Seita.7G052000	XP_004975285.1 probable aldo-keto reductase 2 [Setaria italica]	GO:0005737;;GO:0004033	cellular_component;;molecular_function;;	CC:cytoplasm;;MF:aldo-keto reductas;;	------	------	------	------
Seita.7G030800	Seita.7G030800	XP_004975132.2 DNA repair protein RAD5B [Setaria italica]	GO:0006281;;GO:0005634;;GO:0008094;;GO:0016818;;GO:0008270;;GO:0003676;;GO:0046872;;GO:0140658;;GO:0005524	biological_process;;cellular_component;;molecular_function;;molecular_function;;molecular_function;;molecular_function;;molecular_function;;deleted;;molecular_function;;	BP:DNA repair;;CC:nucleus;;MF:DNA-dependent ATPase activity;;MF:hydrolase activity, acting on acid anhydrides, in phosphorus-containing anhydrides;;MF:zinc ion binding;;MF:nucleic acid binding;;MF:metal ion binding;;MF:old GO;;MF:ATP binding;;	K15505	RAD5	------	------
Seita.8G079800	Seita.8G079800	RCV37639.1 hypothetical protein SETIT_8G079800v2 [Setaria italica]	GO:0046983	molecular_function;;	MF:protein dimerization activity;;	------	------	------	------
Seita.2G086000	Seita.2G086000	RCV10113.1 hypothetical protein SETIT_2G086000v2 [Setaria italica]	------	------	------	------	------	------	------
Seita.9G001300	Seita.9G001300	RCV39829.1 hypothetical protein SETIT_9G001300v2 [Setaria italica]	------	------	------	------	------	------	------
Seita.2G297500	Seita.2G297500	XP_034578806.1 probable cytokinin riboside 5'-monophosphate phosphoribohydrolase LOGL9 [Setaria viridis]	GO:0009691;;GO:0005634;;GO:0005829;;GO:0016787;;GO:0016799;;GO:0102682	biological_process;;cellular_component;;cellular_component;;molecular_function;;molecular_function;;molecular_function;;	BP:cytokinin biosynthetic process;;CC:nucleus;;CC:cytosol;;MF:hydrolase activity;;MF:hydrolase activity, hydrolyzing N-glycosyl compounds;;MF:N6;;	K22522	LOG	------	------
Seita.6G145700	Seita.6G145700	RCV31055.1 hypothetical protein SETIT_6G145700v2 [Setaria italica]	GO:0009579;;GO:0009536	cellular_component;;cellular_component;;	CC:thylakoid;;CC:plastid;;	------	------	------	------
Seita.1G039000	Seita.1G039000	RCV04906.1 hypothetical protein SETIT_1G039000v2 [Setaria italica]	GO:0015074;;GO:0016020;;GO:0008270;;GO:0003676	biological_process;;cellular_component;;molecular_function;;molecular_function;;	BP:DNA integration;;CC:membrane;;MF:zinc ion binding;;MF:nucleic acid binding;;	------	------	------	------
Seita.3G404400	Seita.3G404400	-	------	------	------	------	------	------	------
Seita.2G431100	Seita.2G431100	XP_004958683.3 uncharacterized protein LOC101777526 [Setaria italica]	GO:0042744;;GO:0006979;;GO:0005576;;GO:0020037;;GO:0140825;;GO:0004601;;GO:0046872	biological_process;;biological_process;;cellular_component;;molecular_function;;deleted;;molecular_function;;molecular_function;;	BP:hydrogen peroxide catabolic process;;BP:response to oxidative stress;;CC:extracellular region;;MF:heme binding;;MF:old GO;;MF:peroxidase activity;;MF:metal ion binding;;	K00430	E1.11.1.7	map00940	Phenylpropanoid biosynthesis
Seita.8G165200	Seita.8G165200	XP_004979564.1 uncharacterized protein LOC101761845 [Setaria italica]	------	------	------	------	------	------	------
Seita.1G141900	Seita.1G141900	XP_004952344.1 aspartyl protease family protein 2 [Setaria italica]	GO:0006508;;GO:0004190	biological_process;;molecular_function;;	BP:proteolysis;;MF:aspartic-type endopeptidase activity;;	K22683	APF2	------	------
Seita.3G362100	Seita.3G362100	XP_034584000.1 uncharacterized protein LOC117846978 [Setaria viridis]	GO:0006384;;GO:0005666;;GO:0000166	biological_process;;cellular_component;;molecular_function;;	BP:transcription initiation from RNA polymerase III promoter;;CC:DNA-directed RNA polymerase III complex;;MF:nucleotide binding;;	K25304	RPC9, CRCP	map03020	RNA polymerase
Seita.1G220000	Seita.1G220000	XP_004952989.1 actin-related protein 3 isoform X2 [Setaria italica]	GO:0034314;;GO:0005885	biological_process;;cellular_component;;	BP:Arp2/3 complex-mediated actin nucleation;;CC:Arp2/3 protein complex;;	K18584	ACTR3, ARP3	map04144	Endocytosis
Seita.4G125900	Seita.4G125900	XP_004965242.1 uncharacterized protein LOC101777288 [Setaria italica]	GO:0016020	cellular_component;;	CC:membrane;;	------	------	------	------
Seita.6G023100	Seita.6G023100	XP_004972558.1 cytochrome P450 99A2 [Setaria italica]	GO:0071704;;GO:0016020;;GO:0004497;;GO:0016705;;GO:0020037;;GO:0005506	biological_process;;cellular_component;;molecular_function;;molecular_function;;molecular_function;;molecular_function;;	BP:organic substance metabolic process;;CC:membrane;;MF:monooxygenase activity;;MF:oxidoreductase activity, acting on paired donors, with incorporation or reduction of molecular oxygen;;MF:heme binding;;MF:iron ion binding;;	K16085	CYP99A2_3	map00904	Diterpenoid biosynthesis
Seita.2G228400	Seita.2G228400	XP_004957002.2 G-type lectin S-receptor-like serine/threonine-protein kinase At5g35370 [Setaria italica]	GO:0006355;;GO:0016310;;GO:0051707;;GO:0016020;;GO:0030246;;GO:0004674;;GO:0004672;;GO:0003677;;GO:0005524;;GO:0106310	biological_process;;biological_process;;biological_process;;cellular_component;;molecular_function;;molecular_function;;molecular_function;;molecular_function;;molecular_function;;deleted;;	BP:regulation of transcription, DNA-templated;;BP:phosphorylation;;BP:response to other organism;;CC:membrane;;MF:carbohydrate binding;;MF:protein serine/threonine kinase activity;;MF:protein kinase activity;;MF:DNA binding;;MF:ATP binding;;MF:old GO;;	------	------	------	------
Seita.3G151800	Seita.3G151800	XP_004961269.1 cytochrome b561 and DOMON domain-containing protein At3g61750 [Setaria italica]	GO:0016020;;GO:0046872	cellular_component;;molecular_function;;	CC:membrane;;MF:metal ion binding;;	------	------	------	------
Seita.2G029100	Seita.2G029100	RCV09444.1 hypothetical protein SETIT_2G029100v2 [Setaria italica]	------	------	------	------	------	------	------
Seita.5G127000	Seita.5G127000	RCV24945.1 hypothetical protein SETIT_5G127000v2 [Setaria italica]	------	------	------	------	------	------	------
Seita.7G351500	Seita.7G351500	-	------	------	------	K02726	PSMA2	map03050	Proteasome
Seita.8G065900	Seita.8G065900	RCV37476.1 hypothetical protein SETIT_8G065900v2 [Setaria italica]	GO:0006364;;GO:0005730;;GO:0003724;;GO:0003723;;GO:0005524	biological_process;;cellular_component;;molecular_function;;molecular_function;;molecular_function;;	BP:rRNA processing;;CC:nucleolus;;MF:RNA helicase activity;;MF:RNA binding;;MF:ATP binding;;	------	------	------	------
Seita.8G191900	Seita.8G191900	XP_004979709.1 putative disease resistance RPP13-like protein 3 [Setaria italica]	GO:0006952;;GO:0051707;;GO:0016020;;GO:0043531	biological_process;;biological_process;;cellular_component;;molecular_function;;	BP:defense response;;BP:response to other organism;;CC:membrane;;MF:ADP binding;;	------	------	------	------
Seita.9G482800	Seita.9G482800	XP_004985127.1 U-box domain-containing protein 75 [Setaria italica]	GO:1900457;;GO:0016567;;GO:0005886;;GO:0016874;;GO:0061630	biological_process;;biological_process;;cellular_component;;molecular_function;;molecular_function;;	BP:regulation of brassinosteroid mediated signaling pathway;;BP:protein ubiquitination;;CC:plasma membrane;;MF:ligase activity;;MF:ubiquitin protein ligase activity;;	------	------	------	------
Seita.3G004800	Seita.3G004800	XP_004959970.1 cationic peroxidase SPC4 [Setaria italica]	GO:0042744;;GO:0006979;;GO:0009505;;GO:0005576;;GO:0020037;;GO:0140825;;GO:0004601;;GO:0046872	biological_process;;biological_process;;cellular_component;;cellular_component;;molecular_function;;deleted;;molecular_function;;molecular_function;;	BP:hydrogen peroxide catabolic process;;BP:response to oxidative stress;;CC:plant-type cell wall;;CC:extracellular region;;MF:heme binding;;MF:old GO;;MF:peroxidase activity;;MF:metal ion binding;;	K00430	E1.11.1.7	map00940	Phenylpropanoid biosynthesis
Seita.9G469100	Seita.9G469100	XP_012698389.1 IRK-interacting protein [Setaria italica]	------	------	------	------	------	------	------
Seita.9G047500	Seita.9G047500	XP_034575142.1 4-hydroxyphenylacetaldehyde oxime monooxygenase-like [Setaria viridis]	GO:0071704;;GO:0016020;;GO:0004497;;GO:0016705;;GO:0020037;;GO:0005506	biological_process;;cellular_component;;molecular_function;;molecular_function;;molecular_function;;molecular_function;;	BP:organic substance metabolic process;;CC:membrane;;MF:monooxygenase activity;;MF:oxidoreductase activity, acting on paired donors, with incorporation or reduction of molecular oxygen;;MF:heme binding;;MF:iron ion binding;;	K13029	CYP71E1	map00460	Cyanoamino acid metabolism
Seita.2G052800	Seita.2G052800	RCV09731.1 hypothetical protein SETIT_2G052800v2 [Setaria italica]	GO:0005886	cellular_component;;	CC:plasma membrane;;	------	------	------	------
Seita.9G040200	Seita.9G040200	XP_004981299.1 probable calcium-binding protein CML43 [Setaria italica]	GO:0005509	molecular_function;;	MF:calcium ion binding;;	------	------	------	------
Seita.1G035400	Seita.1G035400	XP_004951464.1 uncharacterized protein LOC101770571 [Setaria italica]	GO:0016020	cellular_component;;	CC:membrane;;	------	------	------	------
Seita.7G236900	Seita.7G236900	XP_004976808.1 probable disease resistance protein At1g59620 [Setaria italica]	GO:0006952;;GO:0051707	biological_process;;biological_process;;	BP:defense response;;BP:response to other organism;;	------	------	------	------
Seita.9G424300	Seita.9G424300	XP_004984575.1 glucose-6-phosphate 1-dehydrogenase 4, chloroplastic [Setaria italica]	GO:0006098;;GO:0006006;;GO:0004345;;GO:0050661	biological_process;;biological_process;;molecular_function;;molecular_function;;	BP:pentose-phosphate shunt;;BP:glucose metabolic process;;MF:glucose-6-phosphate dehydrogenase activity;;MF:NADP binding;;	K00036	G6PD, zwf	map00480;;map00030	Glutathione metabolism;;Pentose phosphate pathway
Seita.7G270300	Seita.7G270300	XP_004977099.1 GDSL esterase/lipase At1g09390 [Setaria italica]	GO:0016020;;GO:0016788	cellular_component;;molecular_function;;	CC:membrane;;MF:hydrolase activity, acting on ester bonds;;	------	------	------	------
Seita.9G345300	Seita.9G345300	XP_034570870.1 probable glutathione S-transferase GSTU6 [Setaria viridis]	GO:0042221;;GO:0006749;;GO:0005737;;GO:0005829;;GO:0004364	biological_process;;biological_process;;cellular_component;;cellular_component;;molecular_function;;	BP:response to chemical;;BP:glutathione metabolic process;;CC:cytoplasm;;CC:cytosol;;MF:glutathione transferase activity;;	K00799	GST, gst	map00480	Glutathione metabolism
Seita.5G330300	Seita.5G330300	XP_004970084.1 probable calcium-binding protein CML41 [Setaria italica]	GO:0030234;;GO:0005509	molecular_function;;molecular_function;;	MF:enzyme regulator activity;;MF:calcium ion binding;;	K13448	CML	map04626	Plant-pathogen interaction
Seita.9G417200	Seita.9G417200	XP_014661322.2 cytochrome P450 72A15 [Setaria italica]	GO:0071704;;GO:0016020;;GO:0004497;;GO:0016705;;GO:0020037;;GO:0005506	biological_process;;cellular_component;;molecular_function;;molecular_function;;molecular_function;;molecular_function;;	BP:organic substance metabolic process;;CC:membrane;;MF:monooxygenase activity;;MF:oxidoreductase activity, acting on paired donors, with incorporation or reduction of molecular oxygen;;MF:heme binding;;MF:iron ion binding;;	------	------	------	------
Seita.8G014200	Seita.8G014200	XP_004978537.1 methylsterol monooxygenase 2-1 isoform X1 [Setaria italica]	GO:0016126;;GO:0080065;;GO:0008610;;GO:0005789;;GO:0004497;;GO:0000254;;GO:0016829;;GO:0009924;;GO:0005506;;GO:0016491;;GO:1990465	biological_process;;biological_process;;biological_process;;cellular_component;;molecular_function;;molecular_function;;molecular_function;;molecular_function;;molecular_function;;molecular_function;;molecular_function;;	BP:sterol biosynthetic process;;BP:4-alpha-methyl-delta7-sterol oxidation;;BP:lipid biosynthetic process;;CC:endoplasmic reticulum membrane;;MF:monooxygenase activity;;MF:C-4 methylsterol oxidase activity;;MF:lyase activity;;MF:octadecanal decarbonylase activity;;MF:iron ion binding;;MF:oxidoreductase activity;;MF:aldehyde oxygenas;;	K14424	SMO2	map00100	Steroid biosynthesis
Seita.5G147400	Seita.5G147400	XP_004968599.1 gibberellin 2-beta-dioxygenase 1 [Setaria italica]	GO:0009416;;GO:0045487;;GO:0052634;;GO:0051213;;GO:0046872;;GO:0016491	biological_process;;biological_process;;molecular_function;;molecular_function;;molecular_function;;molecular_function;;	BP:response to light stimulus;;BP:gibberellin catabolic process;;MF:C-19 gibberellin 2-beta-dioxygenase activity;;MF:dioxygenase activity;;MF:metal ion binding;;MF:oxidoreductase activity;;	K04125	GA2ox	map00904	Diterpenoid biosynthesis
Seita.2G292400	Seita.2G292400	XP_004957514.1 aspartyl protease family protein 1 [Setaria italica]	GO:0006508;;GO:0004190	biological_process;;molecular_function;;	BP:proteolysis;;MF:aspartic-type endopeptidase activity;;	------	------	------	------
Seita.4G227800	Seita.4G227800	XP_004965997.1 aldehyde dehydrogenase family 2 member C4 [Setaria italica]	GO:0070887;;GO:0000166;;GO:0043878;;GO:0004029;;GO:0016620	biological_process;;molecular_function;;molecular_function;;molecular_function;;molecular_function;;	BP:cellular response to chemical stimulus;;MF:nucleotide binding;;MF:glyceraldehyde-3-phosphate dehydrogenas;;MF:aldehyde dehydrogenas;;MF:oxidoreductase activity, acting on the aldehyde or oxo group of donors, NAD or NADP as acceptor;;	K12355	REF1	map00940	Phenylpropanoid biosynthesis
Seita.8G066700	Seita.8G066700	RCV37484.1 hypothetical protein SETIT_8G066700v2 [Setaria italica]	GO:0016310;;GO:0016020;;GO:0016301	biological_process;;cellular_component;;molecular_function;;	BP:phosphorylation;;CC:membrane;;MF:kinase activity;;	------	------	------	------
Seita.8G073700	Seita.8G073700	RCV37561.1 hypothetical protein SETIT_8G073700v2 [Setaria italica]	GO:0080142;;GO:0005634;;GO:0043565;;GO:0003700;;GO:0005516;;GO:0003677	biological_process;;cellular_component;;molecular_function;;molecular_function;;molecular_function;;molecular_function;;	BP:regulation of salicylic acid biosynthetic process;;CC:nucleus;;MF:sequence-specific DNA binding;;MF:transcription factor activity, sequence-specific DNA binding;;MF:calmodulin binding;;MF:DNA binding;;	------	------	------	------
Seita.1G245400	Seita.1G245400	XP_004953200.1 uncharacterized protein LOC101765052 [Setaria italica]	------	------	------	------	------	------	------
Seita.8G102100	Seita.8G102100	XP_004979136.1 F-box protein SKIP16 [Setaria italica]	GO:0019005	cellular_component;;	CC:SCF ubiquitin ligase complex;;	K10290	FBXO3	------	------
Seita.7G109700	Seita.7G109700	XP_004975710.1 MADS-box transcription factor 26 [Setaria italica]	GO:0006357;;GO:0045944;;GO:0006351;;GO:0005634;;GO:0003700;;GO:0046983;;GO:0000978;;GO:0000981;;GO:0000977	biological_process;;biological_process;;biological_process;;cellular_component;;molecular_function;;molecular_function;;molecular_function;;molecular_function;;molecular_function;;	BP:regulation of transcription from RNA polymerase II promoter;;BP:positive regulation of transcription from RNA polymerase II promoter;;BP:transcription, DNA-templated;;CC:nucleus;;MF:transcription factor activity, sequence-specific DNA binding;;MF:protein dimerization activity;;MF:RNA polymerase II core promoter proximal region sequence-specific DNA binding;;MF:RNA polymerase II transcription f…	------	------	------	------
Seita.1G225900	Seita.1G225900	XP_014660283.1 uncharacterized protein LOC101765307 [Setaria italica]	GO:0008270	molecular_function;;	MF:zinc ion binding;;	------	------	------	------
Seita.8G204600	Seita.8G204600	XP_004979794.1 polyol transporter 5 [Setaria italica]	GO:0016020;;GO:0015144;;GO:0015293	cellular_component;;molecular_function;;molecular_function;;	CC:membrane;;MF:carbohydrate transmembrane transporter activity;;MF:symporter activity;;	------	------	------	------
Seita.3G181300	Seita.3G181300	XP_004961513.1 rac-like GTP-binding protein 2 [Setaria italica]	GO:0007015;;GO:0008360;;GO:0030865;;GO:0007163;;GO:0007165;;GO:0032956;;GO:0015031;;GO:0007264;;GO:0005856;;GO:0042995;;GO:0031410;;GO:0005886;;GO:0005737;;GO:0016020;;GO:0003924;;GO:0019901;;GO:0005525	biological_process;;biological_process;;biological_process;;biological_process;;biological_process;;biological_process;;biological_process;;biological_process;;cellular_component;;cellular_component;;cellular_component;;cellular_component;;cellular_component;;cellular_component;;molecular_function;;molecular_function;;molecular_function;;	BP:actin filament organization;;BP:regulation of cell shape;;BP:cortical cytoskeleton organization;;BP:establishment or maintenance of cell polarity;;BP:signal transduction;;BP:regulation of actin cytoskeleton organization;;BP:protein transport;;BP:small GTPase mediated signal transduction;;CC:cytoskeleton;;CC:cell projection;;CC:cytoplasmic vesicle;;CC:plasma membrane;;CC:cytoplasm;;CC:membrane;…	K04392	RAC1	map04145	Phagosome
Seita.9G680000	Seita.9G680000	BAS83765.1 Os03g0300801, partial [Oryza sativa Japonica Group]	GO:0016020;;GO:0016757	cellular_component;;molecular_function;;	CC:membrane;;MF:transferase activity, transferring glycosyl groups;;	------	------	------	------
Seita.4G000400	Seita.4G000400	XP_004964248.1 uncharacterized protein LOC101754186 [Setaria italica]	GO:0009658;;GO:0010027;;GO:0009507	biological_process;;biological_process;;cellular_component;;	BP:chloroplast organization;;BP:thylakoid membrane organization;;CC:chloroplast;;	------	------	------	------
Seita.1G250400	Seita.1G250400	XP_022678708.1 salutaridine reductase-like [Setaria italica]	------	------	------	K15095	E1.1.1.208	map00902	Monoterpenoid biosynthesis
Seita.5G269900	Seita.5G269900	RCV26729.1 hypothetical protein SETIT_5G269900v2 [Setaria italica]	GO:0016020	cellular_component;;	CC:membrane;;	------	------	------	------
Seita.1G257300	Seita.1G257300	XP_004953322.1 ethylene-responsive transcription factor 2 [Setaria italica]	GO:0009873;;GO:0006351;;GO:0005634;;GO:0003700;;GO:0003677	biological_process;;biological_process;;cellular_component;;molecular_function;;molecular_function;;	BP:ethylene-activated signaling pathway;;BP:transcription, DNA-templated;;CC:nucleus;;MF:transcription factor activity, sequence-specific DNA binding;;MF:DNA binding;;	K09286	EREBP	------	------
Seita.9G355400	Seita.9G355400	XP_004983932.1 uncharacterized protein LOC101757287 [Setaria italica]	GO:0009058;;GO:0005737;;GO:0003824;;GO:0016853	biological_process;;cellular_component;;molecular_function;;molecular_function;;	BP:biosynthetic process;;CC:cytoplasm;;MF:catalytic activity;;MF:isomerase activity;;	------	------	------	------
Seita.5G394300	Seita.5G394300	RCV28295.1 hypothetical protein SETIT_5G394300v2 [Setaria italica]	GO:0009873;;GO:0006351;;GO:0005634;;GO:0003700;;GO:0003677	biological_process;;biological_process;;cellular_component;;molecular_function;;molecular_function;;	BP:ethylene-activated signaling pathway;;BP:transcription, DNA-templated;;CC:nucleus;;MF:transcription factor activity, sequence-specific DNA binding;;MF:DNA binding;;	------	------	------	------
Seita.7G156800	Seita.7G156800	RCV34393.1 hypothetical protein SETIT_7G156800v2 [Setaria italica]	GO:0016020	cellular_component;;	CC:membrane;;	K16569	TUBGCP2, GCP2	------	------
Seita.6G186500	Seita.6G186500	XP_022683604.1 glucan 1,3-beta-glucosidase A isoform X1 [Setaria italica]	GO:0007015;;GO:0005975;;GO:0051017;;GO:0007163;;GO:0016477;;GO:0005737;;GO:0015629;;GO:0016020;;GO:0016985;;GO:0051015;;GO:0004553	biological_process;;biological_process;;biological_process;;biological_process;;biological_process;;cellular_component;;cellular_component;;cellular_component;;molecular_function;;molecular_function;;molecular_function;;	BP:actin filament organization;;BP:carbohydrate metabolic process;;BP:actin filament bundle assembly;;BP:establishment or maintenance of cell polarity;;BP:cell migration;;CC:cytoplasm;;CC:actin cytoskeleton;;CC:membrane;;MF:mannan endo-1,4-beta-mannosidase activity;;MF:actin filament binding;;MF:hydrolase activity, hydrolyzing O-glycosyl compounds;;	------	------	------	------
Seita.2G285100	Seita.2G285100	XP_012699654.1 uncharacterized protein LOC101764804 [Setaria italica]	------	------	------	------	------	------	------
Seita.9G244200	Seita.9G244200	XP_004983046.1 50S ribosomal protein L28, chloroplastic [Setaria italica]	GO:0006412;;GO:1990904;;GO:0005840;;GO:0003735;;GO:0003729	biological_process;;cellular_component;;cellular_component;;molecular_function;;molecular_function;;	BP:translation;;CC:ribonucleoprotein complex;;CC:ribosome;;MF:structural constituent of ribosome;;MF:mRNA binding;;	K02902	RP-L28, MRPL28, rpmB	map03010	Ribosome
Seita.4G022800	Seita.4G022800	XP_004964442.2 uncharacterized protein LOC101761475 [Setaria italica]	------	------	------	------	------	------	------
Seita.9G174500	Seita.9G174500	RCV41930.1 hypothetical protein SETIT_9G174500v2 [Setaria italica]	------	------	------	------	------	------	------
Seita.9G467700	Seita.9G467700	XP_004984991.2 transcription initiation factor IIF subunit alpha [Setaria italica]	GO:0006367;;GO:0032968;;GO:0005674;;GO:0005634;;GO:0001096;;GO:0003677;;GO:0016251;;GO:0003743	biological_process;;biological_process;;cellular_component;;cellular_component;;molecular_function;;molecular_function;;molecular_function;;molecular_function;;	BP:transcription initiation from RNA polymerase II promoter;;BP:positive regulation of transcription elongation from RNA polymerase II promoter;;CC:transcription factor TFIIF complex;;CC:nucleus;;MF:TFIIF-class transcription factor binding;;MF:DNA binding;;MF:obsolete general RNA polymerase II transcription factor activity;;MF:translation initiation factor activity;;	K03138	TFIIF1, GTF2F1, TFG1	map03022	Basal transcription factors
Seita.9G239400	Seita.9G239400	XP_004983006.1 probable serine/threonine-protein kinase PBL11 [Setaria italica]	GO:0016310;;GO:0009451;;GO:0003723;;GO:0005524;;GO:0004672	biological_process;;biological_process;;molecular_function;;molecular_function;;molecular_function;;	BP:phosphorylation;;BP:RNA modification;;MF:RNA binding;;MF:ATP binding;;MF:protein kinase activity;;	------	------	------	------
Seita.3G081600	Seita.3G081600	RCV15735.1 hypothetical protein SETIT_3G081600v2 [Setaria italica]	GO:0016310;;GO:0016020;;GO:0005886;;GO:0004674;;GO:0004672;;GO:0005524	biological_process;;cellular_component;;cellular_component;;molecular_function;;molecular_function;;molecular_function;;	BP:phosphorylation;;CC:membrane;;CC:plasma membrane;;MF:protein serine/threonine kinase activity;;MF:protein kinase activity;;MF:ATP binding;;	------	------	------	------
Seita.9G064600	Seita.9G064600	XP_004986203.1 transcription factor PCF6 [Setaria italica]	GO:2000032;;GO:0006351;;GO:0005634;;GO:0043565;;GO:0003700;;GO:0003677	biological_process;;biological_process;;cellular_component;;molecular_function;;molecular_function;;molecular_function;;	BP:regulation of secondary shoot formation;;BP:transcription, DNA-templated;;CC:nucleus;;MF:sequence-specific DNA binding;;MF:transcription factor activity, sequence-specific DNA binding;;MF:DNA binding;;	------	------	------	------
Seita.4G079800	Seita.4G079800	XP_004964888.1 26.2 kDa heat shock protein, mitochondrial [Setaria italica]	------	------	------	K13993	HSP20	map04141	Protein processing in endoplasmic reticulum
Seita.9G394700	Seita.9G394700	XP_004984291.1 AAA-ATPase At3g28580 [Setaria italica]	GO:0006950;;GO:0016020;;GO:0016887;;GO:0005524	biological_process;;cellular_component;;molecular_function;;molecular_function;;	BP:response to stress;;CC:membrane;;MF:ATPase activity;;MF:ATP binding;;	------	------	------	------
Seita.7G215500	Seita.7G215500	RCV35134.1 hypothetical protein SETIT_7G215500v2 [Setaria italica]	GO:0016310;;GO:0016020;;GO:0030246;;GO:0004674;;GO:0004672;;GO:0005524	biological_process;;cellular_component;;molecular_function;;molecular_function;;molecular_function;;molecular_function;;	BP:phosphorylation;;CC:membrane;;MF:carbohydrate binding;;MF:protein serine/threonine kinase activity;;MF:protein kinase activity;;MF:ATP binding;;	------	------	------	------
Seita.9G101000	Seita.9G101000	XP_004981851.1 GEM-like protein 1 [Setaria italica]	------	------	------	------	------	------	------
Seita.1G183800	Seita.1G183800	RCV06695.1 hypothetical protein SETIT_1G183800v2 [Setaria italica]	GO:0016887;;GO:0005524	molecular_function;;molecular_function;;	MF:ATPase activity;;MF:ATP binding;;	------	------	------	------
Seita.4G176600	Seita.4G176600	XP_004965566.1 peroxidase P7 [Setaria italica]	GO:0042744;;GO:0006979;;GO:0005576;;GO:0020037;;GO:0140825;;GO:0004601;;GO:0046872	biological_process;;biological_process;;cellular_component;;molecular_function;;deleted;;molecular_function;;molecular_function;;	BP:hydrogen peroxide catabolic process;;BP:response to oxidative stress;;CC:extracellular region;;MF:heme binding;;MF:old GO;;MF:peroxidase activity;;MF:metal ion binding;;	K00430	E1.11.1.7	map00940	Phenylpropanoid biosynthesis
Seita.9G019900	Seita.9G019900	XP_004981124.1 G-type lectin S-receptor-like serine/threonine-protein kinase At1g34300 [Setaria italica]	GO:0016310;;GO:0051707;;GO:0048544;;GO:0016020;;GO:0030246;;GO:0004674;;GO:0004672;;GO:0106310;;GO:0005524	biological_process;;biological_process;;biological_process;;cellular_component;;molecular_function;;molecular_function;;molecular_function;;deleted;;molecular_function;;	BP:phosphorylation;;BP:response to other organism;;BP:recognition of pollen;;CC:membrane;;MF:carbohydrate binding;;MF:protein serine/threonine kinase activity;;MF:protein kinase activity;;MF:old GO;;MF:ATP binding;;	------	------	------	------
Seita.8G241900	Seita.8G241900	XP_022685095.1 wall-associated receptor kinase 2-like [Setaria italica]	GO:0016310;;GO:0007166;;GO:0016020;;GO:0005886;;GO:0030247;;GO:0004674;;GO:0005509;;GO:0005524	biological_process;;biological_process;;cellular_component;;cellular_component;;molecular_function;;molecular_function;;molecular_function;;molecular_function;;	BP:phosphorylation;;BP:cell surface receptor signaling pathway;;CC:membrane;;CC:plasma membrane;;MF:polysaccharide binding;;MF:protein serine/threonine kinase activity;;MF:calcium ion binding;;MF:ATP binding;;	------	------	------	------
Seita.4G102600	Seita.4G102600	RCV20986.1 hypothetical protein SETIT_4G102600v2 [Setaria italica]	------	------	------	------	------	------	------
Seita.5G468900	Seita.5G468900	XP_004971432.1 kinetochore protein spc25 isoform X1 [Setaria italica]	GO:0007059;;GO:0051301;;GO:0005634;;GO:0031262	biological_process;;biological_process;;cellular_component;;cellular_component;;	BP:chromosome segregation;;BP:cell division;;CC:nucleus;;CC:Ndc80 complex;;	K11550	SPBC25, SPC25	------	------
Seita.5G148300	Seita.5G148300	XP_004968609.1 basic leucine zipper 2 [Setaria italica]	GO:0045893;;GO:0005634;;GO:0003700;;GO:0003677	biological_process;;cellular_component;;molecular_function;;molecular_function;;	BP:positive regulation of transcription, DNA-templated;;CC:nucleus;;MF:transcription factor activity, sequence-specific DNA binding;;MF:DNA binding;;	------	------	------	------
Seita.2G208400	Seita.2G208400	RCV11711.1 hypothetical protein SETIT_2G208400v2 [Setaria italica]	GO:0005634;;GO:0008270;;GO:0003676	cellular_component;;molecular_function;;molecular_function;;	CC:nucleus;;MF:zinc ion binding;;MF:nucleic acid binding;;	------	------	------	------
Seita.8G136900	Seita.8G136900	XP_004979373.1 uncharacterized protein LOC101785875 [Setaria italica]	------	------	------	------	------	------	------
Seita.5G306700	Seita.5G306700	XP_004969846.1 pathogen-related protein isoform X2 [Setaria italica]	------	------	------	------	------	------	------
Seita.1G464900	Seita.1G464900	-	------	------	------	------	------	------	------
Seita.3G250400	Seita.3G250400	RCV17821.1 hypothetical protein SETIT_3G250400v2 [Setaria italica]	GO:0016998;;GO:0000272;;GO:0050832;;GO:0006032;;GO:0008061;;GO:0004568	biological_process;;biological_process;;biological_process;;biological_process;;molecular_function;;molecular_function;;	BP:cell wall macromolecule catabolic process;;BP:polysaccharide catabolic process;;BP:defense response to fungus;;BP:chitin catabolic process;;MF:chitin binding;;MF:chitinase activity;;	K20547	CHIB	map00520;;map04016	Amino sugar and nucleotide sugar metabolism;;MAPK signaling pathway - plant
Seita.3G277200	Seita.3G277200	RCV18148.1 hypothetical protein SETIT_3G277200v2 [Setaria italica]	GO:0016020	cellular_component;;	CC:membrane;;	------	------	------	------
Seita.3G375200	Seita.3G375200	XP_004963067.1 argininosuccinate lyase, chloroplastic [Setaria italica]	GO:0042450;;GO:0005829;;GO:0004056	biological_process;;cellular_component;;molecular_function;;	BP:arginine biosynthetic process via ornithine;;CC:cytosol;;MF:argininosuccinate lyase activity;;	K01755	argH, ASL	map00220;;map00250	Arginine biosynthesis;;Alanine, aspartate and glutamate metabolism
Seita.2G348100	Seita.2G348100	XP_004957975.2 G-type lectin S-receptor-like serine/threonine-protein kinase At2g19130 [Setaria italica]	GO:0016310;;GO:0051707;;GO:0048544;;GO:0016020;;GO:0030246;;GO:0004674;;GO:0106310;;GO:0005524	biological_process;;biological_process;;biological_process;;cellular_component;;molecular_function;;molecular_function;;deleted;;molecular_function;;	BP:phosphorylation;;BP:response to other organism;;BP:recognition of pollen;;CC:membrane;;MF:carbohydrate binding;;MF:protein serine/threonine kinase activity;;MF:old GO;;MF:ATP binding;;	------	------	------	------
Seita.7G133200	Seita.7G133200	RCV34069.1 hypothetical protein SETIT_7G133200v2 [Setaria italica]	GO:0016020	cellular_component;;	CC:membrane;;	------	------	------	------
Seita.2G263700	Seita.2G263700	XP_004957271.1 chloroplast envelope quinone oxidoreductase homolog [Setaria italica]	GO:0046872;;GO:0016491	molecular_function;;molecular_function;;	MF:metal ion binding;;MF:oxidoreductase activity;;	K00224	CEQORH	map00592	alpha-Linolenic acid metabolism
Seita.3G503700	Seita.3G503700	XP_034601182.1 uncharacterized protein LOC117861746 [Setaria viridis]	GO:0016020	cellular_component;;	CC:membrane;;	------	------	------	------
Seita.3G297700	Seita.3G297700	XP_012700342.1 isoflavone reductase homolog [Setaria italica]	GO:0016491	molecular_function;;	MF:oxidoreductase activity;;	K21568	PLR	map00999	Biosynthesis of various plant secondary metabolites
Seita.6G039000	Seita.6G039000	XP_004972688.1 putative germin-like protein 12-4 [Setaria italica]	GO:0048046;;GO:0030145	cellular_component;;molecular_function;;	CC:apoplast;;MF:manganese ion binding;;	------	------	------	------
Seita.8G181900	Seita.8G181900	XP_004980712.1 putative disease resistance RPP13-like protein 2 [Setaria italica]	GO:0006952;;GO:0051707;;GO:0043531	biological_process;;biological_process;;molecular_function;;	BP:defense response;;BP:response to other organism;;MF:ADP binding;;	------	------	------	------
Seita.3G513200	Seita.3G513200	KAF8668468.1 hypothetical protein HU200_052285 [Digitaria exilis]	------	------	------	------	------	------	------
Seita.4G046700	Seita.4G046700	XP_004964650.1 phospholipid hydroperoxide glutathione peroxidase 1, chloroplastic [Setaria italica]	GO:0006979;;GO:0004601;;GO:0004602	biological_process;;molecular_function;;molecular_function;;	BP:response to oxidative stress;;MF:peroxidase activity;;MF:glutathione peroxidase activity;;	K00432	gpx, btuE, bsaA	map00480	Glutathione metabolism
Seita.5G280700	Seita.5G280700	XP_034592766.1 AP2/ERF and B3 domain-containing protein Os01g0693400-like [Setaria viridis]	GO:0006351;;GO:0005634;;GO:0003700;;GO:0003677	biological_process;;cellular_component;;molecular_function;;molecular_function;;	BP:transcription, DNA-templated;;CC:nucleus;;MF:transcription factor activity, sequence-specific DNA binding;;MF:DNA binding;;	K09287	RAV	------	------
Seita.8G104700	Seita.8G104700	XP_004979155.1 uncharacterized protein LOC101781846 isoform X1 [Setaria italica]	GO:0016020	cellular_component;;	CC:membrane;;	------	------	------	------
Seita.5G281200	Seita.5G281200	RCV26886.1 hypothetical protein SETIT_5G281200v2 [Setaria italica]	GO:0016310;;GO:0016020;;GO:0004674;;GO:0004672;;GO:0005524	biological_process;;cellular_component;;molecular_function;;molecular_function;;molecular_function;;	BP:phosphorylation;;CC:membrane;;MF:protein serine/threonine kinase activity;;MF:protein kinase activity;;MF:ATP binding;;	------	------	------	------
Seita.8G180700	Seita.8G180700	XP_004979636.1 HVA22-like protein a [Setaria italica]	GO:0016020	cellular_component;;	CC:membrane;;	K17279	REEP5_6	------	------
Seita.4G023200	Seita.4G023200	RCV20028.1 hypothetical protein SETIT_4G023200v2 [Setaria italica]	GO:0009423;;GO:0008652;;GO:0009073;;GO:0003866	biological_process;;biological_process;;biological_process;;molecular_function;;	BP:chorismate biosynthetic process;;BP:cellular amino acid biosynthetic process;;BP:aromatic amino acid family biosynthetic process;;MF:3-phosphoshikimate 1-carboxyvinyltransferase activity;;	K00800	aroA	map00400	Phenylalanine, tyrosine and tryptophan biosynthesis
Seita.1G290700	Seita.1G290700	XP_004953626.1 dof zinc finger protein 1 [Setaria italica]	GO:0005634;;GO:0003700;;GO:0046872;;GO:0003677	cellular_component;;molecular_function;;molecular_function;;molecular_function;;	CC:nucleus;;MF:transcription factor activity, sequence-specific DNA binding;;MF:metal ion binding;;MF:DNA binding;;	------	------	------	------
Seita.7G202400	Seita.7G202400	RCV34985.1 hypothetical protein SETIT_7G202400v2 [Setaria italica]	------	------	------	------	------	------	------
Seita.5G477100	Seita.5G477100	CAB3448516.1 unnamed protein product [Digitaria exilis]	GO:0071704;;GO:0016020;;GO:0004497;;GO:0016705;;GO:0020037;;GO:0016709;;GO:0005506	biological_process;;cellular_component;;molecular_function;;molecular_function;;molecular_function;;molecular_function;;molecular_function;;	BP:organic substance metabolic process;;CC:membrane;;MF:monooxygenase activity;;MF:oxidoreductase activity, acting on paired donors, with incorporation or reduction of molecular oxygen;;MF:heme binding;;MF:oxidoreductase activity, acting on paired donors, with incorporation or reduction of molecular oxygen, NA;;MF:iron ion binding;;	------	------	------	------
Seita.2G347100	Seita.2G347100	RCV13443.1 hypothetical protein SETIT_2G347100v2 [Setaria italica]	GO:0016310;;GO:0051707;;GO:0048544;;GO:0016020;;GO:0005886;;GO:0106310;;GO:0030246;;GO:0004674;;GO:0005524	biological_process;;biological_process;;biological_process;;cellular_component;;cellular_component;;deleted;;molecular_function;;molecular_function;;molecular_function;;	BP:phosphorylation;;BP:response to other organism;;BP:recognition of pollen;;CC:membrane;;CC:plasma membrane;;CC:old GO;;MF:carbohydrate binding;;MF:protein serine/threonine kinase activity;;MF:ATP binding;;	------	------	------	------
Seita.5G257400	Seita.5G257400	XP_012701203.1 actin cytoskeleton-regulatory complex protein pan1 [Setaria italica]	GO:0016020	cellular_component;;	CC:membrane;;	------	------	------	------
Seita.3G389700	Seita.3G389700	RCV19495.1 hypothetical protein SETIT_3G389700v2 [Setaria italica]	GO:0016310;;GO:0016020;;GO:0004674;;GO:0004672;;GO:0005524	biological_process;;cellular_component;;molecular_function;;molecular_function;;molecular_function;;	BP:phosphorylation;;CC:membrane;;MF:protein serine/threonine kinase activity;;MF:protein kinase activity;;MF:ATP binding;;	------	------	------	------
Seita.7G212800	Seita.7G212800	XP_004976601.1 organelle RRM domain-containing protein 6, chloroplastic isoform X2 [Setaria italica]	GO:0003677	molecular_function;;	MF:DNA binding;;	------	------	------	------
Seita.9G069800	Seita.9G069800	RCV40621.1 hypothetical protein SETIT_9G069800v2 [Setaria italica]	GO:0030150;;GO:0001405;;GO:0005783;;GO:0001671	biological_process;;cellular_component;;cellular_component;;molecular_function;;	BP:protein import into mitochondrial matrix;;CC:presequence translocase-associated import motor;;CC:endoplasmic reticulum;;MF:ATPase activator activity;;	K09539	DNAJC19	------	------
Seita.9G276700	Seita.9G276700	RCV43208.1 hypothetical protein SETIT_9G276700v2 [Setaria italica]	GO:0006633;;GO:0009507;;GO:0000036;;GO:0016297	biological_process;;cellular_component;;molecular_function;;molecular_function;;	BP:fatty acid biosynthetic process;;CC:chloroplast;;MF:ACP phosphopantetheine attachment site binding involved in fatty acid biosynthetic process;;MF:acyl-[acyl-carrier-protein] hydrolase activity;;	K10781	FATB	map00061	Fatty acid biosynthesis
Seita.9G186600	Seita.9G186600	XP_004982560.1 L-gulonolactone oxidase 2 [Setaria italica]	GO:0019853;;GO:0016020;;GO:0003885;;GO:0050105;;GO:0071949;;GO:0016491	biological_process;;cellular_component;;molecular_function;;molecular_function;;molecular_function;;molecular_function;;	BP:L-ascorbic acid biosynthetic process;;CC:membrane;;MF:D-arabinono-1,4-lactone oxidase activity;;MF:L-gulonolactone oxidase activity;;MF:FAD binding;;MF:oxidoreductase activity;;	K00103	GULO	map00053;;map01240	Ascorbate and aldarate metabolism;;Biosynthesis of cofactors
Seita.9G474100	Seita.9G474100	XP_004985053.1 U-box domain-containing protein 21 [Setaria italica]	GO:0016567;;GO:0061630	biological_process;;molecular_function;;	BP:protein ubiquitination;;MF:ubiquitin protein ligase activity;;	------	------	------	------
Seita.2G436900	Seita.2G436900	XP_004958726.1 myb-related protein 1 isoform X2 [Setaria italica]	GO:0006405;;GO:0003700;;GO:0017056;;GO:0003677	biological_process;;molecular_function;;molecular_function;;molecular_function;;	BP:RNA export from nucleus;;MF:transcription factor activity, sequence-specific DNA binding;;MF:structural constituent of nuclear pore;;MF:DNA binding;;	------	------	------	------
Seita.1G201800	Seita.1G201800	XP_004952722.1 phosphoglucan phosphatase LSF2, chloroplastic [Setaria italica]	GO:0044042;;GO:0016311;;GO:0005983;;GO:0043231;;GO:0005737;;GO:0009507;;GO:0019203;;GO:0008138;;GO:2001070	biological_process;;biological_process;;biological_process;;cellular_component;;cellular_component;;cellular_component;;molecular_function;;molecular_function;;molecular_function;;	BP:glucan metabolic process;;BP:dephosphorylation;;BP:starch catabolic process;;CC:intracellular membrane-bounded organelle;;CC:cytoplasm;;CC:chloroplast;;MF:carbohydrate phosphatase activity;;MF:protein tyrosine/serine/threonine phosphatase activity;;MF:starch binding;;	------	------	------	------
Seita.9G262200	Seita.9G262200	XP_004983181.1 exocyst complex component SEC15A-like [Setaria italica]	GO:0006893;;GO:0006886;;GO:0006887;;GO:0090522;;GO:0000145	biological_process;;biological_process;;biological_process;;biological_process;;cellular_component;;	BP:Golgi to plasma membrane transport;;BP:intracellular protein transport;;BP:exocytosis;;BP:vesicle tethering involved in exocytosis;;CC:exocyst;;	K19985	EXOC6, SEC15	------	------
Seita.1G377800	Seita.1G377800	XP_004954513.1 uncharacterized protein At2g24330 isoform X1 [Setaria italica]	GO:0071786;;GO:0016020;;GO:0071782	biological_process;;cellular_component;;cellular_component;;	BP:endoplasmic reticulum tubular network organization;;CC:membrane;;CC:endoplasmic reticulum tubular network;;	------	------	------	------
Seita.9G164600	Seita.9G164600	XP_004982390.1 protein DETOXIFICATION 33 [Setaria italica]	GO:1990961;;GO:0016020;;GO:0015297;;GO:0042910	biological_process;;cellular_component;;molecular_function;;molecular_function;;	BP:drug transmembrane export;;CC:membrane;;MF:antiporter activity;;MF:xenobiotic transporter activity;;	K03327	SLC47A, MATE, DTX	------	------
Seita.8G269900	Seita.8G269900	RCV37544.1 hypothetical protein SETIT_8G072100v2 [Setaria italica]	GO:0004869	molecular_function;;	MF:cysteine-type endopeptidase inhibitor activity;;	------	------	------	------
Seita.5G267500	Seita.5G267500	XP_004969515.1 uncharacterized protein LOC101769093 [Setaria italica]	------	------	------	------	------	------	------
Seita.5G071900	Seita.5G071900	RCV24276.1 hypothetical protein SETIT_5G071900v2 [Setaria italica]	------	------	------	------	------	------	------
Seita.2G418500	Seita.2G418500	XP_012698756.1 phosphatidylinositol 4-phosphate 5-kinase 6 [Setaria italica]	GO:0016310;;GO:0046854;;GO:0046488;;GO:0016020;;GO:0005886;;GO:0016308;;GO:0005524	biological_process;;biological_process;;biological_process;;cellular_component;;cellular_component;;molecular_function;;molecular_function;;	BP:phosphorylation;;BP:phosphatidylinositol phosphorylation;;BP:phosphatidylinositol metabolic process;;CC:membrane;;CC:plasma membrane;;MF:1-phosphatidylinositol-4-phosphate 5-kinase activity;;MF:ATP binding;;	K00889	PIP5K	map04144;;map04070;;map00562	Endocytosis;;Phosphatidylinositol signaling system;;Inositol phosphate metabolism
Seita.7G240300	Seita.7G240300	XP_004976835.1 F-box/kelch-repeat protein At5g60570 isoform X1 [Setaria italica]	GO:0005634	cellular_component;;	CC:nucleus;;	------	------	------	------
Seita.5G245500	Seita.5G245500	RCV26438.1 hypothetical protein SETIT_5G245500v2 [Setaria italica]	GO:0016020;;GO:0016788	cellular_component;;molecular_function;;	CC:membrane;;MF:hydrolase activity, acting on ester bonds;;	------	------	------	------
Seita.9G258600	Seita.9G258600	XP_004983146.1 uncharacterized protein LOC101769065 [Setaria italica]	------	------	------	------	------	------	------
Seita.4G035300	Seita.4G035300	XP_014660565.1 uncharacterized protein LOC106804298 isoform X1 [Setaria italica]	GO:0016020	cellular_component;;	CC:membrane;;	------	------	------	------
Seita.1G077200	Seita.1G077200	XP_004951871.1 auxin response factor 6 isoform X1 [Setaria italica]	GO:0006355;;GO:0009734;;GO:0005634;;GO:0003677	biological_process;;biological_process;;cellular_component;;molecular_function;;	BP:regulation of transcription, DNA-templated;;BP:auxin-activated signaling pathway;;CC:nucleus;;MF:DNA binding;;	------	------	------	------
Seita.2G289500	Seita.2G289500	XP_004957484.1 ribonuclease 3 [Setaria italica]	GO:0006401;;GO:0005576;;GO:0033897;;GO:0004521;;GO:0003723	biological_process;;cellular_component;;molecular_function;;molecular_function;;molecular_function;;	BP:RNA catabolic process;;CC:extracellular region;;MF:ribonuclease T2 activity;;MF:endoribonuclease activity;;MF:RNA binding;;	K01166	RNASET2	------	------
Seita.4G166200	Seita.4G166200	RCV21795.1 hypothetical protein SETIT_4G166200v2 [Setaria italica]	GO:0016788	molecular_function;;	MF:hydrolase activity, acting on ester bonds;;	------	------	------	------
Seita.2G454300	Seita.2G454300	XP_034579618.1 disease resistance protein RGA5-like isoform X1 [Setaria viridis]	GO:0006952;;GO:0051707;;GO:0043531	biological_process;;biological_process;;molecular_function;;	BP:defense response;;BP:response to other organism;;MF:ADP binding;;	------	------	------	------
Seita.9G498900	Seita.9G498900	XP_004985279.1 BTB/POZ domain-containing protein NPY4 [Setaria italica]	GO:0016567	biological_process;;	BP:protein ubiquitination;;	------	------	------	------
Seita.8G192000	Seita.8G192000	QJA42362.1 terpene synthase TPS32 [Setaria italica]	GO:0050896;;GO:0016102;;GO:0010333;;GO:0000287	biological_process;;biological_process;;molecular_function;;molecular_function;;	BP:response to stimulus;;BP:diterpenoid biosynthetic process;;MF:terpene synthase activity;;MF:magnesium ion binding;;	K23754	EDS	------	------
Seita.9G449600	Seita.9G449600	XP_004984762.1 zinc finger protein ZAT11 [Setaria italica]	------	------	------	------	------	------	------
Seita.8G240000	Seita.8G240000	XP_004980894.3 wall-associated receptor kinase 2 [Setaria italica]	GO:0016310;;GO:0007166;;GO:0016020;;GO:0030247;;GO:0004674;;GO:0005509;;GO:0005524	biological_process;;biological_process;;cellular_component;;molecular_function;;molecular_function;;molecular_function;;molecular_function;;	BP:phosphorylation;;BP:cell surface receptor signaling pathway;;CC:membrane;;MF:polysaccharide binding;;MF:protein serine/threonine kinase activity;;MF:calcium ion binding;;MF:ATP binding;;	------	------	------	------
Seita.3G114700	Seita.3G114700	RCV16150.1 hypothetical protein SETIT_3G114700v2 [Setaria italica]	GO:0016020	cellular_component;;	CC:membrane;;	------	------	------	------
Seita.7G168700	Seita.7G168700	XP_004976240.1 phenylalanine ammonia-lyase [Setaria italica]	GO:0009800;;GO:0006559;;GO:0005737;;GO:0045548;;GO:0016841	biological_process;;biological_process;;cellular_component;;molecular_function;;molecular_function;;	BP:cinnamic acid biosynthetic process;;BP:L-phenylalanine catabolic process;;CC:cytoplasm;;MF:phenylalanine ammonia-lyase activity;;MF:ammonia-lyase activity;;	K13064	PTAL	map00940;;map00360	Phenylpropanoid biosynthesis;;Phenylalanine metabolism
Seita.5G396200	Seita.5G396200	RCV28318.1 hypothetical protein SETIT_5G396200v2 [Setaria italica]	GO:0006520;;GO:0009793;;GO:0009058;;GO:0009095;;GO:0033853;;GO:0033854;;GO:0008483;;GO:0003824;;GO:0030170;;GO:0004069	biological_process;;biological_process;;biological_process;;biological_process;;molecular_function;;molecular_function;;molecular_function;;molecular_function;;molecular_function;;molecular_function;;	BP:cellular amino acid metabolic process;;BP:embryo development ending in seed dormancy;;BP:biosynthetic process;;BP:aromatic amino acid family biosynthetic process, prephenate pathway;;MF:aspartate-prephenate aminotransferase activity;;MF:glutamate-prephenate aminotransferase activity;;MF:transaminase activity;;MF:catalytic activity;;MF:pyridoxal phosphate binding;;MF:L-aspartat;;	K15849	PAT, AAT	map00950;;map00960;;map00400;;map00360;;map00350	Isoquinoline alkaloid biosynthesis;;Tropane, piperidine and pyridine alkaloid biosynthesis;;Phenylalanine, tyrosine and tryptophan biosynthesis;;Phenylalanine metabolism;;Tyrosine metabolism
Seita.9G154400	Seita.9G154400	XP_022678483.1 sulfate transporter 1.2 [Setaria italica]	GO:0098661;;GO:0016020;;GO:0008509;;GO:0008271	biological_process;;cellular_component;;molecular_function;;molecular_function;;	BP:inorganic anion transmembrane transport;;CC:membrane;;MF:anion transmembrane transporter activity;;MF:secondary active sulfate transmembrane transporter activity;;	K17470	SULTR1	------	------
Seita.7G414600	Seita.7G414600	RCV22634.1 hypothetical protein SETIT_4G236200v2 [Setaria italica]	------	------	------	------	------	------	------
Seita.6G054000	Seita.6G054000	XP_004972787.1 dnaJ homolog subfamily C member 2 [Setaria italica]	GO:0006450;;GO:0048767;;GO:0051083;;GO:0005783;;GO:0005829;;GO:0016020;;GO:0030544;;GO:0003677;;GO:0043022	biological_process;;biological_process;;biological_process;;cellular_component;;cellular_component;;cellular_component;;molecular_function;;molecular_function;;molecular_function;;	BP:regulation of translational fidelity;;BP:root hair elongation;;BP:'de novo' cotranslational protein folding;;CC:endoplasmic reticulum;;CC:cytosol;;CC:membrane;;MF:Hsp70 protein binding;;MF:DNA binding;;MF:ribosome binding;;	------	------	------	------
Seita.2G293500	Seita.2G293500	XP_004957520.1 ornithine decarboxylase [Setaria italica]	GO:0006596;;GO:0033387;;GO:0005737;;GO:0004586;;GO:0016829	biological_process;;biological_process;;cellular_component;;molecular_function;;molecular_function;;	BP:polyamine biosynthetic process;;BP:putrescine biosynthetic process from ornithine;;CC:cytoplasm;;MF:ornithine decarboxylase activity;;MF:lyase activity;;	K01581	E4.1.1.17, ODC1, speC, speF	map00480;;map00330	Glutathione metabolism;;Arginine and proline metabolism
Seita.6G224300	Seita.6G224300	XP_004974008.1 peroxidase 51 [Setaria italica]	GO:0042744;;GO:0006979;;GO:0005576;;GO:0020037;;GO:0140825;;GO:0004601;;GO:0046872	biological_process;;biological_process;;cellular_component;;molecular_function;;deleted;;molecular_function;;molecular_function;;	BP:hydrogen peroxide catabolic process;;BP:response to oxidative stress;;CC:extracellular region;;MF:heme binding;;MF:old GO;;MF:peroxidase activity;;MF:metal ion binding;;	K00430	E1.11.1.7	map00940	Phenylpropanoid biosynthesis
Seita.8G341000	Seita.8G341000	XP_034570082.1 uncharacterized protein LOC117834660 [Setaria viridis]	GO:0016020	cellular_component;;	CC:membrane;;	------	------	------	------
Seita.3G075600	Seita.3G075600	XP_004960621.1 probable receptor-like protein kinase At5g18500 [Setaria italica]	GO:0016310;;GO:0016020;;GO:0005524;;GO:0004672	biological_process;;cellular_component;;molecular_function;;molecular_function;;	BP:phosphorylation;;CC:membrane;;MF:ATP binding;;MF:protein kinase activity;;	------	------	------	------
Seita.8G201000	Seita.8G201000	XP_012703789.1 uncharacterized protein LOC101779298 isoform X1 [Setaria italica]	GO:0006891;;GO:0006890;;GO:0006888;;GO:0016310;;GO:0006886;;GO:0030126;;GO:0004672;;GO:0005524	biological_process;;biological_process;;biological_process;;biological_process;;biological_process;;cellular_component;;molecular_function;;molecular_function;;	BP:intra-Golgi vesicle-mediated transport;;BP:retrograde vesicle-mediated transport, Golgi to ER;;BP:ER to Golgi vesicle-mediated transport;;BP:phosphorylation;;BP:intracellular protein transport;;CC:COPI vesicle coat;;MF:protein kinase activity;;MF:ATP binding;;	K17302	COPB2, SEC27	------	------
Seita.1G057100	Seita.1G057100	XP_012703144.1 gallate 1-beta-glucosyltransferase [Setaria italica]	GO:0005737;;GO:0080043;;GO:0008194;;GO:0080044	cellular_component;;molecular_function;;molecular_function;;molecular_function;;	CC:cytoplasm;;MF:quercetin 3-O-glucosyltransferase activity;;MF:UDP-glycosyltransferase activity;;MF:quercetin 7-O-glucosyltransferase activity;;	------	------	------	------
Seita.9G510500	Seita.9G510500	XP_004985399.1 ras-related protein Rab11D [Setaria italica]	GO:0015031;;GO:0005768;;GO:0005794;;GO:0003924;;GO:0005525	biological_process;;cellular_component;;cellular_component;;molecular_function;;molecular_function;;	BP:protein transport;;CC:endosome;;CC:Golgi apparatus;;MF:GTPase activity;;MF:GTP binding;;	K07904	RAB11A	map04144	Endocytosis
Seita.9G049900	Seita.9G049900	XP_004981385.1 DEAD-box ATP-dependent RNA helicase 27 isoform X2 [Setaria italica]	GO:0000463;;GO:0006412;;GO:0005840;;GO:0005730;;GO:1990904;;GO:0016787;;GO:0003735;;GO:0003724;;GO:0003723;;GO:0016887;;GO:0005524	biological_process;;biological_process;;cellular_component;;cellular_component;;cellular_component;;molecular_function;;molecular_function;;molecular_function;;molecular_function;;molecular_function;;molecular_function;;	BP:maturation of LSU-rRNA from tricistronic rRNA transcrip;;BP:translation;;CC:ribosome;;CC:nucleolus;;CC:ribonucleoprotein complex;;MF:hydrolase activity;;MF:structural constituent of ribosome;;MF:RNA helicase activity;;MF:RNA binding;;MF:ATPase activity;;MF:ATP binding;;	K13179	DDX18, HAS1	------	------
Seita.5G199900	Seita.5G199900	XP_034594118.1 uncharacterized protein LOC117855833 [Setaria viridis]	------	------	------	------	------	------	------
Seita.6G088600	Seita.6G088600	RCV30365.1 hypothetical protein SETIT_6G088600v2 [Setaria italica]	GO:0005886;;GO:0015098	cellular_component;;molecular_function;;	CC:plasma membrane;;MF:molybdate ion transmembrane transporter activity;;	------	------	------	------
Seita.5G233900	Seita.5G233900	XP_004969225.1 probable WRKY transcription factor 71 [Setaria italica]	GO:0050896;;GO:0005634;;GO:0003700;;GO:0043565	biological_process;;cellular_component;;molecular_function;;molecular_function;;	BP:response to stimulus;;CC:nucleus;;MF:transcription factor activity, sequence-specific DNA binding;;MF:sequence-specific DNA binding;;	------	------	------	------
Seita.2G191000	Seita.2G191000	XP_034578204.1 enolase 1, chloroplastic [Setaria viridis]	GO:0006096;;GO:0000015;;GO:0000287;;GO:0004634	biological_process;;cellular_component;;molecular_function;;molecular_function;;	BP:glycolytic process;;CC:phosphopyruvate hydratase complex;;MF:magnesium ion binding;;MF:phosphopyruvate hydratase activity;;	K01689	ENO, eno	map03018;;map00010	RNA degradation;;Glycolysis / Gluconeogenesis
Seita.8G046600	Seita.8G046600	XP_004978778.1 uncharacterized protein LOC101753351 [Setaria italica]	------	------	------	------	------	------	------
Seita.7G021600	Seita.7G021600	RCV32670.1 hypothetical protein SETIT_7G021600v2 [Setaria italica]	GO:0009611;;GO:0004867	biological_process;;molecular_function;;	BP:response to wounding;;MF:serine-type endopeptidase inhibitor activity;;	------	------	------	------
Seita.5G325800	Seita.5G325800	XP_004970034.1 dynein light chain LC6, flagellar outer arm [Setaria italica]	GO:0007017;;GO:0005737;;GO:0005868;;GO:0030286;;GO:0005874;;GO:0045505	biological_process;;cellular_component;;cellular_component;;cellular_component;;cellular_component;;molecular_function;;	BP:microtubule-based process;;CC:cytoplasm;;CC:cytoplasmic dynein complex;;CC:dynein complex;;CC:microtubule;;MF:dynein intermediate chain binding;;	K10418	DYNLL	map04814	Motor proteins
Seita.2G419000	Seita.2G419000	XP_004958574.2 putative uncharacterized hydrolase C7D4.05 [Setaria italica]	GO:0016787	molecular_function;;	MF:hydrolase activity;;	------	------	------	------
Seita.1G121900	Seita.1G121900	XP_012698049.1 proteinaceous RNase P 1, chloroplastic/mitochondrial isoform X1 [Setaria italica]	GO:0008033;;GO:0005739;;GO:0004518;;GO:0004526;;GO:0046872	biological_process;;cellular_component;;molecular_function;;molecular_function;;molecular_function;;	BP:tRNA processing;;CC:mitochondrion;;MF:nuclease activity;;MF:ribonuclease P activity;;MF:metal ion binding;;	K18213	PRORP	------	------
Seita.8G044800	Seita.8G044800	XP_004978769.1 ervatamin-B [Setaria italica]	GO:0051603;;GO:0006508;;GO:0005615;;GO:0004197;;GO:0008234	biological_process;;biological_process;;cellular_component;;molecular_function;;molecular_function;;	BP:proteolysis involved in cellular protein catabolic process;;BP:proteolysis;;CC:extracellular space;;MF:cysteine-type endopeptidase activity;;MF:cysteine-type peptidase activity;;	------	------	------	------
Seita.4G213700	Seita.4G213700	XP_004965873.1 probable cellulose synthase A catalytic subunit 1 [UDP-forming] [Setaria italica]	GO:0009833;;GO:0030244;;GO:0071555;;GO:0071669;;GO:0005886;;GO:0016760;;GO:0016759;;GO:0046872	biological_process;;biological_process;;biological_process;;biological_process;;cellular_component;;molecular_function;;molecular_function;;molecular_function;;	BP:plant-type primary cell wall biogenesis;;BP:cellulose biosynthetic process;;BP:cell wall organization;;BP:plant-type cell wall organization or biogenesis;;CC:plasma membrane;;MF:cellulose synthas;;MF:cellulose synthase activity;;MF:metal ion binding;;	K10999	CESA	------	------
Seita.6G151500	Seita.6G151500	XP_004973464.1 chaperonin-like RBCX protein 1, chloroplastic [Setaria italica]	GO:0015979;;GO:0015977;;GO:0009414;;GO:0009409;;GO:0009651;;GO:0061077;;GO:0110102;;GO:0009534;;GO:0044183	biological_process;;biological_process;;biological_process;;biological_process;;biological_process;;biological_process;;biological_process;;cellular_component;;molecular_function;;	BP:photosynthesis;;BP:carbon fixation;;BP:response to water deprivation;;BP:response to cold;;BP:response to salt stress;;BP:chaperone-mediated protein folding;;BP:chloroplast ribulose bisphosphate carboxylase complex assembly;;CC:chloroplast thylakoid;;MF:protein binding involved in protein folding;;	------	------	------	------
Seita.6G268400	Seita.6G268400	-	------	------	------	------	------	------	------
Seita.2G288000	Seita.2G288000	XP_004957468.1 triosephosphate isomerase, chloroplastic [Setaria italica]	GO:0080022;;GO:0006642;;GO:0032504;;GO:0019563;;GO:0046166;;GO:0009658;;GO:0006096;;GO:0006094;;GO:0005829;;GO:0009507;;GO:0004807	biological_process;;biological_process;;biological_process;;biological_process;;biological_process;;biological_process;;biological_process;;biological_process;;cellular_component;;cellular_component;;molecular_function;;	BP:primary root development;;BP:triglyceride mobilization;;BP:multicellular organism reproduction;;BP:glycerol catabolic process;;BP:glyceraldehyde-3-phosphate biosynthetic process;;BP:chloroplast organization;;BP:glycolytic process;;BP:gluconeogenesis;;CC:cytosol;;CC:chloroplast;;MF:triose-phosphate isomerase activity;;	K01803	TPI, tpiA	map00010;;map00051;;map00710;;map00562	Glycolysis / Gluconeogenesis;;Fructose and mannose metabolism;;Carbon fixation in photosynthetic organisms;;Inositol phosphate metabolism
Seita.4G299300	Seita.4G299300	-	------	------	------	------	------	------	------
Seita.1G255200	Seita.1G255200	RCV07568.1 LOW QUALITY PROTEIN: hypothetical protein SETIT_1G255200v2 [Setaria italica]	------	------	------	------	------	------	------
Seita.9G619100	Seita.9G619100	XP_025825129.1 uncharacterized protein LOC112900483, partial [Panicum hallii]	GO:0015074;;GO:0006508;;GO:0004190;;GO:0008270;;GO:0003676;;GO:0003964	biological_process;;biological_process;;molecular_function;;molecular_function;;molecular_function;;molecular_function;;	BP:DNA integration;;BP:proteolysis;;MF:aspartic-type endopeptidase activity;;MF:zinc ion binding;;MF:nucleic acid binding;;MF:RNA-directed DNA polymerase activity;;	------	------	------	------
Seita.5G277600	Seita.5G277600	RCV26842.1 hypothetical protein SETIT_5G277600v2 [Setaria italica]	------	------	------	------	------	------	------
Seita.2G061700	Seita.2G061700	RCV09838.1 hypothetical protein SETIT_2G061700v2 [Setaria italica]	------	------	------	------	------	------	------
Seita.2G335000	Seita.2G335000	XP_004957882.1 putative disease resistance protein RGA3 [Setaria italica]	GO:0006952;;GO:0098542;;GO:0051707;;GO:0043531	biological_process;;biological_process;;biological_process;;molecular_function;;	BP:defense response;;BP:defense response to other organism;;BP:response to other organism;;MF:ADP binding;;	------	------	------	------
Seita.5G215800	Seita.5G215800	RCV26069.1 hypothetical protein SETIT_5G215800v2 [Setaria italica]	GO:0016310;;GO:0016020;;GO:0016301	biological_process;;cellular_component;;molecular_function;;	BP:phosphorylation;;CC:membrane;;MF:kinase activity;;	------	------	------	------
Seita.5G312000	Seita.5G312000	XP_004969897.1 uncharacterized protein LOC101784603 isoform X2 [Setaria italica]	------	------	------	------	------	------	------
Seita.5G026700	Seita.5G026700	XP_004967559.1 uncharacterized protein LOC101761496 [Setaria italica]	GO:0016567;;GO:0016020;;GO:0004842;;GO:0008270	biological_process;;cellular_component;;molecular_function;;molecular_function;;	BP:protein ubiquitination;;CC:membrane;;MF:ubiquitin-protein transferase activity;;MF:zinc ion binding;;	------	------	------	------
Seita.3G222300	Seita.3G222300	XP_004961901.1 uncharacterized protein LOC101771316 [Setaria italica]	------	------	------	------	------	------	------
Seita.1G251100	Seita.1G251100	XP_004953261.1 ascorbate-specific transmembrane electron transporter 2 [Setaria italica]	GO:0016020;;GO:0046872;;GO:0016491	cellular_component;;molecular_function;;molecular_function;;	CC:membrane;;MF:metal ion binding;;MF:oxidoreductase activity;;	K08360	CYB561	------	------
Seita.3G091900	Seita.3G091900	XP_004960743.1 uncharacterized protein LOC101759029 [Setaria italica]	------	------	------	------	------	------	------
Seita.3G113400	Seita.3G113400	XP_004960924.1 uncharacterized protein LOC101762945 isoform X1 [Setaria italica]	GO:0000139;;GO:0016757;;GO:0016763	cellular_component;;molecular_function;;molecular_function;;	CC:Golgi membrane;;MF:transferase activity, transferring glycosyl groups;;MF:transferase activity, transferring pentosyl groups;;	------	------	------	------
Seita.7G056500	Seita.7G056500	XP_012702865.2 uncharacterized protein LOC101765084 isoform X2 [Setaria italica]	------	------	------	------	------	------	------
Seita.1G042400	Seita.1G042400	XP_012703683.1 3-ketoacyl-CoA synthase 11 [Setaria italica]	GO:0006633;;GO:0016020;;GO:0016747	biological_process;;cellular_component;;molecular_function;;	BP:fatty acid biosynthetic process;;CC:membrane;;MF:transferase activity, transferring acyl groups other than amino-acyl groups;;	K15397	KCS	map04626;;map00062	Plant-pathogen interaction;;Fatty acid elongation
Seita.4G161100	Seita.4G161100	XP_004965463.1 auxin-responsive protein IAA21 [Setaria italica]	GO:0006355;;GO:0009734;;GO:0005634	biological_process;;biological_process;;cellular_component;;	BP:regulation of transcription, DNA-templated;;BP:auxin-activated signaling pathway;;CC:nucleus;;	K14484	IAA	map04075	Plant hormone signal transduction
Seita.1G119300	Seita.1G119300	XP_004954769.1 uncharacterized protein LOC101766415 [Setaria italica]	------	------	------	------	------	------	------
Seita.2G401300	Seita.2G401300	XP_004958415.1 E3 ubiquitin-protein ligase CIP8 [Setaria italica]	GO:0016567;;GO:0005737;;GO:0016020;;GO:0004930;;GO:0015276;;GO:0008270;;GO:0061630	biological_process;;cellular_component;;cellular_component;;molecular_function;;molecular_function;;molecular_function;;molecular_function;;	BP:protein ubiquitination;;CC:cytoplasm;;CC:membrane;;MF:G-protein coupled receptor activity;;MF:ligand-gated ion channel activity;;MF:zinc ion binding;;MF:ubiquitin protein ligase activity;;	------	------	------	------
Seita.2G015400	Seita.2G015400	XP_004955377.1 probable fucosyltransferase 8 [Setaria italica]	GO:0042546;;GO:0009969;;GO:0071555;;GO:0032580;;GO:0008107;;GO:0008417	biological_process;;biological_process;;biological_process;;cellular_component;;molecular_function;;molecular_function;;	BP:cell wall biogenesis;;BP:xyloglucan biosynthetic process;;BP:cell wall organization;;CC:Golgi cisterna membrane;;MF:galactoside 2-alpha-L-fucosyltransferase activity;;MF:fucosyltransferase activity;;	K13681	FUT	------	------
Seita.5G549200	Seita.5G549200	XP_034594752.1 uncharacterized protein LOC117856516 [Setaria viridis]	GO:0004523;;GO:0003676	molecular_function;;molecular_function;;	MF:RNA-DNA hybrid ribonuclease activity;;MF:nucleic acid binding;;	------	------	------	------
Seita.2G050900	Seita.2G050900	XP_004955609.1 serine/threonine-protein kinase Nek3 isoform X3 [Setaria italica]	GO:0016310;;GO:0005524;;GO:0004672	biological_process;;molecular_function;;molecular_function;;	BP:phosphorylation;;MF:ATP binding;;MF:protein kinase activity;;	K08857	NEK1_4_5	------	------
Seita.9G299400	Seita.9G299400	XP_004983476.1 putative F-box/FBD/LRR-repeat protein At1g78760 [Setaria italica]	------	------	------	------	------	------	------
Seita.1G045000	Seita.1G045000	XP_004951536.1 uncharacterized protein LOC101765845 [Setaria italica]	------	------	------	------	------	------	------
Seita.2G366100	Seita.2G366100	RCV13691.1 hypothetical protein SETIT_2G366100v2 [Setaria italica]	GO:0008270;;GO:0003676	molecular_function;;molecular_function;;	MF:zinc ion binding;;MF:nucleic acid binding;;	------	------	------	------
Seita.3G079000	Seita.3G079000	XP_022680645.1 metallothionein-like protein 2C [Setaria italica]	GO:0046872	molecular_function;;	MF:metal ion binding;;	------	------	------	------
Seita.9G137000	Seita.9G137000	XP_004982151.1 heat stress transcription factor A-6a [Setaria italica]	GO:0006357;;GO:0034605;;GO:0005634;;GO:0043565;;GO:0003700;;GO:0000978	biological_process;;biological_process;;cellular_component;;molecular_function;;molecular_function;;molecular_function;;	BP:regulation of transcription from RNA polymerase II promoter;;BP:cellular response to heat;;CC:nucleus;;MF:sequence-specific DNA binding;;MF:transcription factor activity, sequence-specific DNA binding;;MF:RNA polymerase II core promoter proximal region sequence-specific DNA binding;;	K09419	HSFF	------	------
Seita.8G215100	Seita.8G215100	XP_004979856.1 dirigent protein 1 [Setaria italica]	GO:0009699;;GO:0048046	biological_process;;cellular_component;;	BP:phenylpropanoid biosynthetic process;;CC:apoplast;;	------	------	------	------
Seita.3G292200	Seita.3G292200	RCV18329.1 hypothetical protein SETIT_3G292200v2 [Setaria italica]	------	------	------	------	------	------	------
Seita.7G375500	Seita.7G375500	XP_004975973.1 zinc finger CCCH domain-containing protein 43 [Setaria italica]	------	------	------	------	------	------	------
Seita.9G417900	Seita.9G417900	XP_004984514.1 NAC domain-containing protein 79 [Setaria italica]	GO:0006355;;GO:0003677	biological_process;;molecular_function;;	BP:regulation of transcription, DNA-templated;;MF:DNA binding;;	------	------	------	------
Seita.7G259600	Seita.7G259600	XP_004977007.1 flavonol synthase/flavanone 3-hydroxylase [Setaria italica]	GO:0016706;;GO:0046872;;GO:0016491	molecular_function;;molecular_function;;molecular_function;;	MF:oxidoreductase activity, acting on paired donors, with incorporation or reduction of molecular oxygen, 2-oxoglutarate as one donor, and incorporation of one atom each of oxygen into both donors;;MF:metal ion binding;;MF:oxidoreductase activity;;	------	------	------	------
Seita.5G290000	Seita.5G290000	RCV26992.1 hypothetical protein SETIT_5G290000v2 [Setaria italica]	GO:0009691;;GO:0005829;;GO:0005634;;GO:0016787;;GO:0016799;;GO:0102682	biological_process;;cellular_component;;cellular_component;;molecular_function;;molecular_function;;molecular_function;;	BP:cytokinin biosynthetic process;;CC:cytosol;;CC:nucleus;;MF:hydrolase activity;;MF:hydrolase activity, hydrolyzing N-glycosyl compounds;;MF:N6;;	K22522	LOG	------	------
Seita.1G042800	Seita.1G042800	XP_004951512.1 cytochrome P450 734A2 [Setaria italica]	GO:0010268;;GO:0016131;;GO:0071704;;GO:0016020;;GO:0004497;;GO:0020037;;GO:0016705;;GO:0005506	biological_process;;biological_process;;biological_process;;cellular_component;;molecular_function;;molecular_function;;molecular_function;;molecular_function;;	BP:brassinosteroid homeostasis;;BP:brassinosteroid metabolic process;;BP:organic substance metabolic process;;CC:membrane;;MF:monooxygenase activity;;MF:heme binding;;MF:oxidoreductase activity, acting on paired donors, with incorporation or reduction of molecular oxygen;;MF:iron ion binding;;	K15639	CYP734A1, BAS1	map00905	Brassinosteroid biosynthesis
Seita.5G046300	Seita.5G046300	RCV23952.1 hypothetical protein SETIT_5G046300v2 [Setaria italica]	GO:0006424;;GO:0048608;;GO:0009791;;GO:0005737;;GO:0017102;;GO:0005829;;GO:0004818;;GO:0005524	biological_process;;biological_process;;biological_process;;cellular_component;;cellular_component;;cellular_component;;molecular_function;;molecular_function;;	BP:glutamyl-tRNA aminoacylation;;BP:reproductive structure development;;BP:post-embryonic development;;CC:cytoplasm;;CC:methionyl glutamyl tRNA synthetase complex;;CC:cytosol;;MF:glutamate-tRNA ligase activity;;MF:ATP binding;;	K01885	EARS, gltX	map00860;;map00970;;map01240	Porphyrin metabolism;;Aminoacyl-tRNA biosynthesis;;Biosynthesis of cofactors
Seita.3G100600	Seita.3G100600	RCV15987.1 hypothetical protein SETIT_3G100600v2 [Setaria italica]	------	------	------	K16903	TAA1	map00380	Tryptophan metabolism
Seita.7G225300	Seita.7G225300	XP_004976698.1 thylakoid lumenal 29 kDa protein, chloroplastic [Setaria italica]	GO:0034599;;GO:0042744;;GO:0000302;;GO:0004601;;GO:0020037	biological_process;;biological_process;;biological_process;;molecular_function;;molecular_function;;	BP:cellular response to oxidative stress;;BP:hydrogen peroxide catabolic process;;BP:response to reactive oxygen species;;MF:peroxidase activity;;MF:heme binding;;	K00434	E1.11.1.11	map00480;;map00053	Glutathione metabolism;;Ascorbate and aldarate metabolism
Seita.9G112400	Seita.9G112400	XP_012698281.1 glucan endo-1,3-beta-glucosidase 7 [Setaria italica]	GO:0005975;;GO:0004553	biological_process;;molecular_function;;	BP:carbohydrate metabolic process;;MF:hydrolase activity, hydrolyzing O-glycosyl compounds;;	------	------	------	------
Seita.5G284000	Seita.5G284000	XP_004969649.1 golgin subfamily A member 2 [Setaria italica]	GO:0016020	cellular_component;;	CC:membrane;;	------	------	------	------
Seita.8G049900	Seita.8G049900	XP_004978809.1 putative disease resistance RPP13-like protein 2 [Setaria italica]	GO:0016310;;GO:0006952;;GO:0051707;;GO:0016020;;GO:0004674;;GO:0043531;;GO:0004672;;GO:0005524	biological_process;;biological_process;;biological_process;;cellular_component;;molecular_function;;molecular_function;;molecular_function;;molecular_function;;	BP:phosphorylation;;BP:defense response;;BP:response to other organism;;CC:membrane;;MF:protein serine/threonine kinase activity;;MF:ADP binding;;MF:protein kinase activity;;MF:ATP binding;;	------	------	------	------
Seita.3G393200	Seita.3G393200	RCV19531.1 hypothetical protein SETIT_3G393200v2 [Setaria italica]	GO:0042450;;GO:0004056	biological_process;;molecular_function;;	BP:arginine biosynthetic process via ornithine;;MF:argininosuccinate lyase activity;;	K01755	argH, ASL	map00220;;map00250	Arginine biosynthesis;;Alanine, aspartate and glutamate metabolism
Seita.2G025400	Seita.2G025400	RCV09405.1 hypothetical protein SETIT_2G025400v2 [Setaria italica]	GO:0002229;;GO:0016310;;GO:0042742;;GO:0016020;;GO:0005886;;GO:0030246;;GO:0004675;;GO:0004672;;GO:0005524	biological_process;;biological_process;;biological_process;;cellular_component;;cellular_component;;molecular_function;;molecular_function;;molecular_function;;molecular_function;;	BP:defense response to oomycetes;;BP:phosphorylation;;BP:defense response to bacterium;;CC:membrane;;CC:plasma membrane;;MF:carbohydrate binding;;MF:transmembrane receptor protein serine/threonine kinase activity;;MF:protein kinase activity;;MF:ATP binding;;	------	------	------	------
Seita.7G209500	Seita.7G209500	RCV35068.1 hypothetical protein SETIT_7G209500v2 [Setaria italica]	GO:0016020	cellular_component;;	CC:membrane;;	------	------	------	------
Seita.2G355800	Seita.2G355800	XP_004958055.1 probable protein phosphatase 2C 64 [Setaria italica]	GO:0017018;;GO:0004722	molecular_function;;molecular_function;;	MF:myosin phosphatase activity;;MF:protein serine/threonine phosphatase activity;;	------	------	------	------
Seita.3G270000	Seita.3G270000	XP_012700105.1 beta-glucosidase 22 [Setaria italica]	GO:0005975;;GO:0009536;;GO:0008422	biological_process;;cellular_component;;molecular_function;;	BP:carbohydrate metabolic process;;CC:plastid;;MF:beta-glucosidase activity;;	K01188	E3.2.1.21	map00460;;map00500;;map00999	Cyanoamino acid metabolism;;Starch and sucrose metabolism;;Biosynthesis of various plant secondary metabolites
Seita.8G165000	Seita.8G165000	XP_004979567.1 uncharacterized protein LOC101762265 [Setaria italica]	------	------	------	------	------	------	------
Seita.9G248900	Seita.9G248900	XP_004983066.1 protein CutA 1, chloroplastic isoform X1 [Setaria italica]	GO:0070207;;GO:0010038;;GO:0016020;;GO:0009507;;GO:0005507	biological_process;;biological_process;;cellular_component;;cellular_component;;molecular_function;;	BP:protein homotrimerization;;BP:response to metal ion;;CC:membrane;;CC:chloroplast;;MF:copper ion binding;;	K03926	cutA	------	------
Seita.7G037100	Seita.7G037100	XP_012703376.1 amino acid transporter AVT1B isoform X1 [Setaria italica]	GO:0003333;;GO:0006865;;GO:0016020;;GO:0005886;;GO:0015171	biological_process;;biological_process;;cellular_component;;cellular_component;;molecular_function;;	BP:amino acid transmembrane transport;;BP:amino acid transport;;CC:membrane;;CC:plasma membrane;;MF:amino acid transmembrane transporter activity;;	K15015	SLC32A, VGAT	------	------
Seita.2G110400	Seita.2G110400	XP_004956014.1 sigma intracellular receptor 2 [Setaria italica]	GO:0005783;;GO:0005789	cellular_component;;cellular_component;;	CC:endoplasmic reticulum;;CC:endoplasmic reticulum membrane;;	K26171	TMEM97, S2R	------	------
Seita.9G226100	Seita.9G226100	XP_004982905.1 protein ECERIFERUM 1 [Setaria italica]	GO:0010143;;GO:0042335;;GO:0009737;;GO:0010584;;GO:0009628;;GO:0048658;;GO:0010025;;GO:0009651;;GO:0008610;;GO:0043668;;GO:0005789;;GO:0016829;;GO:0009924;;GO:0005506;;GO:1990465;;GO:0016491	biological_process;;biological_process;;biological_process;;biological_process;;biological_process;;biological_process;;biological_process;;biological_process;;biological_process;;cellular_component;;cellular_component;;molecular_function;;molecular_function;;molecular_function;;molecular_function;;molecular_function;;	BP:cutin biosynthetic process;;BP:cuticle development;;BP:response to abscisic acid;;BP:pollen exine formation;;BP:response to abiotic stimulus;;BP:anther wall tapetum development;;BP:wax biosynthetic process;;BP:response to salt stress;;BP:lipid biosynthetic process;;CC:exine;;CC:endoplasmic reticulum membrane;;MF:lyase activity;;MF:octadecanal decarbonylase activity;;MF:iron ion binding;;MF:ald…	K15404	K15404, CER1	map00073	Cutin, suberine and wax biosynthesis
Seita.2G415300	Seita.2G415300	XP_004958541.1 beta-glucosidase 26 [Setaria italica]	GO:0005975;;GO:0008422	biological_process;;molecular_function;;	BP:carbohydrate metabolic process;;MF:beta-glucosidase activity;;	K05350	bglB	map00460;;map00500;;map00999	Cyanoamino acid metabolism;;Starch and sucrose metabolism;;Biosynthesis of various plant secondary metabolites
Seita.2G008500	Seita.2G008500	RCV09205.1 hypothetical protein SETIT_2G008500v2 [Setaria italica]	GO:0006952;;GO:0051707;;GO:0043531	biological_process;;biological_process;;molecular_function;;	BP:defense response;;BP:response to other organism;;MF:ADP binding;;	------	------	------	------
Seita.2G192000	Seita.2G192000	XP_022679474.1 CST complex subunit CTC1 isoform X2 [Setaria italica]	GO:0000723;;GO:0000781;;GO:0005634;;GO:0003677	biological_process;;cellular_component;;cellular_component;;molecular_function;;	BP:telomere maintenance;;CC:chromosome, telomeric region;;CC:nucleus;;MF:DNA binding;;	------	------	------	------
Seita.7G132000	Seita.7G132000	XP_004975916.1 ATP-dependent 6-phosphofructokinase 2 [Setaria italica]	GO:0006002;;GO:0005737;;GO:0003872;;GO:0046872;;GO:0005524	biological_process;;cellular_component;;molecular_function;;molecular_function;;molecular_function;;	BP:fructose 6-phosphate metabolic process;;CC:cytoplasm;;MF:6-phosphofructokinase activity;;MF:metal ion binding;;MF:ATP binding;;	K00850	pfkA, PFK	map03018;;map00010;;map00030;;map00051;;map00052	RNA degradation;;Glycolysis / Gluconeogenesis;;Pentose phosphate pathway;;Fructose and mannose metabolism;;Galactose metabolism
Seita.3G109300	Seita.3G109300	XP_004960887.1 NADP-dependent malic enzyme, chloroplastic [Setaria italica]	GO:0006090;;GO:0019752;;GO:0006108;;GO:0009507;;GO:0004473;;GO:0051287;;GO:0004471;;GO:0046872	biological_process;;biological_process;;biological_process;;cellular_component;;molecular_function;;molecular_function;;molecular_function;;molecular_function;;	BP:pyruvate metabolic process;;BP:carboxylic acid metabolic process;;BP:malate metabolic process;;CC:chloroplast;;MF:malate dehydrogenas;;MF:NAD binding;;MF:malate dehydrogenas;;MF:metal ion binding;;	K00029	maeB	map00620;;map00710	Pyruvate metabolism;;Carbon fixation in photosynthetic organisms
Seita.4G187300	Seita.4G187300	XP_004965642.1 bZIP transcription factor RISBZ5 [Setaria italica]	GO:0003700;;GO:0003677	molecular_function;;molecular_function;;	MF:transcription factor activity, sequence-specific DNA binding;;MF:DNA binding;;	K25784	BZIP9_10_25_63	------	------
Seita.3G406300	Seita.3G406300	RCV19699.1 hypothetical protein SETIT_3G406300v2 [Setaria italica]	GO:0006952;;GO:0051707;;GO:0043531	biological_process;;biological_process;;molecular_function;;	BP:defense response;;BP:response to other organism;;MF:ADP binding;;	------	------	------	------
Seita.2G285400	Seita.2G285400	XP_012699392.1 PTI1-like tyrosine-protein kinase At3g15890 [Setaria italica]	GO:0016310;;GO:0005886;;GO:0004674;;GO:0005524	biological_process;;cellular_component;;molecular_function;;molecular_function;;	BP:phosphorylation;;CC:plasma membrane;;MF:protein serine/threonine kinase activity;;MF:ATP binding;;	------	------	------	------
Seita.7G304000	Seita.7G304000	XP_004977403.1 cytochrome P450 714C2 [Setaria italica]	GO:0071704;;GO:0016020;;GO:0004497;;GO:0016705;;GO:0020037;;GO:0005506	biological_process;;cellular_component;;molecular_function;;molecular_function;;molecular_function;;molecular_function;;	BP:organic substance metabolic process;;CC:membrane;;MF:monooxygenase activity;;MF:oxidoreductase activity, acting on paired donors, with incorporation or reduction of molecular oxygen;;MF:heme binding;;MF:iron ion binding;;	K24544	CYP714C	------	------
Seita.4G275800	Seita.4G275800	XP_004966402.1 benzyl alcohol O-benzoyltransferase [Setaria italica]	GO:0016747	molecular_function;;	MF:transferase activity, transferring acyl groups other than amino-acyl groups;;	K19861	BEBT, AMAT	------	------
Seita.7G145600	Seita.7G145600	XP_004978094.1 uncharacterized protein LOC101754822 [Setaria italica]	------	------	------	------	------	------	------
Seita.5G076600	Seita.5G076600	RCV24335.1 hypothetical protein SETIT_5G076600v2 [Setaria italica]	GO:0016020	cellular_component;;	CC:membrane;;	------	------	------	------
Seita.3G385400	Seita.3G385400	XP_004963138.1 uncharacterized protein LOC101781862 [Setaria italica]	GO:0016020	cellular_component;;	CC:membrane;;	------	------	------	------
Seita.6G179000	Seita.6G179000	XP_004973657.1 aspartic proteinase nepenthesin-1 [Setaria italica]	GO:0006508;;GO:0005576;;GO:0004190	biological_process;;cellular_component;;molecular_function;;	BP:proteolysis;;CC:extracellular region;;MF:aspartic-type endopeptidase activity;;	------	------	------	------
Seita.8G248700	Seita.8G248700	RCV39763.1 hypothetical protein SETIT_8G248700v2 [Setaria italica]	GO:0006952;;GO:0051707;;GO:0043531	biological_process;;biological_process;;molecular_function;;	BP:defense response;;BP:response to other organism;;MF:ADP binding;;	------	------	------	------
Seita.7G163300	Seita.7G163300	RCV34490.1 hypothetical protein SETIT_7G163300v2 [Setaria italica]	GO:0009628;;GO:0008610;;GO:0005789;;GO:0016829;;GO:0009924;;GO:0005506;;GO:0016491;;GO:1990465	biological_process;;biological_process;;cellular_component;;molecular_function;;molecular_function;;molecular_function;;molecular_function;;molecular_function;;	BP:response to abiotic stimulus;;BP:lipid biosynthetic process;;CC:endoplasmic reticulum membrane;;MF:lyase activity;;MF:octadecanal decarbonylase activity;;MF:iron ion binding;;MF:oxidoreductase activity;;MF:aldehyde oxygenas;;	K15404	K15404, CER1	map00073	Cutin, suberine and wax biosynthesis
Seita.4G091000	Seita.4G091000	XP_034589038.1 RNA-binding protein 38-like [Setaria viridis]	GO:0003723	molecular_function;;	MF:RNA binding;;	K25006	RBM24_38	------	------
Seita.6G235700	Seita.6G235700	XP_004974077.1 plant UBX domain-containing protein 8 [Setaria italica]	GO:0043130	molecular_function;;	MF:ubiquitin binding;;	------	------	------	------
Seita.3G242400	Seita.3G242400	XP_004962090.1 transcription factor MYBC1 [Setaria italica]	GO:0005634;;GO:0003700;;GO:0003677	cellular_component;;molecular_function;;molecular_function;;	CC:nucleus;;MF:transcription factor activity, sequence-specific DNA binding;;MF:DNA binding;;	------	------	------	------
Seita.2G347200	Seita.2G347200	RCV13444.1 hypothetical protein SETIT_2G347200v2 [Setaria italica]	GO:0016310;;GO:0051707;;GO:0048544;;GO:0016020;;GO:0005886;;GO:0106310;;GO:0030246;;GO:0004674;;GO:0005524	biological_process;;biological_process;;biological_process;;cellular_component;;cellular_component;;deleted;;molecular_function;;molecular_function;;molecular_function;;	BP:phosphorylation;;BP:response to other organism;;BP:recognition of pollen;;CC:membrane;;CC:plasma membrane;;CC:old GO;;MF:carbohydrate binding;;MF:protein serine/threonine kinase activity;;MF:ATP binding;;	------	------	------	------
Seita.1G373300	Seita.1G373300	XP_004955293.3 cytochrome P450 714C2 [Setaria italica]	GO:0071704;;GO:0016020;;GO:0004497;;GO:0016705;;GO:0020037;;GO:0005506	biological_process;;cellular_component;;molecular_function;;molecular_function;;molecular_function;;molecular_function;;	BP:organic substance metabolic process;;CC:membrane;;MF:monooxygenase activity;;MF:oxidoreductase activity, acting on paired donors, with incorporation or reduction of molecular oxygen;;MF:heme binding;;MF:iron ion binding;;	------	------	------	------
Seita.6G093100	Seita.6G093100	XP_004974526.1 proline--tRNA ligase, cytoplasmic [Setaria italica]	GO:0006433;;GO:0005737;;GO:0017101;;GO:0004827;;GO:0005524	biological_process;;cellular_component;;cellular_component;;molecular_function;;molecular_function;;	BP:prolyl-tRNA aminoacylation;;CC:cytoplasm;;CC:aminoacyl-tRNA synthetase multienzyme complex;;MF:proline-tRNA ligase activity;;MF:ATP binding;;	K01881	PARS, proS	map00970	Aminoacyl-tRNA biosynthesis
Seita.7G394100	Seita.7G394100	XP_004974363.1 H/ACA ribonucleoprotein complex subunit 4-like [Setaria italica]	------	------	------	K01054	MGLL	map00561	Glycerolipid metabolism
Seita.5G060100	Seita.5G060100	XP_004967851.1 probable glycerol-3-phosphate acyltransferase 3 [Setaria italica]	GO:0010143;;GO:0016020;;GO:0090447;;GO:0016791;;GO:0016746	biological_process;;cellular_component;;molecular_function;;molecular_function;;molecular_function;;	BP:cutin biosynthetic process;;CC:membrane;;MF:glycerol-3-phosphate 2-O-acyltransferase activity;;MF:phosphatase activity;;MF:transferase activity, transferring acyl groups;;	K13508	GPAT	map00564;;map00561	Glycerophospholipid metabolism;;Glycerolipid metabolism
Seita.3G252800	Seita.3G252800	RCV17849.1 hypothetical protein SETIT_3G252800v2 [Setaria italica]	------	------	------	------	------	------	------
Seita.5G235400	Seita.5G235400	TKW15525.1 hypothetical protein SEVIR_5G242800v2 [Setaria viridis]	GO:0071704;;GO:0016020;;GO:0004497;;GO:0016705;;GO:0020037;;GO:0005506	biological_process;;cellular_component;;molecular_function;;molecular_function;;molecular_function;;molecular_function;;	BP:organic substance metabolic process;;CC:membrane;;MF:monooxygenase activity;;MF:oxidoreductase activity, acting on paired donors, with incorporation or reduction of molecular oxygen;;MF:heme binding;;MF:iron ion binding;;	------	------	------	------
Seita.1G241600	Seita.1G241600	RCV07404.1 hypothetical protein SETIT_1G241600v2 [Setaria italica]	GO:0036211	biological_process;;	BP:protein modification process;;	K13113	UBL5, HUB1	------	------
Seita.2G225500	Seita.2G225500	XP_004956981.1 1-aminocyclopropane-1-carboxylate oxidase 1 [Setaria italica]	GO:0016706;;GO:0046872;;GO:0016491	molecular_function;;molecular_function;;molecular_function;;	MF:oxidoreductase activity, acting on paired donors, with incorporation or reduction of molecular oxygen, 2-oxoglutarate as one donor, and incorporation of one atom each of oxygen into both donors;;MF:metal ion binding;;MF:oxidoreductase activity;;	K05933	E1.14.17.4	map00270	Cysteine and methionine metabolism
Seita.8G328000	Seita.8G328000	-	------	------	------	------	------	------	------
Seita.2G475800	Seita.2G475800	XP_034582798.1 transcription factor MYB44-like [Setaria viridis]	GO:0006355;;GO:0005634;;GO:0000978;;GO:0000981;;GO:0003677	biological_process;;cellular_component;;molecular_function;;molecular_function;;molecular_function;;	BP:regulation of transcription, DNA-templated;;CC:nucleus;;MF:RNA polymerase II core promoter proximal region sequence-specific DNA binding;;MF:RNA polymerase II transcription factor activity, sequence-specific DNA binding;;MF:DNA binding;;	K09422	MYBP	------	------
Seita.7G023900	Seita.7G023900	XP_004975086.1 probable L-ascorbate peroxidase 3, peroxisomal [Setaria italica]	GO:0000302;;GO:0042744;;GO:0034599;;GO:0016020;;GO:0009507;;GO:0020037;;GO:0016688;;GO:0046872;;GO:0004601	biological_process;;biological_process;;biological_process;;cellular_component;;cellular_component;;molecular_function;;molecular_function;;molecular_function;;molecular_function;;	BP:response to reactive oxygen species;;BP:hydrogen peroxide catabolic process;;BP:cellular response to oxidative stress;;CC:membrane;;CC:chloroplast;;MF:heme binding;;MF:L-ascorbate peroxidase activity;;MF:metal ion binding;;MF:peroxidase activity;;	K00434	E1.11.1.11	map00480;;map00053	Glutathione metabolism;;Ascorbate and aldarate metabolism
Seita.5G506300	Seita.5G506300	XP_034593847.1 LOB domain-containing protein 42-like [Setaria viridis]	GO:0010468	biological_process;;	BP:regulation of gene expression;;	------	------	------	------
Seita.9G443400	Seita.9G443400	XP_004984831.1 phosphatidylinositol transfer protein 2 [Setaria italica]	GO:0005634;;GO:0005548	cellular_component;;molecular_function;;	CC:nucleus;;MF:phospholipid transporter activity;;	------	------	------	------
Seita.1G277600	Seita.1G277600	XP_004953493.1 adenosylhomocysteinase [Setaria italica]	GO:0033353;;GO:0006730;;GO:0005829;;GO:0016787;;GO:0004013	biological_process;;biological_process;;cellular_component;;molecular_function;;molecular_function;;	BP:S-adenosylmethionine cycle;;BP:one-carbon metabolic process;;CC:cytosol;;MF:hydrolase activity;;MF:adenosylhomocysteinase activity;;	K01251	AHCY, ahcY	map00270	Cysteine and methionine metabolism
Seita.7G400600	Seita.7G400600	XP_012702950.2 uncharacterized protein LOC105914788 isoform X1 [Setaria italica]	GO:0031047;;GO:0016020;;GO:0003723;;GO:0003676	biological_process;;cellular_component;;molecular_function;;molecular_function;;	BP:gene silencing by RNA;;CC:membrane;;MF:RNA binding;;MF:nucleic acid binding;;	K11593	ELF2C, AGO	------	------
Seita.8G064700	Seita.8G064700	RCV37461.1 hypothetical protein SETIT_8G064700v2 [Setaria italica]	GO:0006952;;GO:0051707;;GO:0043531	biological_process;;biological_process;;molecular_function;;	BP:defense response;;BP:response to other organism;;MF:ADP binding;;	K13457	RPM1, RPS3	map04626	Plant-pathogen interaction
Seita.1G284200	Seita.1G284200	XP_004953545.1 protein NRT1/ PTR FAMILY 8.3 [Setaria italica]	GO:0055085;;GO:0016020;;GO:0022857	biological_process;;cellular_component;;molecular_function;;	BP:transmembrane transport;;CC:membrane;;MF:transmembrane transporter activity;;	K14638	SLC15A3_4, PHT, NPF8	------	------
Seita.2G087100	Seita.2G087100	XP_004955827.1 uncharacterized protein LOC101774387 [Setaria italica]	GO:0016020	cellular_component;;	CC:membrane;;	------	------	------	------
Seita.7G045200	Seita.7G045200	XP_004975234.1 transcription factor bHLH35 [Setaria italica]	GO:0009867;;GO:0055062;;GO:0006355;;GO:0080040;;GO:0048831;;GO:0005737;;GO:0005634;;GO:0003700;;GO:0000976;;GO:0046983;;GO:0042803	biological_process;;biological_process;;biological_process;;biological_process;;biological_process;;cellular_component;;cellular_component;;molecular_function;;molecular_function;;molecular_function;;molecular_function;;	BP:jasmonic acid mediated signaling pathway;;BP:phosphate ion homeostasis;;BP:regulation of transcription, DNA-templated;;BP:positive regulation of cellular response to phosphate starvation;;BP:regulation of shoot system development;;CC:cytoplasm;;CC:nucleus;;MF:transcription factor activity, sequence-specific DNA binding;;MF:transcription regulatory region sequence-specific DNA binding;;MF:prote…	------	------	------	------
Seita.2G082400	Seita.2G082400	XP_004955807.1 chloroplast stem-loop binding protein of 41 kDa a, chloroplastic [Setaria italica]	GO:0006364;;GO:0005829;;GO:0003723	biological_process;;cellular_component;;molecular_function;;	BP:rRNA processing;;CC:cytosol;;MF:RNA binding;;	------	------	------	------
Seita.5G168800	Seita.5G168800	XP_014660644.1 glutathione S-transferase 4 [Setaria italica]	GO:0042221;;GO:0006749;;GO:0005737;;GO:0004364;;GO:0043295	biological_process;;biological_process;;cellular_component;;molecular_function;;molecular_function;;	BP:response to chemical;;BP:glutathione metabolic process;;CC:cytoplasm;;MF:glutathione transferase activity;;MF:glutathione binding;;	K00799	GST, gst	map00480	Glutathione metabolism
Seita.8G065300	Seita.8G065300	XP_012703907.1 putative disease resistance protein RGA3 [Setaria italica]	GO:0006952;;GO:0051707;;GO:0016020;;GO:0043531	biological_process;;biological_process;;cellular_component;;molecular_function;;	BP:defense response;;BP:response to other organism;;CC:membrane;;MF:ADP binding;;	------	------	------	------
Seita.3G326800	Seita.3G326800	XP_004962696.1 metallothionein-like protein 4B [Setaria italica]	GO:0046872	molecular_function;;	MF:metal ion binding;;	------	------	------	------
Seita.2G466100	Seita.2G466100	XP_022679830.1 uncharacterized protein LOC101753878 [Setaria italica]	------	------	------	------	------	------	------
Seita.9G614000	Seita.9G614000	XP_004978638.1 PP2A regulatory subunit TAP46 [Setaria italica]	GO:0009737;;GO:0009966;;GO:0030307;;GO:0031929;;GO:0010187;;GO:0032008;;GO:0009409;;GO:0035303;;GO:0006808;;GO:0005829;;GO:0051721;;GO:0019900	biological_process;;biological_process;;biological_process;;biological_process;;biological_process;;biological_process;;biological_process;;biological_process;;biological_process;;cellular_component;;molecular_function;;molecular_function;;	BP:response to abscisic acid;;BP:regulation of signal transduction;;BP:positive regulation of cell growth;;BP:TOR signaling;;BP:negative regulation of seed germination;;BP:positive regulation of TOR signaling;;BP:response to cold;;BP:regulation of dephosphorylation;;BP:regulation of nitrogen utilization;;CC:cytosol;;MF:protein phosphatase 2A binding;;MF:kinase binding;;	K17606	IGBP1, TAP42	map04136	Autophagy - other
Seita.9G239700	Seita.9G239700	XP_004983012.1 UDP-glycosyltransferase 86A1 isoform X1 [Setaria italica]	GO:0035251;;GO:0008194	molecular_function;;molecular_function;;	MF:UDP-glucosyltransferase activity;;MF:UDP-glycosyltransferase activity;;	------	------	------	------
Seita.4G177800	Seita.4G177800	XP_012701128.1 agamous-like MADS-box protein AGL62 isoform X3 [Setaria italica]	GO:0006355;;GO:0006351;;GO:0005634;;GO:0046983;;GO:0003677	biological_process;;biological_process;;cellular_component;;molecular_function;;molecular_function;;	BP:regulation of transcription, DNA-templated;;BP:transcription, DNA-templated;;CC:nucleus;;MF:protein dimerization activity;;MF:DNA binding;;	K12412	MCM1	------	------
Seita.5G065700	Seita.5G065700	RCV24200.1 hypothetical protein SETIT_5G065700v2 [Setaria italica]	GO:0019509;;GO:0043874;;GO:0000287	biological_process;;molecular_function;;molecular_function;;	BP:L-methionine biosynthetic process from methylthioadenosine;;MF:acireductone synthase activity;;MF:magnesium ion binding;;	------	------	------	------
Seita.5G411800	Seita.5G411800	XP_004970880.1 fructokinase-1 [Setaria italica]	GO:0006000;;GO:0016310;;GO:0005829;;GO:0008865;;GO:0016301	biological_process;;biological_process;;cellular_component;;molecular_function;;molecular_function;;	BP:fructose metabolic process;;BP:phosphorylation;;CC:cytosol;;MF:fructokinase activity;;MF:kinase activity;;	K00847	E2.7.1.4, scrK	map00520;;map00500;;map01250;;map00051	Amino sugar and nucleotide sugar metabolism;;Starch and sucrose metabolism;;Biosynthesis of nucleotide sugars;;Fructose and mannose metabolism
Seita.5G391200	Seita.5G391200	XP_004970673.1 NAC domain-containing protein 90 [Setaria italica]	GO:0006355;;GO:0003677	biological_process;;molecular_function;;	BP:regulation of transcription, DNA-templated;;MF:DNA binding;;	------	------	------	------
Seita.5G013000	Seita.5G013000	XP_004967453.1 uncharacterized protein LOC101786993 isoform X1 [Setaria italica]	GO:0006367;;GO:0006164;;GO:0005673;;GO:0046872;;GO:0005524	biological_process;;biological_process;;cellular_component;;molecular_function;;molecular_function;;	BP:transcription initiation from RNA polymerase II promoter;;BP:purine nucleotide biosynthetic process;;CC:transcription factor TFIIE complex;;MF:metal ion binding;;MF:ATP binding;;	------	------	------	------
Seita.5G295800	Seita.5G295800	XP_004969749.1 protein IQ-DOMAIN 31 isoform X1 [Setaria italica]	------	------	------	------	------	------	------
Seita.3G055800	Seita.3G055800	XP_004960435.1 transcription factor MYB61 isoform X1 [Setaria italica]	GO:0006355;;GO:0005634;;GO:0000976;;GO:0003677	biological_process;;cellular_component;;molecular_function;;molecular_function;;	BP:regulation of transcription, DNA-templated;;CC:nucleus;;MF:transcription regulatory region sequence-specific DNA binding;;MF:DNA binding;;	K09422	MYBP	------	------
Seita.6G224400	Seita.6G224400	XP_004974009.1 non-specific lipid transfer protein GPI-anchored 1 [Setaria italica]	------	------	------	------	------	------	------
Seita.8G228100	Seita.8G228100	RCV39482.1 hypothetical protein SETIT_8G228100v2 [Setaria italica]	GO:0016020	cellular_component;;	CC:membrane;;	------	------	------	------
Seita.1G125200	Seita.1G125200	XP_004952229.1 7-deoxyloganetin glucosyltransferase [Setaria italica]	GO:0005737;;GO:0080043;;GO:0008194;;GO:0080044	cellular_component;;molecular_function;;molecular_function;;molecular_function;;	CC:cytoplasm;;MF:quercetin 3-O-glucosyltransferase activity;;MF:UDP-glycosyltransferase activity;;MF:quercetin 7-O-glucosyltransferase activity;;	------	------	------	------
Seita.3G113300	Seita.3G113300	XP_004960923.1 thioredoxin-like 2, chloroplastic isoform X1 [Setaria italica]	GO:0045454;;GO:0009507	biological_process;;cellular_component;;	BP:cell redox homeostasis;;CC:chloroplast;;	------	------	------	------
Seita.7G282700	Seita.7G282700	XP_004977211.1 amino acid permease 3 [Setaria italica]	GO:0006865;;GO:0003333;;GO:0016020;;GO:0005886;;GO:0015171	biological_process;;biological_process;;cellular_component;;cellular_component;;molecular_function;;	BP:amino acid transport;;BP:amino acid transmembrane transport;;CC:membrane;;CC:plasma membrane;;MF:amino acid transmembrane transporter activity;;	K24917	AAP	------	------
Seita.2G197500	Seita.2G197500	XP_004956751.1 vacuolar iron transporter 1.2 [Setaria italica]	GO:0030026;;GO:0006880;;GO:0034755;;GO:0016020;;GO:0005774;;GO:0005381;;GO:0005384	biological_process;;biological_process;;biological_process;;cellular_component;;cellular_component;;molecular_function;;molecular_function;;	BP:cellular manganese ion homeostasis;;BP:intracellular sequestering of iron ion;;BP:iron ion transmembrane transport;;CC:membrane;;CC:vacuolar membrane;;MF:iron ion transmembrane transporter activity;;MF:manganese ion transmembrane transporter activity;;	K22736	VIT	------	------
Seita.1G447000	Seita.1G447000	TKW27773.1 hypothetical protein SEVIR_3G279100v2 [Setaria viridis]	GO:0016020	cellular_component;;	CC:membrane;;	------	------	------	------
Seita.3G014700	Seita.3G014700	XP_004960061.1 protochlorophyllide reductase [Setaria italica]	GO:0015995;;GO:0015979;;GO:0009507;;GO:0016630	biological_process;;biological_process;;cellular_component;;molecular_function;;	BP:chlorophyll biosynthetic process;;BP:photosynthesis;;CC:chloroplast;;MF:protochlorophyllide reductase activity;;	K00218	por	map00860	Porphyrin metabolism
Seita.5G226500	Seita.5G226500	XP_004969166.1 ABC transporter G family member 10 [Setaria italica]	GO:0055085;;GO:0016020;;GO:0042626;;GO:0140359;;GO:0016887;;GO:0005524	biological_process;;cellular_component;;molecular_function;;molecular_function;;molecular_function;;molecular_function;;	BP:transmembrane transport;;CC:membrane;;MF:ATPase activity, coupled to transmembrane movement of substances;;MF:ABC-type transmembrane transporter activity;;MF:ATPase activity;;MF:ATP binding;;	K05681	ABCG2, CD338	map02010	ABC transporters
Seita.5G495600	Seita.5G495600	TKW28855.1 hypothetical protein SEVIR_3G356066v2 [Setaria viridis]	GO:0032196	biological_process;;	BP:transposition;;	------	------	------	------
Seita.2G263500	Seita.2G263500	XP_004957270.1 quinone-oxidoreductase QR1, chloroplastic [Setaria italica]	GO:0046872;;GO:0016491	molecular_function;;molecular_function;;	MF:metal ion binding;;MF:oxidoreductase activity;;	K00224	CEQORH	map00592	alpha-Linolenic acid metabolism
Seita.4G265000	Seita.4G265000	CAD1823229.1 unnamed protein product [Ananas comosus var. bracteatus] [Ananas comosus]	GO:0019941;;GO:0016567;;GO:0005737;;GO:0005634;;GO:0031625;;GO:0031386;;GO:0003729	biological_process;;biological_process;;cellular_component;;cellular_component;;molecular_function;;molecular_function;;molecular_function;;	BP:modification-dependent protein catabolic process;;BP:protein ubiquitination;;CC:cytoplasm;;CC:nucleus;;MF:ubiquitin protein ligase binding;;MF:protein tag;;MF:mRNA binding;;	K08770	UBC	map04120	Ubiquitin mediated proteolysis
Seita.6G015400	Seita.6G015400	XP_004972509.1 xyloglucan endotransglycosylase/hydrolase protein 8 [Setaria italica]	GO:0042546;;GO:0071555;;GO:0010411;;GO:0048046;;GO:0016762;;GO:0004553	biological_process;;biological_process;;biological_process;;cellular_component;;molecular_function;;molecular_function;;	BP:cell wall biogenesis;;BP:cell wall organization;;BP:xyloglucan metabolic process;;CC:apoplast;;MF:xylogluca;;MF:hydrolase activity, hydrolyzing O-glycosyl compounds;;	K08235	E2.4.1.207	------	------
Seita.9G004300	Seita.9G004300	XP_022678652.1 uncharacterized protein LOC101784725 isoform X2 [Setaria italica]	GO:0006515;;GO:0006508;;GO:0009536;;GO:0031011;;GO:0009368;;GO:0071339;;GO:0004176;;GO:0004252;;GO:0051117;;GO:0002151	biological_process;;biological_process;;cellular_component;;cellular_component;;cellular_component;;cellular_component;;molecular_function;;molecular_function;;molecular_function;;molecular_function;;	BP:misfolded or incompletely synthesized protein catabolic process;;BP:proteolysis;;CC:plastid;;CC:Ino80 complex;;CC:endopeptidase Clp complex;;CC:MLL1 complex;;MF:ATP-dependent peptidase activity;;MF:serine-type endopeptidase activity;;MF:ATPase binding;;MF:G-quadruplex RNA binding;;	K01358	clpP, CLPP	------	------
Seita.7G077200	Seita.7G077200	XP_034605312.1 2-oxoglutarate-dependent dioxygenase DAO-like [Setaria viridis]	GO:0016706;;GO:0046872;;GO:0051213;;GO:0016491	molecular_function;;molecular_function;;molecular_function;;molecular_function;;	MF:oxidoreductase activity, acting on paired donors, with incorporation or reduction of molecular oxygen, 2-oxoglutarate as one donor, and incorporation of one atom each of oxygen into both donors;;MF:metal ion binding;;MF:dioxygenase activity;;MF:oxidoreductase activity;;	K23947	DAO	map00380	Tryptophan metabolism
Seita.2G429800	Seita.2G429800	XP_004958673.1 phylloplanin [Setaria italica]	------	------	------	------	------	------	------
Seita.3G220900	Seita.3G220900	RCV17452.1 hypothetical protein SETIT_3G220900v2 [Setaria italica]	------	------	------	------	------	------	------
Seita.3G395400	Seita.3G395400	XP_004963235.1 WPP domain-associated protein [Setaria italica]	------	------	------	------	------	------	------
Seita.1G186300	Seita.1G186300	RCV06721.1 hypothetical protein SETIT_1G186300v2 [Setaria italica]	GO:0005743;;GO:0070469;;GO:0005747;;GO:0005758	cellular_component;;cellular_component;;cellular_component;;cellular_component;;	CC:mitochondrial inner membrane;;CC:respiratory chain;;CC:mitochondrial respiratory chain complex I;;CC:mitochondrial intermembrane space;;	K03963	NDUFB7	map00190	Oxidative phosphorylation
Seita.6G263600	Seita.6G263600	TKW09103.1 hypothetical protein SEVIR_6G070750v2 [Setaria viridis]	GO:0006623	biological_process;;	BP:protein targeting to vacuole;;	K20178	VPS8	------	------
Seita.9G186400	Seita.9G186400	XP_004982559.1 4-coumarate--CoA ligase-like 7 isoform X1 [Setaria italica]	GO:0009698;;GO:0016207;;GO:0106290;;GO:0016874	biological_process;;molecular_function;;deleted;;molecular_function;;	BP:phenylpropanoid metabolic process;;MF:4-coumarate-CoA ligase activity;;MF:old GO;;MF:ligase activity;;	K01904	4CL	map00130;;map00940	Ubiquinone and other terpenoid-quinone biosynthesis;;Phenylpropanoid biosynthesis
Seita.1G113200	Seita.1G113200	XP_004954754.2 protein canopy-1 [Setaria italica]	------	------	------	K22936	CNPY1_2	------	------
Seita.3G131100	Seita.3G131100	XP_004961086.1 probable WRKY transcription factor 57 [Setaria italica]	GO:0050896;;GO:0005634;;GO:0003700;;GO:0043565	biological_process;;cellular_component;;molecular_function;;molecular_function;;	BP:response to stimulus;;CC:nucleus;;MF:transcription factor activity, sequence-specific DNA binding;;MF:sequence-specific DNA binding;;	------	------	------	------
Seita.1G053100	Seita.1G053100	XP_022681162.1 putative disease resistance RPP13-like protein 3 [Setaria italica]	GO:0006952;;GO:0051707;;GO:0043531	biological_process;;biological_process;;molecular_function;;	BP:defense response;;BP:response to other organism;;MF:ADP binding;;	------	------	------	------
Seita.3G401800	Seita.3G401800	XP_004963291.1 malate dehydrogenase, glyoxysomal [Setaria italica]	GO:0006099;;GO:0006108;;GO:0005737;;GO:0030060	biological_process;;biological_process;;cellular_component;;molecular_function;;	BP:tricarboxylic acid cycle;;BP:malate metabolic process;;CC:cytoplasm;;MF:L-malate dehydrogenase activity;;	K00026	MDH2	map00020;;map00630;;map00620;;map00710;;map00270	Citrate cycle (TCA cycle);;Glyoxylate and dicarboxylate metabolism;;Pyruvate metabolism;;Carbon fixation in photosynthetic organisms;;Cysteine and methionine metabolism
Seita.2G213200	Seita.2G213200	XP_004956887.1 transcription factor MYB41 [Setaria italica]	GO:0003677	molecular_function;;	MF:DNA binding;;	K09422	MYBP	------	------
Seita.9G328000	Seita.9G328000	XP_004983703.1 protein NRT1/ PTR FAMILY 6.3 [Setaria italica]	GO:0006857;;GO:0010167;;GO:0055085;;GO:0016020;;GO:0022857;;GO:0015112	biological_process;;biological_process;;biological_process;;cellular_component;;molecular_function;;molecular_function;;	BP:oligopeptide transport;;BP:response to nitrate;;BP:transmembrane transport;;CC:membrane;;MF:transmembrane transporter activity;;MF:nitrate transmembrane transporter activity;;	K26549	NPF6, NRT1	------	------
Seita.9G015100	Seita.9G015100	XP_004981074.1 ubiquinone biosynthesis O-methyltransferase, mitochondrial [Setaria italica]	GO:0006744;;GO:0032259;;GO:0005739;;GO:0031314;;GO:0008425;;GO:0061542;;GO:0004395;;GO:0008689;;GO:0010420	biological_process;;biological_process;;cellular_component;;cellular_component;;molecular_function;;molecular_function;;molecular_function;;molecular_function;;molecular_function;;	BP:ubiquinone biosynthetic process;;BP:methylation;;CC:mitochondrion;;CC:extrinsic component of mitochondrial inner membrane;;MF:2-polyprenyl-6-methoxy-1,4-benzoquinone methyltransferase activity;;MF:3-demethylubiquinone-n 3-O-methyltransferase activity;;MF:hexaprenyldihydroxybenzoate methyltransferase activity;;MF:3-demethylubiquinone-9 3-O-methyltransferase activity;;MF:polyprenyldihydroxybenzo…	K00591	COQ3	map00130;;map01240	Ubiquinone and other terpenoid-quinone biosynthesis;;Biosynthesis of cofactors
Seita.8G230600	Seita.8G230600	XP_004979967.1 uncharacterized protein LOC101756449 [Setaria italica]	GO:0006952;;GO:0051707;;GO:0043531	biological_process;;biological_process;;molecular_function;;	BP:defense response;;BP:response to other organism;;MF:ADP binding;;	------	------	------	------
Seita.8G143900	Seita.8G143900	XP_004979419.1 heparan-alpha-glucosaminide N-acetyltransferase [Setaria italica]	GO:0016020	cellular_component;;	CC:membrane;;	------	------	------	------
Seita.9G051900	Seita.9G051900	RCV40419.1 hypothetical protein SETIT_9G051900v2 [Setaria italica]	------	------	------	------	------	------	------
Seita.7G123400	Seita.7G123400	XP_004975847.1 glyceraldehyde-3-phosphate dehydrogenase A, chloroplastic [Setaria italica]	GO:0009416;;GO:0006006;;GO:0019253;;GO:0009507;;GO:0004365;;GO:0051287;;GO:0050661;;GO:0016620;;GO:0047100	biological_process;;biological_process;;biological_process;;cellular_component;;molecular_function;;molecular_function;;molecular_function;;molecular_function;;molecular_function;;	BP:response to light stimulus;;BP:glucose metabolic process;;BP:reductive pentose-phosphate cycle;;CC:chloroplast;;MF:glyceraldehyde-3-phosphate dehydrogenas;;MF:NAD binding;;MF:NADP binding;;MF:oxidoreductase activity, acting on the aldehyde or oxo group of donors, NAD or NADP as acceptor;;MF:glyceraldehyde-3-phosphate dehydrogenas;;	K05298	GAPA	map00710	Carbon fixation in photosynthetic organisms
Seita.7G179000	Seita.7G179000	RCV34691.1 hypothetical protein SETIT_7G179000v2 [Setaria italica]	GO:0016616	molecular_function;;	MF:oxidoreductase activity, acting on the CH-OH group of donors, NAD or NADP as acceptor;;	K15095	E1.1.1.208	map00902	Monoterpenoid biosynthesis
Seita.3G272100	Seita.3G272100	XP_012700177.1 uncharacterized protein LOC101785493 [Setaria italica]	------	------	------	------	------	------	------
Seita.6G007700	Seita.6G007700	XP_004972443.1 pectinesterase inhibitor 28 [Setaria italica]	GO:0004857	molecular_function;;	MF:enzyme inhibitor activity;;	------	------	------	------
Seita.6G176400	Seita.6G176400	XP_012702116.1 homeobox-leucine zipper protein HOX27 [Setaria italica]	GO:0005634;;GO:0043565;;GO:0000981	cellular_component;;molecular_function;;molecular_function;;	CC:nucleus;;MF:sequence-specific DNA binding;;MF:RNA polymerase II transcription factor activity, sequence-specific DNA binding;;	K09338	HD-ZIP	------	------
Seita.8G179000	Seita.8G179000	XP_004979628.1 ankyrin repeat-containing protein At5g02620 isoform X2 [Setaria italica]	GO:0016020;;GO:0005886	cellular_component;;cellular_component;;	CC:membrane;;CC:plasma membrane;;	------	------	------	------
Seita.2G434300	Seita.2G434300	XP_004958707.1 probable inactive receptor kinase At5g58300 [Setaria italica]	GO:0016310;;GO:0016020;;GO:0005524;;GO:0004672	biological_process;;cellular_component;;molecular_function;;molecular_function;;	BP:phosphorylation;;CC:membrane;;MF:ATP binding;;MF:protein kinase activity;;	------	------	------	------
Seita.2G342400	Seita.2G342400	RCV13390.1 hypothetical protein SETIT_2G342400v2 [Setaria italica]	GO:0016310;;GO:0098542;;GO:0016020;;GO:0005886;;GO:0004672;;GO:0030246;;GO:0004674;;GO:0005524	biological_process;;biological_process;;cellular_component;;cellular_component;;molecular_function;;molecular_function;;molecular_function;;molecular_function;;	BP:phosphorylation;;BP:defense response to other organism;;CC:membrane;;CC:plasma membrane;;MF:protein kinase activity;;MF:carbohydrate binding;;MF:protein serine/threonine kinase activity;;MF:ATP binding;;	------	------	------	------
Seita.4G000900	Seita.4G000900	XP_004964252.1 plastocyanin, chloroplastic [Setaria italica]	GO:0009535;;GO:0005507;;GO:0009055	cellular_component;;molecular_function;;molecular_function;;	CC:chloroplast thylakoid membrane;;MF:copper ion binding;;MF:electron carrier activity;;	K02638	petE	map00195	Photosynthesis
Seita.8G188100	Seita.8G188100	RCV39009.1 hypothetical protein SETIT_8G188100v2 [Setaria italica]	GO:0016310;;GO:0016020;;GO:0004674;;GO:0005524;;GO:0004672	biological_process;;cellular_component;;molecular_function;;molecular_function;;molecular_function;;	BP:phosphorylation;;CC:membrane;;MF:protein serine/threonine kinase activity;;MF:ATP binding;;MF:protein kinase activity;;	------	------	------	------
Seita.4G106300	Seita.4G106300	XP_004965108.1 metalloendoproteinase 2-MMP [Setaria italica]	GO:0030574;;GO:0030198;;GO:0006508;;GO:0031012;;GO:0004222;;GO:0008270	biological_process;;biological_process;;biological_process;;cellular_component;;molecular_function;;molecular_function;;	BP:collagen catabolic process;;BP:extracellular matrix organization;;BP:proteolysis;;CC:extracellular matrix;;MF:metalloendopeptidase activity;;MF:zinc ion binding;;	------	------	------	------
Seita.3G348500	Seita.3G348500	RCV18998.1 hypothetical protein SETIT_3G348500v2 [Setaria italica]	GO:0016020	cellular_component;;	CC:membrane;;	------	------	------	------
Seita.2G425600	Seita.2G425600	XP_004958627.1 stress-related protein [Setaria italica]	------	------	------	------	------	------	------
Seita.2G320400	Seita.2G320400	XP_004957750.1 LRR receptor-like serine/threonine-protein kinase GSO1 [Setaria italica]	GO:0009755;;GO:0016310;;GO:0016020;;GO:0005886;;GO:0038023;;GO:0004672;;GO:0005524	biological_process;;biological_process;;cellular_component;;cellular_component;;molecular_function;;molecular_function;;molecular_function;;	BP:hormone-mediated signaling pathway;;BP:phosphorylation;;CC:membrane;;CC:plasma membrane;;MF:signaling receptor activity;;MF:protein kinase activity;;MF:ATP binding;;	------	------	------	------
Seita.1G263000	Seita.1G263000	XP_004953377.1 putative glycerol-3-phosphate transporter 1 [Setaria italica]	GO:0055062;;GO:0016020;;GO:0022857	biological_process;;cellular_component;;molecular_function;;	BP:phosphate ion homeostasis;;CC:membrane;;MF:transmembrane transporter activity;;	K13783	SLC37A1_2	------	------
Seita.3G298400	Seita.3G298400	XP_004962530.1 cytochrome P450 71A1 [Setaria italica]	GO:0006587;;GO:0071704;;GO:0016020;;GO:0005789;;GO:0004497;;GO:0020037;;GO:0016705;;GO:0005506	biological_process;;biological_process;;cellular_component;;cellular_component;;molecular_function;;molecular_function;;molecular_function;;molecular_function;;	BP:serotonin biosynthetic process from tryptophan;;BP:organic substance metabolic process;;CC:membrane;;CC:endoplasmic reticulum membrane;;MF:monooxygenase activity;;MF:heme binding;;MF:oxidoreductase activity, acting on paired donors, with incorporation or reduction of molecular oxygen;;MF:iron ion binding;;	K24541	CYP71P1	map00380	Tryptophan metabolism
Seita.9G478600	Seita.9G478600	XP_004985091.1 metal tolerance protein 4 [Setaria italica]	GO:0016020;;GO:0005774;;GO:0008324;;GO:0005384	cellular_component;;cellular_component;;molecular_function;;molecular_function;;	CC:membrane;;CC:vacuolar membrane;;MF:cation transmembrane transporter activity;;MF:manganese ion transmembrane transporter activity;;	------	------	------	------
Seita.6G119700	Seita.6G119700	TKW09875.1 hypothetical protein SEVIR_6G129700v2 [Setaria viridis]	------	------	------	------	------	------	------
Seita.8G149600	Seita.8G149600	XP_004979453.1 nicotianamine aminotransferase A [Setaria italica]	GO:0006572;;GO:0006520;;GO:0009058;;GO:0008483;;GO:0004838;;GO:0030170	biological_process;;biological_process;;biological_process;;molecular_function;;molecular_function;;molecular_function;;	BP:tyrosine catabolic process;;BP:cellular amino acid metabolic process;;BP:biosynthetic process;;MF:transaminase activity;;MF:L-tyrosin;;MF:pyridoxal phosphate binding;;	K00815	TAT	map00270;;map00130;;map00950;;map00360;;map00350;;map00960;;map00400	Cysteine and methionine metabolism;;Ubiquinone and other terpenoid-quinone biosynthesis;;Isoquinoline alkaloid biosynthesis;;Phenylalanine metabolism;;Tyrosine metabolism;;Tropane, piperidine and pyridine alkaloid biosynthesis;;Phenylalanine, tyrosine and tryptophan biosynthesis
Seita.1G274200	Seita.1G274200	RCV07795.1 hypothetical protein SETIT_1G274200v2 [Setaria italica]	GO:0005975;;GO:0140492;;GO:0016020;;GO:0005768;;GO:0110165;;GO:0061578;;GO:0042973	biological_process;;deleted;;cellular_component;;cellular_component;;cellular_component;;molecular_function;;molecular_function;;	BP:carbohydrate metabolic process;;BP:old GO;;CC:membrane;;CC:endosome;;CC:cellular anatomical entity;;MF:Lys63-specific deubiquitinase activity;;MF:glucan endo-1,3-beta-D-glucosidase activity;;	K11866	STAMBP, AMSH	map04144	Endocytosis
Seita.3G396300	Seita.3G396300	XP_004963240.1 uncharacterized protein LOC101752818 isoform X1 [Setaria italica]	GO:0006952;;GO:0098542;;GO:0051707;;GO:0016020;;GO:0043531;;GO:0016887	biological_process;;biological_process;;biological_process;;cellular_component;;molecular_function;;molecular_function;;	BP:defense response;;BP:defense response to other organism;;BP:response to other organism;;CC:membrane;;MF:ADP binding;;MF:ATPase activity;;	------	------	------	------
Seita.2G205400	Seita.2G205400	XP_004956824.1 uncharacterized protein LOC101782485 [Setaria italica]	------	------	------	------	------	------	------
Seita.9G177100	Seita.9G177100	XP_004982492.1 chlorophyll a-b binding protein, chloroplastic [Setaria italica]	GO:0009768;;GO:0009416;;GO:0009765;;GO:0009535;;GO:0009522;;GO:0009523;;GO:0016168	biological_process;;biological_process;;biological_process;;cellular_component;;cellular_component;;cellular_component;;molecular_function;;	BP:photosynthesis, light harvesting in photosystem I;;BP:response to light stimulus;;BP:photosynthesis, light harvesting;;CC:chloroplast thylakoid membrane;;CC:photosystem I;;CC:photosystem II;;MF:chlorophyll binding;;	K08913	LHCB2	map00196	Photosynthesis - antenna proteins
Seita.9G022000	Seita.9G022000	XP_004981146.1 50S ribosomal protein L18, chloroplastic isoform X2 [Setaria italica]	GO:0006412;;GO:0005737;;GO:0005840;;GO:1990904;;GO:0019843;;GO:0003735	biological_process;;cellular_component;;cellular_component;;cellular_component;;molecular_function;;molecular_function;;	BP:translation;;CC:cytoplasm;;CC:ribosome;;CC:ribonucleoprotein complex;;MF:rRNA binding;;MF:structural constituent of ribosome;;	K02881	RP-L18, MRPL18, rplR	map03010	Ribosome
Seita.5G231300	Seita.5G231300	XP_004969204.1 uncharacterized protein LOC101782574 [Setaria italica]	GO:0016020;;GO:0016757	cellular_component;;molecular_function;;	CC:membrane;;MF:transferase activity, transferring glycosyl groups;;	------	------	------	------
Seita.2G238400	Seita.2G238400	XP_004957082.1 E3 ubiquitin-protein ligase ATL6 [Setaria italica]	GO:0016020;;GO:0016874	cellular_component;;molecular_function;;	CC:membrane;;MF:ligase activity;;	K10664	ATL6S	------	------
Seita.5G203300	Seita.5G203300	XP_004968996.3 cysteine-rich receptor-like protein kinase 10 [Setaria italica]	GO:0016310;;GO:0016020;;GO:0004674;;GO:0005524;;GO:0004672	biological_process;;cellular_component;;molecular_function;;molecular_function;;molecular_function;;	BP:phosphorylation;;CC:membrane;;MF:protein serine/threonine kinase activity;;MF:ATP binding;;MF:protein kinase activity;;	------	------	------	------
Seita.4G041500	Seita.4G041500	XP_004964611.1 sucrose synthase 1 [Setaria italica]	GO:0005985;;GO:0051262;;GO:0010037;;GO:0010431;;GO:0034059;;GO:0016157	biological_process;;biological_process;;biological_process;;biological_process;;biological_process;;molecular_function;;	BP:sucrose metabolic process;;BP:protein tetramerization;;BP:response to carbon dioxide;;BP:seed maturation;;BP:response to anoxia;;MF:sucrose synthase activity;;	K00695	SUS	map00500	Starch and sucrose metabolism
Seita.2G041300	Seita.2G041300	XP_004955524.1 probable carboxylesterase 15 [Setaria italica]	GO:0016787	molecular_function;;	MF:hydrolase activity;;	------	------	------	------
Seita.9G125400	Seita.9G125400	XP_004982055.1 beta-glucosidase 7 isoform X1 [Setaria italica]	GO:0005975;;GO:0047701;;GO:0080079;;GO:0080083;;GO:0047668;;GO:0004567;;GO:0008422;;GO:0050224;;GO:0004565;;GO:0033907;;GO:0042803;;GO:0042973	biological_process;;molecular_function;;molecular_function;;molecular_function;;molecular_function;;molecular_function;;molecular_function;;molecular_function;;molecular_function;;molecular_function;;molecular_function;;molecular_function;;	BP:carbohydrate metabolic process;;MF:beta-L-arabinosidase activity;;MF:cellobiose glucosidase activity;;MF:beta-gentiobiose beta-glucosidase activity;;MF:amygdalin beta-glucosidase activity;;MF:beta-mannosidase activity;;MF:beta-glucosidase activity;;MF:prunasin beta-glucosidase activity;;MF:beta-galactosidase activity;;MF:beta-D-fucosidase activity;;MF:protein homodimerization activity;;MF:gluc…	K05350	bglB	map00460;;map00500;;map00999	Cyanoamino acid metabolism;;Starch and sucrose metabolism;;Biosynthesis of various plant secondary metabolites
Seita.5G471000	Seita.5G471000	XP_004971455.1 dnaJ protein P58IPK homolog B [Setaria italica]	GO:0044794;;GO:0009579;;GO:0009536;;GO:0005788;;GO:0005783	biological_process;;cellular_component;;cellular_component;;cellular_component;;cellular_component;;	BP:positive regulation by host of viral process;;CC:thylakoid;;CC:plastid;;CC:endoplasmic reticulum lumen;;CC:endoplasmic reticulum;;	K09523	DNAJC3	map04141	Protein processing in endoplasmic reticulum
Seita.5G551600	Seita.5G551600	-	GO:0016310;;GO:0016020;;GO:0004674;;GO:0005524	biological_process;;cellular_component;;molecular_function;;molecular_function;;	BP:phosphorylation;;CC:membrane;;MF:protein serine/threonine kinase activity;;MF:ATP binding;;	------	------	------	------
Seita.2G187200	Seita.2G187200	XP_004956674.1 heavy metal-associated isoprenylated plant protein 23 [Setaria italica]	GO:0050896;;GO:0046872	biological_process;;molecular_function;;	BP:response to stimulus;;MF:metal ion binding;;	------	------	------	------
Seita.2G330800	Seita.2G330800	RCV13233.1 hypothetical protein SETIT_2G330800v2 [Setaria italica]	GO:0006099;;GO:0006807;;GO:0006101;;GO:0043436;;GO:0005829;;GO:0005739;;GO:0051539;;GO:0030350;;GO:0016836;;GO:0047780;;GO:0003994;;GO:0046872;;GO:0051536	biological_process;;biological_process;;biological_process;;biological_process;;cellular_component;;cellular_component;;molecular_function;;molecular_function;;molecular_function;;molecular_function;;molecular_function;;molecular_function;;molecular_function;;	BP:tricarboxylic acid cycle;;BP:nitrogen compound metabolic process;;BP:citrate metabolic process;;BP:oxoacid metabolic process;;CC:cytosol;;CC:mitochondrion;;MF:4 iron, 4 sulfur cluster binding;;MF:iron-responsive element binding;;MF:hydro-lyase activity;;MF:citrate dehydratase activity;;MF:aconitate hydratase activity;;MF:metal ion binding;;MF:iron-sulfur cluster binding;;	K01681	ACO, acnA	map00020;;map00630	Citrate cycle (TCA cycle);;Glyoxylate and dicarboxylate metabolism
Seita.2G517700	Seita.2G517700	XP_034583466.1 uncharacterized protein LOC117846414 [Setaria viridis]	------	------	------	------	------	------	------
Seita.7G287300	Seita.7G287300	XP_022683725.1 uncharacterized protein LOC101756428 [Setaria italica]	GO:0007166;;GO:0016020;;GO:0005524;;GO:0004672	biological_process;;cellular_component;;molecular_function;;molecular_function;;	BP:cell surface receptor signaling pathway;;CC:membrane;;MF:ATP binding;;MF:protein kinase activity;;	------	------	------	------
Seita.9G074400	Seita.9G074400	XP_004981603.1 cytochrome c oxidase subunit 6a, mitochondrial [Setaria italica]	GO:0006123;;GO:0005751;;GO:0030234	biological_process;;cellular_component;;molecular_function;;	BP:mitochondrial electron transport, cytochrome c to oxygen;;CC:mitochondrial respiratory chain complex IV;;MF:enzyme regulator activity;;	K02266	COX6A	map00190	Oxidative phosphorylation
Seita.5G487800	Seita.5G487800	XP_034596902.1 zinc finger CCCH domain-containing protein 2-like [Setaria viridis]	GO:0010150;;GO:0009867;;GO:0005634;;GO:0046872	biological_process;;biological_process;;cellular_component;;molecular_function;;	BP:leaf senescence;;BP:jasmonic acid mediated signaling pathway;;CC:nucleus;;MF:metal ion binding;;	------	------	------	------
Seita.5G567600	Seita.5G567600	TKW18612.1 LOW QUALITY PROTEIN: hypothetical protein SEVIR_5G442600v2 [Setaria viridis]	------	------	------	------	------	------	------
Seita.1G119100	Seita.1G119100	RCV05891.1 hypothetical protein SETIT_1G119100v2 [Setaria italica]	GO:0015074;;GO:0006508;;GO:0003964;;GO:0004190;;GO:0003676	biological_process;;biological_process;;molecular_function;;molecular_function;;molecular_function;;	BP:DNA integration;;BP:proteolysis;;MF:RNA-directed DNA polymerase activity;;MF:aspartic-type endopeptidase activity;;MF:nucleic acid binding;;	------	------	------	------
Seita.7G362700	Seita.7G362700	GJN27775.1 hypothetical protein PR202_gb15825 [Eleusine coracana subsp. coracana] [Eleusine coracana]	GO:0009873;;GO:0006351;;GO:0005634;;GO:0003700;;GO:0003677	biological_process;;biological_process;;cellular_component;;molecular_function;;molecular_function;;	BP:ethylene-activated signaling pathway;;BP:transcription, DNA-templated;;CC:nucleus;;MF:transcription factor activity, sequence-specific DNA binding;;MF:DNA binding;;	------	------	------	------
Seita.7G301600	Seita.7G301600	XP_022684325.1 probable chalcone--flavonone isomerase 3 [Setaria italica]	GO:0016872	molecular_function;;	MF:intramolecular lyase activity;;	K01859	E5.5.1.6	map00941	Flavonoid biosynthesis
Seita.4G130200	Seita.4G130200	RCV21322.1 hypothetical protein SETIT_4G130200v2 [Setaria italica]	GO:0016310;;GO:0042742;;GO:0002229;;GO:0016020;;GO:0005886;;GO:0030246;;GO:0004675;;GO:0004672;;GO:0005524	biological_process;;biological_process;;biological_process;;cellular_component;;cellular_component;;molecular_function;;molecular_function;;molecular_function;;molecular_function;;	BP:phosphorylation;;BP:defense response to bacterium;;BP:defense response to oomycetes;;CC:membrane;;CC:plasma membrane;;MF:carbohydrate binding;;MF:transmembrane receptor protein serine/threonine kinase activity;;MF:protein kinase activity;;MF:ATP binding;;	------	------	------	------
Seita.1G330400	Seita.1G330400	XP_004954019.2 galactoside 2-alpha-L-fucosyltransferase [Setaria italica]	GO:0042546;;GO:0009969;;GO:0071555;;GO:0032580;;GO:0008107;;GO:0008417	biological_process;;biological_process;;biological_process;;cellular_component;;molecular_function;;molecular_function;;	BP:cell wall biogenesis;;BP:xyloglucan biosynthetic process;;BP:cell wall organization;;CC:Golgi cisterna membrane;;MF:galactoside 2-alpha-L-fucosyltransferase activity;;MF:fucosyltransferase activity;;	K13681	FUT	------	------
Seita.5G035200	Seita.5G035200	XP_022681989.1 germin-like protein 1-1 [Setaria italica]	GO:0010497;;GO:2000280;;GO:0048046;;GO:0009506;;GO:0030145	biological_process;;biological_process;;cellular_component;;cellular_component;;molecular_function;;	BP:plasmodesmata-mediated intercellular transport;;BP:regulation of root development;;CC:apoplast;;CC:plasmodesma;;MF:manganese ion binding;;	------	------	------	------
Seita.8G012800	Seita.8G012800	XP_004978524.1 probable WRKY transcription factor 64 [Setaria italica]	GO:0050896;;GO:0005634;;GO:0003700;;GO:0043565	biological_process;;cellular_component;;molecular_function;;molecular_function;;	BP:response to stimulus;;CC:nucleus;;MF:transcription factor activity, sequence-specific DNA binding;;MF:sequence-specific DNA binding;;	------	------	------	------
Seita.4G037500	Seita.4G037500	RCV20207.1 hypothetical protein SETIT_4G037500v2 [Setaria italica]	------	------	------	------	------	------	------
Seita.2G090600	Seita.2G090600	XP_004955846.1 zinc transporter 8 [Setaria italica]	GO:0071577;;GO:0005886;;GO:0005385	biological_process;;cellular_component;;molecular_function;;	BP:zinc II ion transmembrane transport;;CC:plasma membrane;;MF:zinc ion transmembrane transporter activity;;	K14709	SLC39A1_2_3, ZIP1_2_3	------	------
Seita.4G071200	Seita.4G071200	XP_004964824.1 O-glucosyltransferase rumi homolog isoform X1 [Setaria italica]	------	------	------	------	------	------	------
Seita.1G324800	Seita.1G324800	RCV08418.1 hypothetical protein SETIT_1G324800v2 [Setaria italica]	GO:0003677	molecular_function;;	MF:DNA binding;;	K09422	MYBP	------	------
Seita.5G197400	Seita.5G197400	RRT66887.1 hypothetical protein B296_00034128, partial [Ensete ventricosum]	GO:0097428;;GO:0016226;;GO:0005739;;GO:0051539;;GO:0051536;;GO:0005506	biological_process;;biological_process;;cellular_component;;molecular_function;;molecular_function;;molecular_function;;	BP:protein maturation by iron-sulfur cluster transfer;;BP:iron-sulfur cluster assembly;;CC:mitochondrion;;MF:4 iron, 4 sulfur cluster binding;;MF:iron-sulfur cluster binding;;MF:iron ion binding;;	K22074	NFU1, HIRIP5	------	------
Seita.5G202700	Seita.5G202700	XP_004968974.1 cysteine-rich receptor-like protein kinase 6 [Setaria italica]	GO:0016310;;GO:0016020;;GO:0005886;;GO:0004674;;GO:0004672;;GO:0005524	biological_process;;cellular_component;;cellular_component;;molecular_function;;molecular_function;;molecular_function;;	BP:phosphorylation;;CC:membrane;;CC:plasma membrane;;MF:protein serine/threonine kinase activity;;MF:protein kinase activity;;MF:ATP binding;;	------	------	------	------
Seita.9G265800	Seita.9G265800	XP_004983201.1 type I inositol polyphosphate 5-phosphatase 4 [Setaria italica]	GO:0046856;;GO:0034485;;GO:0004439;;GO:0004445	biological_process;;molecular_function;;molecular_function;;molecular_function;;	BP:phosphatidylinositol dephosphorylation;;MF:phosphatidylinositol-3,4,5-trisphosphate 5-phosphatase activity;;MF:phosphatidylinositol-4,5-bisphosphate 5-phosphatase activity;;MF:inositol-polyphosphate 5-phosphatase activity;;	------	------	------	------
Seita.7G399100	Seita.7G399100	-	------	------	------	------	------	------	------
Seita.4G175800	Seita.4G175800	XP_004965559.1 CBL-interacting protein kinase 25 [Setaria italica]	GO:0016310;;GO:0007165;;GO:0016020;;GO:0004674;;GO:0004672;;GO:0005524;;GO:0106310	biological_process;;biological_process;;cellular_component;;molecular_function;;molecular_function;;molecular_function;;deleted;;	BP:phosphorylation;;BP:signal transduction;;CC:membrane;;MF:protein serine/threonine kinase activity;;MF:protein kinase activity;;MF:ATP binding;;MF:old GO;;	------	------	------	------
Seita.4G164400	Seita.4G164400	XP_004965488.1 ubiquitin-conjugating enzyme E2 5B [Setaria italica]	GO:0016740;;GO:0005524	molecular_function;;molecular_function;;	MF:transferase activity;;MF:ATP binding;;	K06689	UBE2D, UBC4, UBC5	map03083;;map04120;;map04141	Polycomb repressive complex;;Ubiquitin mediated proteolysis;;Protein processing in endoplasmic reticulum
Seita.7G282000	Seita.7G282000	RCV35970.1 hypothetical protein SETIT_7G282000v2 [Setaria italica]	------	------	------	------	------	------	------
Seita.7G333700	Seita.7G333700	XP_004977648.1 probable phytol kinase 2, chloroplastic [Setaria italica]	GO:0016310;;GO:0031969;;GO:0016301	biological_process;;cellular_component;;molecular_function;;	BP:phosphorylation;;CC:chloroplast membrane;;MF:kinase activity;;	K15892	FOLK	map00900	Terpenoid backbone biosynthesis
Seita.4G166500	Seita.4G166500	RCV21798.1 hypothetical protein SETIT_4G166500v2 [Setaria italica]	GO:0016020;;GO:0016788	cellular_component;;molecular_function;;	CC:membrane;;MF:hydrolase activity, acting on ester bonds;;	------	------	------	------
Seita.6G237200	Seita.6G237200	XP_004974123.1 probable inactive purple acid phosphatase 2 [Setaria italica]	GO:0016020;;GO:0046872;;GO:0003993	cellular_component;;molecular_function;;molecular_function;;	CC:membrane;;MF:metal ion binding;;MF:acid phosphatase activity;;	K22390	ACP7	------	------
Seita.1G300100	Seita.1G300100	XP_004953726.1 GPI-anchored protein LLG1 isoform X2 [Setaria italica]	GO:0016020	cellular_component;;	CC:membrane;;	------	------	------	------
Seita.5G458200	Seita.5G458200	XP_004971314.1 probably inactive leucine-rich repeat receptor-like protein kinase At3g28040 [Setaria italica]	GO:0016310;;GO:0016020;;GO:0005886;;GO:0005524;;GO:0004672	biological_process;;cellular_component;;cellular_component;;molecular_function;;molecular_function;;	BP:phosphorylation;;CC:membrane;;CC:plasma membrane;;MF:ATP binding;;MF:protein kinase activity;;	------	------	------	------
Seita.9G654000	Seita.9G654000	XP_034571791.1 S-norcoclaurine synthase 1-like [Setaria viridis]	GO:0046872;;GO:0016491	molecular_function;;molecular_function;;	MF:metal ion binding;;MF:oxidoreductase activity;;	------	------	------	------
Seita.5G380200	Seita.5G380200	XP_004970564.1 uncharacterized protein LOC101771906 [Setaria italica]	------	------	------	------	------	------	------
Seita.2G334300	Seita.2G334300	RCV13281.1 hypothetical protein SETIT_2G334300v2 [Setaria italica]	------	------	------	------	------	------	------
Seita.5G040000	Seita.5G040000	XP_022682799.1 probable protein S-acyltransferase 4 [Setaria italica]	GO:0016020;;GO:0019706;;GO:0016409	cellular_component;;molecular_function;;molecular_function;;	CC:membrane;;MF:protein-cysteine S-palmitoyltransferase activity;;MF:palmitoyltransferase activity;;	------	------	------	------
Seita.9G444500	Seita.9G444500	RCV45319.1 hypothetical protein SETIT_9G444500v2 [Setaria italica]	------	------	------	------	------	------	------
Seita.2G131300	Seita.2G131300	XP_004956187.1 ERI1 exoribonuclease 2 [Setaria italica]	GO:0000467;;GO:0003676;;GO:0000175	biological_process;;molecular_function;;molecular_function;;	BP:exonucleolytic trimming to generate mature 3'-end of 5.8S rRNA from tricistronic rRNA transcrip;;MF:nucleic acid binding;;MF:3'-5'-exoribonuclease activity;;	K18417	ERI2	------	------
Seita.5G189700	Seita.5G189700	RCV25739.1 hypothetical protein SETIT_5G189700v2 [Setaria italica]	GO:0055085;;GO:0016020;;GO:0042626;;GO:0140359;;GO:0016887;;GO:0005524	biological_process;;cellular_component;;molecular_function;;molecular_function;;molecular_function;;molecular_function;;	BP:transmembrane transport;;CC:membrane;;MF:ATPase activity, coupled to transmembrane movement of substances;;MF:ABC-type transmembrane transporter activity;;MF:ATPase activity;;MF:ATP binding;;	K05658	ABCB1, CD243	map02010	ABC transporters
Seita.3G180800	Seita.3G180800	XP_004961508.1 uncharacterized protein LOC101753218 [Setaria italica]	------	------	------	------	------	------	------
Seita.3G318100	Seita.3G318100	RCV18639.1 hypothetical protein SETIT_3G318100v2 [Setaria italica]	GO:0016310;;GO:0007166;;GO:0016020;;GO:0005886;;GO:0030247;;GO:0004674;;GO:0005509;;GO:0004672;;GO:0005524	biological_process;;biological_process;;cellular_component;;cellular_component;;molecular_function;;molecular_function;;molecular_function;;molecular_function;;molecular_function;;	BP:phosphorylation;;BP:cell surface receptor signaling pathway;;CC:membrane;;CC:plasma membrane;;MF:polysaccharide binding;;MF:protein serine/threonine kinase activity;;MF:calcium ion binding;;MF:protein kinase activity;;MF:ATP binding;;	------	------	------	------
Seita.6G067600	Seita.6G067600	XP_004974456.2 aromatic-L-amino-acid decarboxylase [Setaria italica]	GO:0006520;;GO:0005737;;GO:0016831;;GO:0030170	biological_process;;cellular_component;;molecular_function;;molecular_function;;	BP:cellular amino acid metabolic process;;CC:cytoplasm;;MF:carboxy-lyase activity;;MF:pyridoxal phosphate binding;;	K01593	DDC, TDC	map00965;;map00901;;map00950;;map00360;;map00350;;map00380	Betalain biosynthesis;;Indole alkaloid biosynthesis;;Isoquinoline alkaloid biosynthesis;;Phenylalanine metabolism;;Tyrosine metabolism;;Tryptophan metabolism
Seita.5G390900	Seita.5G390900	XP_004970668.1 uncharacterized protein LOC101777882 [Setaria italica]	------	------	------	------	------	------	------
Seita.8G064500	Seita.8G064500	RCV37457.1 hypothetical protein SETIT_8G064500v2 [Setaria italica]	GO:0006952;;GO:0051707;;GO:0043531	biological_process;;biological_process;;molecular_function;;	BP:defense response;;BP:response to other organism;;MF:ADP binding;;	K13457	RPM1, RPS3	map04626	Plant-pathogen interaction
Seita.1G180500	Seita.1G180500	XP_004952640.1 uncharacterized protein LOC101778974 [Setaria italica]	GO:0016787	molecular_function;;	MF:hydrolase activity;;	------	------	------	------
Seita.8G088900	Seita.8G088900	XP_004979043.1 disease resistance protein RPM1 [Setaria italica]	GO:0016310;;GO:0006952;;GO:0051707;;GO:0016020;;GO:0043531;;GO:0004672;;GO:0005524	biological_process;;biological_process;;biological_process;;cellular_component;;molecular_function;;molecular_function;;molecular_function;;	BP:phosphorylation;;BP:defense response;;BP:response to other organism;;CC:membrane;;MF:ADP binding;;MF:protein kinase activity;;MF:ATP binding;;	K13457	RPM1, RPS3	map04626	Plant-pathogen interaction
Seita.2G168000	Seita.2G168000	XP_004956507.1 glucose-1-phosphate adenylyltransferase small subunit 1, chloroplastic/amyloplastic [Setaria italica]	GO:0005978;;GO:0019252;;GO:0009507;;GO:0008878;;GO:0005524	biological_process;;biological_process;;cellular_component;;molecular_function;;molecular_function;;	BP:glycogen biosynthetic process;;BP:starch biosynthetic process;;CC:chloroplast;;MF:glucose-1-phosphate adenylyltransferase activity;;MF:ATP binding;;	K00975	glgC	map00520;;map00500;;map01250	Amino sugar and nucleotide sugar metabolism;;Starch and sucrose metabolism;;Biosynthesis of nucleotide sugars
Seita.9G436300	Seita.9G436300	XP_004984894.1 uncharacterized protein LOC101754474 [Setaria italica]	------	------	------	------	------	------	------
Seita.1G145500	Seita.1G145500	RCV06215.1 hypothetical protein SETIT_1G145500v2 [Setaria italica]	GO:0006310;;GO:0000723;;GO:0006281;;GO:0016787;;GO:0016887;;GO:0003678;;GO:0005524	biological_process;;biological_process;;biological_process;;molecular_function;;molecular_function;;molecular_function;;molecular_function;;	BP:DNA recombination;;BP:telomere maintenance;;BP:DNA repair;;MF:hydrolase activity;;MF:ATPase activity;;MF:DNA helicase activity;;MF:ATP binding;;	------	------	------	------
Seita.6G228200	Seita.6G228200	XP_022683186.1 uncharacterized protein LOC101779118 [Setaria italica]	------	------	------	------	------	------	------
Seita.5G023200	Seita.5G023200	XP_004967527.1 phospholipase D zeta 1 isoform X1 [Setaria italica]	GO:0009395;;GO:0006654;;GO:0016042;;GO:0005886;;GO:0070290;;GO:0004630	biological_process;;biological_process;;biological_process;;cellular_component;;molecular_function;;molecular_function;;	BP:phospholipid catabolic process;;BP:phosphatidic acid biosynthetic process;;BP:lipid catabolic process;;CC:plasma membrane;;MF:N-acylphosphatidylethanolamine-specific phospholipase D activity;;MF:phospholipase D activity;;	K01115	PLD1_2	map00565;;map00564;;map04144	Ether lipid metabolism;;Glycerophospholipid metabolism;;Endocytosis
Seita.9G481400	Seita.9G481400	RCV45792.1 hypothetical protein SETIT_9G481400v2 [Setaria italica]	GO:0016020	cellular_component;;	CC:membrane;;	------	------	------	------
Seita.5G194600	Seita.5G194600	XP_004968917.1 methylesterase 7 [Setaria italica]	GO:0009694;;GO:0009696;;GO:0080032;;GO:0080031;;GO:0080030	biological_process;;biological_process;;molecular_function;;molecular_function;;molecular_function;;	BP:jasmonic acid metabolic process;;BP:salicylic acid metabolic process;;MF:methyl jasmonate esterase activity;;MF:methyl salicylate esterase activity;;MF:methyl indole-3-acetate esterase activity;;	------	------	------	------
Seita.7G331500	Seita.7G331500	XP_004977623.1 protein trichome birefringence-like 34 [Setaria italica]	GO:1990937;;GO:0000139;;GO:0005794;;GO:1990538;;GO:0016413	biological_process;;cellular_component;;cellular_component;;molecular_function;;molecular_function;;	BP:xylan acetylation;;CC:Golgi membrane;;CC:Golgi apparatus;;MF:xylan O-acetyltransferase activity;;MF:O-acetyltransferase activity;;	------	------	------	------
Seita.3G116800	Seita.3G116800	XP_004960955.1 phospholipid-transporting ATPase 10 [Setaria italica]	GO:0045332;;GO:0015914;;GO:0016020;;GO:0005886;;GO:0140326;;GO:0000287;;GO:0016887;;GO:0005524	biological_process;;biological_process;;cellular_component;;cellular_component;;molecular_function;;molecular_function;;molecular_function;;molecular_function;;	BP:phospholipid translocation;;BP:phospholipid transport;;CC:membrane;;CC:plasma membrane;;MF:ATPase-coupled intramembrane lipid transporter activity;;MF:magnesium ion binding;;MF:ATPase activity;;MF:ATP binding;;	K01530	E7.6.2.1	------	------
Seita.5G420000	Seita.5G420000	XP_004970967.1 uncharacterized protein LOC101756929 [Setaria italica]	GO:0006679;;GO:0006665;;GO:0016020;;GO:0016757;;GO:0102769;;GO:0008120	biological_process;;biological_process;;cellular_component;;molecular_function;;molecular_function;;molecular_function;;	BP:glucosylceramide biosynthetic process;;BP:sphingolipid metabolic process;;CC:membrane;;MF:transferase activity, transferring glycosyl groups;;MF:dihydroceramide glucosyltransferase activity;;MF:ceramide glucosyltransferase activity;;	------	------	------	------
Seita.3G171800	Seita.3G171800	XP_004961434.1 zinc finger CCCH domain-containing protein 37 [Setaria italica]	GO:0046872	molecular_function;;	MF:metal ion binding;;	------	------	------	------
Seita.8G342700	Seita.8G342700	XP_022685456.1 uncharacterized protein LOC111258454 [Setaria italica]	GO:0006508;;GO:0016020;;GO:0008234	biological_process;;cellular_component;;molecular_function;;	BP:proteolysis;;CC:membrane;;MF:cysteine-type peptidase activity;;	------	------	------	------
Seita.1G038600	Seita.1G038600	RCV04902.1 hypothetical protein SETIT_1G038600v2 [Setaria italica]	------	------	------	------	------	------	------
Seita.8G130900	Seita.8G130900	XP_022684651.1 uncharacterized protein LOC101761062 isoform X1 [Setaria italica]	GO:0006611;;GO:0005049	biological_process;;molecular_function;;	BP:protein export from nucleus;;MF:nuclear export signal receptor activity;;	------	------	------	------
Seita.1G353500	Seita.1G353500	XP_004954248.1 uncharacterized protein LOC101759919 isoform X2 [Setaria italica]	GO:0016020	cellular_component;;	CC:membrane;;	------	------	------	------
Seita.1G136600	Seita.1G136600	XP_004952313.1 reticulon-like protein B17 [Setaria italica]	GO:0005789	cellular_component;;	CC:endoplasmic reticulum membrane;;	------	------	------	------
Seita.2G006500	Seita.2G006500	XP_022679613.1 cysteine-rich receptor-like protein kinase 10 [Setaria italica]	GO:0016310;;GO:0016020;;GO:0005886;;GO:0004674;;GO:0004672;;GO:0005524	biological_process;;cellular_component;;cellular_component;;molecular_function;;molecular_function;;molecular_function;;	BP:phosphorylation;;CC:membrane;;CC:plasma membrane;;MF:protein serine/threonine kinase activity;;MF:protein kinase activity;;MF:ATP binding;;	------	------	------	------
Seita.6G030400	Seita.6G030400	RCV29667.1 hypothetical protein SETIT_6G030400v2 [Setaria italica]	GO:0006952;;GO:0051707;;GO:0043531	biological_process;;biological_process;;molecular_function;;	BP:defense response;;BP:response to other organism;;MF:ADP binding;;	------	------	------	------
Seita.4G264400	Seita.4G264400	RCV22994.1 hypothetical protein SETIT_4G264400v2 [Setaria italica]	------	------	------	------	------	------	------
Seita.5G570300	Seita.5G570300	-	GO:0005509	molecular_function;;	MF:calcium ion binding;;	K13448	CML	map04626	Plant-pathogen interaction
Seita.7G260400	Seita.7G260400	XP_004977017.2 pEARLI1-like lipid transfer protein 3 [Setaria italica]	------	------	------	------	------	------	------
Seita.3G071500	Seita.3G071500	XP_004960589.1 polygalacturonase inhibitor [Setaria italica]	------	------	------	------	------	------	------
Seita.2G125600	Seita.2G125600	RCV10644.1 hypothetical protein SETIT_2G125600v2 [Setaria italica]	------	------	------	------	------	------	------
Seita.7G392700	Seita.7G392700	TKW06266.1 hypothetical protein SEVIR_7G231700v2 [Setaria viridis]	GO:0032436;;GO:0016567;;GO:0006511;;GO:0005737;;GO:0000151;;GO:0031624;;GO:0004842;;GO:0008270;;GO:0061630	biological_process;;biological_process;;biological_process;;cellular_component;;cellular_component;;molecular_function;;molecular_function;;molecular_function;;molecular_function;;	BP:positive regulation of proteasomal ubiquitin-dependent protein catabolic process;;BP:protein ubiquitination;;BP:ubiquitin-dependent protein catabolic process;;CC:cytoplasm;;CC:ubiquitin ligase complex;;MF:ubiquitin conjugating enzyme binding;;MF:ubiquitin-protein transferase activity;;MF:zinc ion binding;;MF:ubiquitin protein ligase activity;;	K11971	RNF14, ARA54	------	------
Seita.3G273700	Seita.3G273700	XP_004962342.2 mevalonate kinase [Setaria italica]	GO:0016126;;GO:0016310;;GO:0008299;;GO:0019287;;GO:0005737;;GO:0005829;;GO:0004496;;GO:0005524	biological_process;;biological_process;;biological_process;;biological_process;;cellular_component;;cellular_component;;molecular_function;;molecular_function;;	BP:sterol biosynthetic process;;BP:phosphorylation;;BP:isoprenoid biosynthetic process;;BP:isopentenyl diphosphate biosynthetic process, mevalonate pathway;;CC:cytoplasm;;CC:cytosol;;MF:mevalonate kinase activity;;MF:ATP binding;;	K00869	MVK, mvaK1	map04146;;map00900	Peroxisome;;Terpenoid backbone biosynthesis
Seita.6G005500	Seita.6G005500	XP_004972424.1 uncharacterized protein LOC101786091 [Setaria italica]	------	------	------	------	------	------	------
Seita.3G202900	Seita.3G202900	XP_004961732.1 probable inactive receptor kinase At5g58300 [Setaria italica]	GO:0016310;;GO:0016020;;GO:0005524;;GO:0004672	biological_process;;cellular_component;;molecular_function;;molecular_function;;	BP:phosphorylation;;CC:membrane;;MF:ATP binding;;MF:protein kinase activity;;	------	------	------	------
Seita.1G058300	Seita.1G058300	XP_004951639.1 uncharacterized protein LOC101773399 isoform X1 [Setaria italica]	GO:0019441;;GO:0005576;;GO:0004061	biological_process;;cellular_component;;molecular_function;;	BP:tryptophan catabolic process to kynurenine;;CC:extracellular region;;MF:arylformamidase activity;;	------	------	------	------
Seita.3G286100	Seita.3G286100	RCV18263.1 hypothetical protein SETIT_3G286100v2 [Setaria italica]	------	------	------	------	------	------	------
Seita.2G061600	Seita.2G061600	XP_004955692.1 uncharacterized protein LOC101784911 [Setaria italica]	------	------	------	------	------	------	------
Seita.7G035700	Seita.7G035700	RCV32848.1 hypothetical protein SETIT_7G035700v2 [Setaria italica]	GO:0080188;;GO:0140658;;GO:0005634;;GO:0008757;;GO:0004386;;GO:0005524	biological_process;;deleted;;cellular_component;;molecular_function;;molecular_function;;molecular_function;;	BP:RNA-directed DNA methylation;;BP:old GO;;CC:nucleus;;MF:S-adenosylmethionine-dependent methyltransferase activity;;MF:helicase activity;;MF:ATP binding;;	------	------	------	------
Seita.6G037500	Seita.6G037500	XP_004972676.1 germin-like protein 8-7 [Setaria italica]	GO:0048046;;GO:0030145	cellular_component;;molecular_function;;	CC:apoplast;;MF:manganese ion binding;;	------	------	------	------
Seita.2G108900	Seita.2G108900	XP_004955991.1 palmitoyl-acyl carrier protein thioesterase, chloroplastic [Setaria italica]	GO:0006633;;GO:0009507;;GO:0000036;;GO:0016297	biological_process;;cellular_component;;molecular_function;;molecular_function;;	BP:fatty acid biosynthetic process;;CC:chloroplast;;MF:ACP phosphopantetheine attachment site binding involved in fatty acid biosynthetic process;;MF:acyl-[acyl-carrier-protein] hydrolase activity;;	K10781	FATB	map00061	Fatty acid biosynthesis
Seita.1G112900	Seita.1G112900	XP_004952122.1 peptidyl-prolyl cis-trans isomerase FKBP18, chloroplastic isoform X2 [Setaria italica]	GO:0003755	molecular_function;;	MF:peptidyl-prolyl cis-trans isomerase activity;;	K01802	E5.2.1.8	------	------
Seita.2G216300	Seita.2G216300	XP_004956906.1 auxin-responsive protein SAUR72 [Setaria italica]	GO:0009733	biological_process;;	BP:response to auxin;;	------	------	------	------
Seita.8G058300	Seita.8G058300	XP_004978863.1 MLO-like protein 4 [Setaria italica]	GO:0006952;;GO:0009607;;GO:0016020;;GO:0005516	biological_process;;biological_process;;cellular_component;;molecular_function;;	BP:defense response;;BP:response to biotic stimulus;;CC:membrane;;MF:calmodulin binding;;	K08472	MLO	------	------
Seita.1G132500	Seita.1G132500	RCV06051.1 hypothetical protein SETIT_1G132500v2 [Setaria italica]	GO:0071704;;GO:0016020;;GO:0004497;;GO:0016705;;GO:0020037;;GO:0005506	biological_process;;cellular_component;;molecular_function;;molecular_function;;molecular_function;;molecular_function;;	BP:organic substance metabolic process;;CC:membrane;;MF:monooxygenase activity;;MF:oxidoreductase activity, acting on paired donors, with incorporation or reduction of molecular oxygen;;MF:heme binding;;MF:iron ion binding;;	------	------	------	------
Seita.9G201700	Seita.9G201700	TKV93045.1 hypothetical protein SEVIR_9G250500v2 [Setaria viridis]	------	------	------	------	------	------	------
Seita.4G139200	Seita.4G139200	-	GO:0016020	cellular_component;;	CC:membrane;;	------	------	------	------
Seita.5G181800	Seita.5G181800	RCV26281.1 hypothetical protein SETIT_5G232900v2 [Setaria italica]	GO:0006508;;GO:0043488;;GO:1990247;;GO:0008234	biological_process;;biological_process;;molecular_function;;molecular_function;;	BP:proteolysis;;BP:regulation of mRNA stability;;MF:N6-methyladenosine-containing RNA binding;;MF:cysteine-type peptidase activity;;	K20102	YTHDF	------	------
Seita.9G039100	Seita.9G039100	RCV40268.1 hypothetical protein SETIT_9G039100v2 [Setaria italica]	GO:0006555;;GO:0035999;;GO:0009086;;GO:0106312;;GO:0004489;;GO:0071949	biological_process;;biological_process;;biological_process;;deleted;;molecular_function;;molecular_function;;	BP:methionine metabolic process;;BP:tetrahydrofolate interconversion;;BP:methionine biosynthetic process;;BP:old GO;;MF:methylenetetrahydrofolate reductas;;MF:FAD binding;;	K00297	metF, MTHFR	map00670	One carbon pool by folate
Seita.8G246300	Seita.8G246300	XP_004980036.1 calcineurin B-like protein 6 isoform X1 [Setaria italica]	GO:0019722;;GO:0016020;;GO:0019900;;GO:0005509	biological_process;;cellular_component;;molecular_function;;molecular_function;;	BP:calcium-mediated signaling;;CC:membrane;;MF:kinase binding;;MF:calcium ion binding;;	K06268	PPP3R, CNB	------	------
Seita.2G184900	Seita.2G184900	XP_012698983.1 uncharacterized protein LOC105913708 [Setaria italica]	GO:0008270;;GO:0003676	molecular_function;;molecular_function;;	MF:zinc ion binding;;MF:nucleic acid binding;;	------	------	------	------
Seita.3G368000	Seita.3G368000	XP_004963008.1 putative disease resistance protein RGA3 isoform X2 [Setaria italica]	GO:0006952;;GO:0051707;;GO:0016020;;GO:0043531	biological_process;;biological_process;;cellular_component;;molecular_function;;	BP:defense response;;BP:response to other organism;;CC:membrane;;MF:ADP binding;;	------	------	------	------
Seita.5G324500	Seita.5G324500	XP_004970018.1 phosphoenolpyruvate carboxylase, housekeeping isozyme [Setaria italica]	GO:0048366;;GO:0006099;;GO:0015977;;GO:0015979;;GO:0005737;;GO:0005829;;GO:0008964	biological_process;;biological_process;;biological_process;;biological_process;;cellular_component;;cellular_component;;molecular_function;;	BP:leaf development;;BP:tricarboxylic acid cycle;;BP:carbon fixation;;BP:photosynthesis;;CC:cytoplasm;;CC:cytosol;;MF:phosphoenolpyruvate carboxylase activity;;	K01595	ppc	map00620;;map00710	Pyruvate metabolism;;Carbon fixation in photosynthetic organisms
Seita.6G135900	Seita.6G135900	XP_004973367.1 ABC transporter A family member 2 [Setaria italica]	GO:0006869;;GO:0043231;;GO:0016020;;GO:0005319;;GO:0042626;;GO:0140359;;GO:0016887;;GO:0005524	biological_process;;cellular_component;;cellular_component;;molecular_function;;molecular_function;;molecular_function;;molecular_function;;molecular_function;;	BP:lipid transport;;CC:intracellular membrane-bounded organelle;;CC:membrane;;MF:lipid transporter activity;;MF:ATPase activity, coupled to transmembrane movement of substances;;MF:ABC-type transmembrane transporter activity;;MF:ATPase activity;;MF:ATP binding;;	------	------	------	------
Seita.4G127100	Seita.4G127100	XP_004965253.1 UDP-glycosyltransferase 708A6 [Setaria italica]	GO:0016020;;GO:0008194	cellular_component;;molecular_function;;	CC:membrane;;MF:UDP-glycosyltransferase activity;;	K23154	CGT	------	------
Seita.8G345400	Seita.8G345400	RLN07584.1 uncharacterized protein C2845_PM11G16670 [Panicum miliaceum]	------	------	------	------	------	------	------
Seita.8G119400	Seita.8G119400	RCV38152.1 LOW QUALITY PROTEIN: hypothetical protein SETIT_8G119400v2 [Setaria italica]	------	------	------	------	------	------	------
Seita.5G359600	Seita.5G359600	XP_004970371.1 transmembrane protein 56-B [Setaria italica]	GO:0055088;;GO:0016020;;GO:0005783	biological_process;;cellular_component;;cellular_component;;	BP:lipid homeostasis;;CC:membrane;;CC:endoplasmic reticulum;;	------	------	------	------
Seita.9G225300	Seita.9G225300	XP_004982893.1 tyrosine--tRNA ligase, chloroplastic/mitochondrial [Setaria italica]	GO:0006437;;GO:0048608;;GO:0009791;;GO:0009793;;GO:0043039;;GO:0005829;;GO:0005739;;GO:0009507;;GO:0003723;;GO:0004831;;GO:0005524	biological_process;;biological_process;;biological_process;;biological_process;;biological_process;;cellular_component;;cellular_component;;cellular_component;;molecular_function;;molecular_function;;molecular_function;;	BP:tyrosyl-tRNA aminoacylation;;BP:reproductive structure development;;BP:post-embryonic development;;BP:embryo development ending in seed dormancy;;BP:tRNA aminoacylation;;CC:cytosol;;CC:mitochondrion;;CC:chloroplast;;MF:RNA binding;;MF:tyrosine-tRNA ligase activity;;MF:ATP binding;;	K01866	YARS, tyrS	map00970	Aminoacyl-tRNA biosynthesis
Seita.5G418400	Seita.5G418400	XP_004970955.1 protein NRT1/ PTR FAMILY 8.1 isoform X1 [Setaria italica]	GO:0006857;;GO:0055085;;GO:0016020;;GO:0022857	biological_process;;biological_process;;cellular_component;;molecular_function;;	BP:oligopeptide transport;;BP:transmembrane transport;;CC:membrane;;MF:transmembrane transporter activity;;	K14638	SLC15A3_4, PHT, NPF8	------	------
Seita.4G275400	Seita.4G275400	RCV23148.1 hypothetical protein SETIT_4G275400v2 [Setaria italica]	------	------	------	------	------	------	------
Seita.7G112600	Seita.7G112600	XP_004975742.1 3-oxoacyl-[acyl-carrier-protein] synthase I, chloroplastic [Setaria italica]	GO:0006633;;GO:0005739;;GO:0004315	biological_process;;cellular_component;;molecular_function;;	BP:fatty acid biosynthetic process;;CC:mitochondrion;;MF:3-oxoacyl-[acyl-carrier-protein] synthase activity;;	K09458	fabF, OXSM, CEM1	map00780;;map00061;;map01240	Biotin metabolism;;Fatty acid biosynthesis;;Biosynthesis of cofactors
Seita.5G543600	Seita.5G543600	XP_004982634.1 U3 small nucleolar RNA-associated protein 25 isoform X2 [Setaria italica]	GO:0046872	molecular_function;;	MF:metal ion binding;;	------	------	------	------
Seita.5G422900	Seita.5G422900	RCV28694.1 hypothetical protein SETIT_5G422900v2 [Setaria italica]	------	------	------	------	------	------	------
Seita.5G049200	Seita.5G049200	XP_004967742.1 protein SRC2 [Setaria italica]	GO:0006952;;GO:0016020	biological_process;;cellular_component;;	BP:defense response;;CC:membrane;;	------	------	------	------
Seita.5G539200	Seita.5G539200	-	GO:0006546;;GO:0005739;;GO:0004375	biological_process;;cellular_component;;molecular_function;;	BP:glycine catabolic process;;CC:mitochondrion;;MF:glycine dehydrogenas;;	------	------	------	------
Seita.5G355700	Seita.5G355700	XP_004970321.2 pathogenesis-related protein [Setaria italica]	GO:0006952	biological_process;;	BP:defense response;;	------	------	------	------
Seita.1G292500	Seita.1G292500	XP_004953646.1 uncharacterized protein LOC101766682 [Setaria italica]	GO:0010274	biological_process;;	BP:hydrotropism;;	------	------	------	------
Seita.4G354700	Seita.4G354700	XP_004965608.1 uncharacterized protein LOC101765807 [Setaria italica]	------	------	------	------	------	------	------
Seita.4G142900	Seita.4G142900	RCV21479.1 hypothetical protein SETIT_4G142900v2 [Setaria italica]	GO:0006397;;GO:0005737;;GO:0003729	biological_process;;cellular_component;;molecular_function;;	BP:mRNA processing;;CC:cytoplasm;;MF:mRNA binding;;	------	------	------	------
Seita.7G332500	Seita.7G332500	RCV36623.1 hypothetical protein SETIT_7G332500v2 [Setaria italica]	GO:0046872;;GO:0003729	molecular_function;;molecular_function;;	MF:metal ion binding;;MF:mRNA binding;;	------	------	------	------
Seita.9G526900	Seita.9G526900	XP_004985573.1 major facilitator superfamily domain-containing protein 12 [Setaria italica]	GO:0071702;;GO:0008643;;GO:0016020;;GO:0015293	biological_process;;biological_process;;cellular_component;;molecular_function;;	BP:organic substance transport;;BP:carbohydrate transport;;CC:membrane;;MF:symporter activity;;	------	------	------	------
Seita.1G046200	Seita.1G046200	XP_004954664.1 pentatricopeptide repeat-containing protein At3g02490, mitochondrial [Setaria italica]	GO:0008380	biological_process;;	BP:RNA splicing;;	------	------	------	------
Seita.7G263700	Seita.7G263700	XP_004977045.1 uncharacterized protein LOC101775064 [Setaria italica]	GO:0016853	molecular_function;;	MF:isomerase activity;;	------	------	------	------
Seita.1G342900	Seita.1G342900	XP_004954147.1 uncharacterized protein LOC101754780 [Setaria italica]	------	------	------	------	------	------	------
Seita.7G061500	Seita.7G061500	XP_004975340.1 wall-associated receptor kinase 2 [Setaria italica]	GO:0016310;;GO:0007166;;GO:0016020;;GO:0030247;;GO:0004674;;GO:0005509;;GO:0004672;;GO:0005524	biological_process;;biological_process;;cellular_component;;molecular_function;;molecular_function;;molecular_function;;molecular_function;;molecular_function;;	BP:phosphorylation;;BP:cell surface receptor signaling pathway;;CC:membrane;;MF:polysaccharide binding;;MF:protein serine/threonine kinase activity;;MF:calcium ion binding;;MF:protein kinase activity;;MF:ATP binding;;	------	------	------	------
Seita.7G114700	Seita.7G114700	XP_022683702.1 non-functional NADPH-dependent codeinone reductase 2 isoform X1 [Setaria italica]	GO:0005829;;GO:0004032;;GO:0016616	cellular_component;;molecular_function;;molecular_function;;	CC:cytosol;;MF:aldito;;MF:oxidoreductase activity, acting on the CH-OH group of donors, NAD or NADP as acceptor;;	K22374	DMAS1	map00999	Biosynthesis of various plant secondary metabolites
Seita.3G178900	Seita.3G178900	XP_004961502.2 O-methyltransferase ZRP4 [Setaria italica]	GO:0032259;;GO:0019438;;GO:0008757;;GO:0046983;;GO:0008171	biological_process;;biological_process;;molecular_function;;molecular_function;;molecular_function;;	BP:methylation;;BP:aromatic compound biosynthetic process;;MF:S-adenosylmethionine-dependent methyltransferase activity;;MF:protein dimerization activity;;MF:O-methyltransferase activity;;	------	------	------	------
Seita.3G223000	Seita.3G223000	RCV17476.1 hypothetical protein SETIT_3G223000v2 [Setaria italica]	GO:0016747	molecular_function;;	MF:transferase activity, transferring acyl groups other than amino-acyl groups;;	------	------	------	------
Seita.7G275800	Seita.7G275800	XP_004977145.1 probable protein phosphatase 2C 77 [Setaria italica]	GO:0017018;;GO:0046872;;GO:0004722	molecular_function;;molecular_function;;molecular_function;;	MF:myosin phosphatase activity;;MF:metal ion binding;;MF:protein serine/threonine phosphatase activity;;	K17506	PPM1L, PP2CE	------	------
Seita.5G285400	Seita.5G285400	XP_004969661.1 salicylate carboxymethyltransferase [Setaria italica]	GO:1901601;;GO:0032259;;GO:0008757	biological_process;;biological_process;;molecular_function;;	BP:strigolactone biosynthetic process;;BP:methylation;;MF:S-adenosylmethionine-dependent methyltransferase activity;;	------	------	------	------
Seita.8G087400	Seita.8G087400	RCV37743.1 hypothetical protein SETIT_8G087400v2 [Setaria italica]	------	------	------	------	------	------	------
Seita.7G258700	Seita.7G258700	XP_004977001.1 ABC transporter B family member 19 [Setaria italica]	GO:0055085;;GO:0016020;;GO:0042626;;GO:0140359;;GO:0016887;;GO:0005524	biological_process;;cellular_component;;molecular_function;;molecular_function;;molecular_function;;molecular_function;;	BP:transmembrane transport;;CC:membrane;;MF:ATPase activity, coupled to transmembrane movement of substances;;MF:ABC-type transmembrane transporter activity;;MF:ATPase activity;;MF:ATP binding;;	K05658	ABCB1, CD243	map02010	ABC transporters
Seita.9G112800	Seita.9G112800	XP_004981945.1 probable histone H2AXa [Setaria italica]	GO:0005634;;GO:0000786;;GO:0030527;;GO:0046982;;GO:0003677	cellular_component;;cellular_component;;molecular_function;;molecular_function;;molecular_function;;	CC:nucleus;;CC:nucleosome;;MF:structural constituent of chromatin;;MF:protein heterodimerization activity;;MF:DNA binding;;	K11251	H2A	map03082	ATP-dependent chromatin remodeling
Seita.5G103000	Seita.5G103000	RCV24652.1 hypothetical protein SETIT_5G103000v2 [Setaria italica]	GO:0006952;;GO:0051707;;GO:0043531	biological_process;;biological_process;;molecular_function;;	BP:defense response;;BP:response to other organism;;MF:ADP binding;;	------	------	------	------
Seita.2G040500	Seita.2G040500	RCV09574.1 hypothetical protein SETIT_2G040500v2 [Setaria italica]	GO:0016020	cellular_component;;	CC:membrane;;	------	------	------	------
Seita.4G309400	Seita.4G309400	-	GO:0043227	cellular_component;;	CC:membrane-bounded organelle;;	------	------	------	------
Seita.1G170700	Seita.1G170700	XP_004952566.1 auxin-responsive protein SAUR41 [Setaria italica]	GO:0009733	biological_process;;	BP:response to auxin;;	K14488	SAUR	map04075	Plant hormone signal transduction
Seita.9G488700	Seita.9G488700	RCV45878.1 hypothetical protein SETIT_9G488700v2 [Setaria italica]	GO:0016020;;GO:0015145;;GO:0015293	cellular_component;;molecular_function;;molecular_function;;	CC:membrane;;MF:monosaccharide transmembrane transporter activity;;MF:symporter activity;;	K24193	STP	------	------
Seita.2G024900	Seita.2G024900	XP_004955413.1 pathogenesis-related protein 1 [Setaria italica]	GO:0009607;;GO:0005576;;GO:0005615	biological_process;;cellular_component;;cellular_component;;	BP:response to biotic stimulus;;CC:extracellular region;;CC:extracellular space;;	K13449	PR1	map04016;;map04626;;map04075	MAPK signaling pathway - plant;;Plant-pathogen interaction;;Plant hormone signal transduction
Seita.8G165400	Seita.8G165400	XP_004979564.1 uncharacterized protein LOC101761845 [Setaria italica]	------	------	------	------	------	------	------
Seita.5G249200	Seita.5G249200	RCV26486.1 hypothetical protein SETIT_5G249200v2 [Setaria italica]	------	------	------	------	------	------	------
Seita.8G276500	Seita.8G276500	XP_034578675.1 uncharacterized protein LOC117842366 isoform X1 [Setaria viridis]	GO:0015074;;GO:0006508;;GO:0004190;;GO:0008270;;GO:0003676;;GO:0003964	biological_process;;biological_process;;molecular_function;;molecular_function;;molecular_function;;molecular_function;;	BP:DNA integration;;BP:proteolysis;;MF:aspartic-type endopeptidase activity;;MF:zinc ion binding;;MF:nucleic acid binding;;MF:RNA-directed DNA polymerase activity;;	------	------	------	------
Seita.1G116600	Seita.1G116600	XP_004952149.1 WAT1-related protein At5g64700 [Setaria italica]	GO:0016020;;GO:0022857	cellular_component;;molecular_function;;	CC:membrane;;MF:transmembrane transporter activity;;	------	------	------	------
Seita.2G180200	Seita.2G180200	XP_004956618.1 delta(8)-fatty-acid desaturase 2 [Setaria italica]	GO:0006629;;GO:0016020;;GO:0016717;;GO:0016491	biological_process;;cellular_component;;molecular_function;;molecular_function;;	BP:lipid metabolic process;;CC:membrane;;MF:oxidoreductase activity, acting on paired donors, with oxidation of a pair of donors resulting in the reduction of molecular oxygen to two molecules of water;;MF:oxidoreductase activity;;	K21737	ACET6, DES6	------	------
Seita.4G022900	Seita.4G022900	XP_004964444.1 protein EXORDIUM-like 3 [Setaria italica]	GO:0005615	cellular_component;;	CC:extracellular space;;	------	------	------	------
Seita.3G157100	Seita.3G157100	RCV16678.1 hypothetical protein SETIT_3G157100v2 [Setaria italica]	GO:0016310;;GO:0016020;;GO:0030247;;GO:0004674;;GO:0004672;;GO:0005524	biological_process;;cellular_component;;molecular_function;;molecular_function;;molecular_function;;molecular_function;;	BP:phosphorylation;;CC:membrane;;MF:polysaccharide binding;;MF:protein serine/threonine kinase activity;;MF:protein kinase activity;;MF:ATP binding;;	------	------	------	------
Seita.4G279900	Seita.4G279900	XP_004966446.1 probable serine/threonine-protein kinase PBL19 [Setaria italica]	GO:0016310;;GO:0004674;;GO:0005524	biological_process;;molecular_function;;molecular_function;;	BP:phosphorylation;;MF:protein serine/threonine kinase activity;;MF:ATP binding;;	------	------	------	------
Seita.9G495600	Seita.9G495600	XP_004985248.1 uncharacterized protein At5g01610 [Setaria italica]	------	------	------	------	------	------	------
Seita.7G005000	Seita.7G005000	XP_004974967.1 uncharacterized protein LOC101770615 [Setaria italica]	------	------	------	------	------	------	------
Seita.5G360800	Seita.5G360800	XP_004970381.1 probable inactive receptor kinase At5g58300 [Setaria italica]	GO:0016310;;GO:0016020;;GO:0005524;;GO:0004672	biological_process;;cellular_component;;molecular_function;;molecular_function;;	BP:phosphorylation;;CC:membrane;;MF:ATP binding;;MF:protein kinase activity;;	------	------	------	------
Seita.8G249700	Seita.8G249700	XP_004980076.1 glucan endo-1,3-beta-glucosidase [Setaria italica]	GO:0005975;;GO:0004553;;GO:0042973	biological_process;;molecular_function;;molecular_function;;	BP:carbohydrate metabolic process;;MF:hydrolase activity, hydrolyzing O-glycosyl compounds;;MF:glucan endo-1,3-beta-D-glucosidase activity;;	------	------	------	------
Seita.4G295500	Seita.4G295500	XP_034589825.1 uncharacterized protein LOC117852019 [Setaria viridis]	------	------	------	------	------	------	------
Seita.8G040500	Seita.8G040500	XP_022685333.1 uncharacterized protein LOC111258368 [Setaria italica]	GO:0016020;;GO:0030246	cellular_component;;molecular_function;;	CC:membrane;;MF:carbohydrate binding;;	------	------	------	------
Seita.1G332000	Seita.1G332000	RCV08505.1 hypothetical protein SETIT_1G332000v2 [Setaria italica]	GO:0006629;;GO:0004806	biological_process;;molecular_function;;	BP:lipid metabolic process;;MF:triglyceride lipase activity;;	------	------	------	------
Seita.7G085400	Seita.7G085400	XP_004975510.1 desiccation-related protein PCC13-62 [Setaria italica]	------	------	------	------	------	------	------
Seita.9G039000	Seita.9G039000	XP_004981293.1 50S ribosomal protein L17, chloroplastic [Setaria italica]	GO:0006412;;GO:0022625;;GO:1990904;;GO:0005840;;GO:0003735	biological_process;;cellular_component;;cellular_component;;cellular_component;;molecular_function;;	BP:translation;;CC:cytosolic large ribosomal subunit;;CC:ribonucleoprotein complex;;CC:ribosome;;MF:structural constituent of ribosome;;	K02879	RP-L17, MRPL17, rplQ	map03010	Ribosome
Seita.5G158000	Seita.5G158000	RCV25333.1 hypothetical protein SETIT_5G158000v2 [Setaria italica]	GO:0006508;;GO:0016020;;GO:0004185	biological_process;;cellular_component;;molecular_function;;	BP:proteolysis;;CC:membrane;;MF:serine-type carboxypeptidase activity;;	K16297	SCPL-II	------	------
Seita.2G342700	Seita.2G342700	XP_004957937.1 beta-amylase [Setaria italica]	GO:0000272;;GO:0016161;;GO:0102229	biological_process;;molecular_function;;molecular_function;;	BP:polysaccharide catabolic process;;MF:beta-amylase activity;;MF:amylopectin maltohydrolase activity;;	K01177	E3.2.1.2	map00500	Starch and sucrose metabolism
Seita.2G555600	Seita.2G555600	XP_004951785.1 L10-interacting MYB domain-containing protein-like [Setaria italica]	------	------	------	------	------	------	------
Seita.5G124100	Seita.5G124100	XP_004968393.1 boron transporter 4 [Setaria italica]	GO:0006820;;GO:0016020;;GO:0005452	biological_process;;cellular_component;;molecular_function;;	BP:anion transport;;CC:membrane;;MF:inorganic anion exchanger activity;;	K24194	BOR	------	------
Seita.7G270100	Seita.7G270100	XP_004977097.1 Golgi apparatus membrane protein-like protein ECHIDNA [Setaria italica]	GO:0009306;;GO:0016192;;GO:0000139	biological_process;;biological_process;;cellular_component;;	BP:protein secretion;;BP:vesicle-mediated transport;;CC:Golgi membrane;;	K26752	TVP23	------	------
Seita.5G386800	Seita.5G386800	XP_004970623.1 isoflavone 2'-hydroxylase [Setaria italica]	GO:0071704;;GO:0016020;;GO:0004497;;GO:0016705;;GO:0020037;;GO:0005506	biological_process;;cellular_component;;molecular_function;;molecular_function;;molecular_function;;molecular_function;;	BP:organic substance metabolic process;;CC:membrane;;MF:monooxygenase activity;;MF:oxidoreductase activity, acting on paired donors, with incorporation or reduction of molecular oxygen;;MF:heme binding;;MF:iron ion binding;;	------	------	------	------
Seita.9G641500	Seita.9G641500	RLN11669.1 hypothetical protein C2845_PM09G11180 [Panicum miliaceum]	GO:0008483	molecular_function;;	MF:transaminase activity;;	------	------	------	------
Seita.8G242000	Seita.8G242000	RCV39666.1 hypothetical protein SETIT_8G242000v2 [Setaria italica]	GO:0016020	cellular_component;;	CC:membrane;;	------	------	------	------
Seita.1G090800	Seita.1G090800	XP_004951919.1 L-arabinokinase [Setaria italica]	GO:0006012;;GO:0044238;;GO:0071704;;GO:0016310;;GO:0005829;;GO:0009702;;GO:0016301;;GO:0004335;;GO:0005524	biological_process;;biological_process;;biological_process;;biological_process;;cellular_component;;molecular_function;;molecular_function;;molecular_function;;molecular_function;;	BP:galactose metabolic process;;BP:primary metabolic process;;BP:organic substance metabolic process;;BP:phosphorylation;;CC:cytosol;;MF:L-arabinokinase activity;;MF:kinase activity;;MF:galactokinase activity;;MF:ATP binding;;	K12446	E2.7.1.46	map00520;;map01250	Amino sugar and nucleotide sugar metabolism;;Biosynthesis of nucleotide sugars
Seita.4G105400	Seita.4G105400	XP_004965101.1 U-box domain-containing protein 39 [Setaria italica]	GO:0016567;;GO:0004842	biological_process;;molecular_function;;	BP:protein ubiquitination;;MF:ubiquitin-protein transferase activity;;	------	------	------	------
Seita.7G134000	Seita.7G134000	XP_004975935.1 probably inactive leucine-rich repeat receptor-like protein kinase At5g06940 [Setaria italica]	GO:0016310;;GO:0016020;;GO:0005886;;GO:0005524;;GO:0004672	biological_process;;cellular_component;;cellular_component;;molecular_function;;molecular_function;;	BP:phosphorylation;;CC:membrane;;CC:plasma membrane;;MF:ATP binding;;MF:protein kinase activity;;	------	------	------	------
Seita.6G140300	Seita.6G140300	XP_022683560.1 uncharacterized protein LOC111257743 [Setaria italica]	GO:0016020;;GO:0046872	cellular_component;;molecular_function;;	CC:membrane;;MF:metal ion binding;;	------	------	------	------
Seita.2G038200	Seita.2G038200	XP_034581648.1 fasciclin-like arabinogalactan protein 15 [Setaria viridis]	------	------	------	------	------	------	------
Seita.3G020700	Seita.3G020700	XP_004960124.1 probable adenylate kinase 6, chloroplastic [Setaria italica]	GO:0016310;;GO:0005737;;GO:0005739;;GO:0005524;;GO:0004017	biological_process;;cellular_component;;cellular_component;;molecular_function;;molecular_function;;	BP:phosphorylation;;CC:cytoplasm;;CC:mitochondrion;;MF:ATP binding;;MF:adenylate kinase activity;;	K00939	adk, AK	map00730;;map01232;;map00230;;map01240	Thiamine metabolism;;Nucleotide metabolism;;Purine metabolism;;Biosynthesis of cofactors
Seita.5G459500	Seita.5G459500	XP_004971322.1 EP1-like glycoprotein 2 [Setaria italica]	GO:0016310;;GO:0051707;;GO:0016020;;GO:0003723;;GO:0016301	biological_process;;biological_process;;cellular_component;;molecular_function;;molecular_function;;	BP:phosphorylation;;BP:response to other organism;;CC:membrane;;MF:RNA binding;;MF:kinase activity;;	------	------	------	------
Seita.2G095900	Seita.2G095900	XP_004955887.1 uncharacterized protein LOC101762366 [Setaria italica]	GO:0005975;;GO:0006887;;GO:0071704;;GO:0006152;;GO:0000145;;GO:0016787;;GO:0003824;;GO:0005546;;GO:0004650;;GO:0008270;;GO:0047974	biological_process;;biological_process;;biological_process;;biological_process;;cellular_component;;molecular_function;;molecular_function;;molecular_function;;molecular_function;;molecular_function;;molecular_function;;	BP:carbohydrate metabolic process;;BP:exocytosis;;BP:organic substance metabolic process;;BP:purine nucleoside catabolic process;;CC:exocyst;;MF:hydrolase activity;;MF:catalytic activity;;MF:phosphatidylinositol-4,5-bisphosphate binding;;MF:polygalacturonase activity;;MF:zinc ion binding;;MF:guanosine deaminase activity;;	------	------	------	------
Seita.5G408000	Seita.5G408000	XP_012701660.1 protein AUXIN-REGULATED GENE INVOLVED IN ORGAN SIZE [Setaria italica]	GO:0009725;;GO:0046622;;GO:0005737;;GO:0016020;;GO:0005634	biological_process;;biological_process;;cellular_component;;cellular_component;;cellular_component;;	BP:response to hormone;;BP:positive regulation of organ growth;;CC:cytoplasm;;CC:membrane;;CC:nucleus;;	------	------	------	------
Seita.5G225700	Seita.5G225700	RCV26188.1 hypothetical protein SETIT_5G225700v2 [Setaria italica]	GO:0016829	molecular_function;;	MF:lyase activity;;	------	------	------	------
Seita.2G009900	Seita.2G009900	XP_004958854.1 uncharacterized protein LOC101777793 isoform X1 [Setaria italica]	GO:0005794	cellular_component;;	CC:Golgi apparatus;;	------	------	------	------
Seita.5G000000	Seita.5G000000	XP_012701709.1 1-aminocyclopropane-1-carboxylate oxidase 1 [Setaria italica]	GO:0005777;;GO:0016706;;GO:0046872;;GO:0051213;;GO:0016491	cellular_component;;molecular_function;;molecular_function;;molecular_function;;molecular_function;;	CC:peroxisome;;MF:oxidoreductase activity, acting on paired donors, with incorporation or reduction of molecular oxygen, 2-oxoglutarate as one donor, and incorporation of one atom each of oxygen into both donors;;MF:metal ion binding;;MF:dioxygenase activity;;MF:oxidoreductase activity;;	------	------	------	------
Seita.4G127700	Seita.4G127700	XP_004965256.1 protein kinase G11A [Setaria italica]	GO:0016310;;GO:0005737;;GO:0005634;;GO:0005886;;GO:0004674;;GO:0004672;;GO:0005524	biological_process;;cellular_component;;cellular_component;;cellular_component;;molecular_function;;molecular_function;;molecular_function;;	BP:phosphorylation;;CC:cytoplasm;;CC:nucleus;;CC:plasma membrane;;MF:protein serine/threonine kinase activity;;MF:protein kinase activity;;MF:ATP binding;;	K08286	E2.7.11.-	------	------
Seita.5G346400	Seita.5G346400	TKW12660.1 hypothetical protein SEVIR_5G050200v2 [Setaria viridis]	GO:0016020	cellular_component;;	CC:membrane;;	------	------	------	------
Seita.6G129200	Seita.6G129200	XP_004973319.1 uncharacterized protein LOC101754247 [Setaria italica]	------	------	------	------	------	------	------
Seita.7G323500	Seita.7G323500	RCV36496.1 hypothetical protein SETIT_7G323500v2 [Setaria italica]	------	------	------	------	------	------	------
Seita.5G557400	Seita.5G557400	TKW17860.1 hypothetical protein SEVIR_5G395900v2 [Setaria viridis]	GO:0016747	molecular_function;;	MF:transferase activity, transferring acyl groups other than amino-acyl groups;;	------	------	------	------
Seita.7G020600	Seita.7G020600	XP_004975067.1 probable RNA-dependent RNA polymerase 3 isoform X3 [Setaria italica]	GO:0031047;;GO:0003968;;GO:0003723	biological_process;;molecular_function;;molecular_function;;	BP:gene silencing by RNA;;MF:RNA-directed RNA polymerase activity;;MF:RNA binding;;	K11699	RDR, RDRP	------	------
Seita.3G315100	Seita.3G315100	RCV18608.1 hypothetical protein SETIT_3G315100v2 [Setaria italica]	GO:0016310;;GO:0016020;;GO:0005524;;GO:0004672	biological_process;;cellular_component;;molecular_function;;molecular_function;;	BP:phosphorylation;;CC:membrane;;MF:ATP binding;;MF:protein kinase activity;;	------	------	------	------
Seita.6G181700	Seita.6G181700	XP_004973673.1 ethylene-responsive transcription factor ERF109 [Setaria italica]	GO:0009873;;GO:0006351;;GO:0005634;;GO:0003700;;GO:0003677	biological_process;;biological_process;;cellular_component;;molecular_function;;molecular_function;;	BP:ethylene-activated signaling pathway;;BP:transcription, DNA-templated;;CC:nucleus;;MF:transcription factor activity, sequence-specific DNA binding;;MF:DNA binding;;	------	------	------	------
Seita.9G352900	Seita.9G352900	XP_004983911.1 cysteine proteinase inhibitor 8 [Setaria italica]	GO:0004869	molecular_function;;	MF:cysteine-type endopeptidase inhibitor activity;;	------	------	------	------
Seita.4G036000	Seita.4G036000	XP_004964559.1 uncharacterized protein LOC101773090 [Setaria italica]	GO:0016020	cellular_component;;	CC:membrane;;	------	------	------	------
Seita.5G019200	Seita.5G019200	RCV23593.1 hypothetical protein SETIT_5G019200v2 [Setaria italica]	------	------	------	------	------	------	------
Seita.2G527800	Seita.2G527800	-	GO:0048367;;GO:0048364	biological_process;;biological_process;;	BP:shoot system development;;BP:root development;;	------	------	------	------
Seita.2G012800	Seita.2G012800	XP_034580507.1 uncharacterized protein LOC117843873 [Setaria viridis]	GO:0016020;;GO:0016787	cellular_component;;molecular_function;;	CC:membrane;;MF:hydrolase activity;;	------	------	------	------
Seita.2G439000	Seita.2G439000	RCV14598.1 hypothetical protein SETIT_2G439000v2 [Setaria italica]	GO:0005509	molecular_function;;	MF:calcium ion binding;;	------	------	------	------
Seita.2G169300	Seita.2G169300	XP_022679665.1 putative disease resistance protein RGA4 [Setaria italica]	GO:0006952;;GO:0051707;;GO:0043531	biological_process;;biological_process;;molecular_function;;	BP:defense response;;BP:response to other organism;;MF:ADP binding;;	------	------	------	------
Seita.8G345300	Seita.8G345300	XP_014753206.1 uncharacterized protein LOC100820963 isoform X1 [Brachypodium distachyon]	------	------	------	------	------	------	------
Seita.1G054800	Seita.1G054800	XP_004951614.1 amino acid transporter AVT6A [Setaria italica]	GO:0003333;;GO:0006865;;GO:0005886;;GO:0015179	biological_process;;biological_process;;cellular_component;;molecular_function;;	BP:amino acid transmembrane transport;;BP:amino acid transport;;CC:plasma membrane;;MF:L-amino acid transmembrane transporter activity;;	K14207	SLC38A2, SNAT2	------	------
Seita.9G544400	Seita.9G544400	RCV46603.1 hypothetical protein SETIT_9G544400v2 [Setaria italica]	GO:0046872	molecular_function;;	MF:metal ion binding;;	------	------	------	------
Seita.5G067300	Seita.5G067300	XP_004967909.1 non-specific phospholipase C6 [Setaria italica]	GO:0016020;;GO:0016788	cellular_component;;molecular_function;;	CC:membrane;;MF:hydrolase activity, acting on ester bonds;;	K01114	plc	map00565;;map00564;;map00562	Ether lipid metabolism;;Glycerophospholipid metabolism;;Inositol phosphate metabolism
Seita.2G262000	Seita.2G262000	RCV12346.1 hypothetical protein SETIT_2G262000v2 [Setaria italica]	GO:0032196;;GO:0043531	biological_process;;molecular_function;;	BP:transposition;;MF:ADP binding;;	------	------	------	------
Seita.4G383600	Seita.4G383600	-	------	------	------	------	------	------	------
Seita.9G626200	Seita.9G626200	XP_022678714.1 zinc finger BED domain-containing protein RICESLEEPER 3-like isoform X1 [Setaria italica]	GO:0046983;;GO:0003677	molecular_function;;molecular_function;;	MF:protein dimerization activity;;MF:DNA binding;;	------	------	------	------
Seita.1G404800	Seita.1G404800	XP_017604436.1 PREDICTED: succinyl-CoA ligase [ADP-forming] subunit beta, mitochondrial [Gossypium arboreum]	GO:0005737;;GO:0080043;;GO:0008194;;GO:0080044	cellular_component;;molecular_function;;molecular_function;;molecular_function;;	CC:cytoplasm;;MF:quercetin 3-O-glucosyltransferase activity;;MF:UDP-glycosyltransferase activity;;MF:quercetin 7-O-glucosyltransferase activity;;	K13691	SGT1	------	------
Seita.4G282300	Seita.4G282300	XP_004966476.1 aspartyl protease family protein 1 [Setaria italica]	GO:0006508;;GO:0004190	biological_process;;molecular_function;;	BP:proteolysis;;MF:aspartic-type endopeptidase activity;;	------	------	------	------
Seita.5G040300	Seita.5G040300	XP_004967681.1 probable peptide/nitrate transporter At3g43790 isoform X1 [Setaria italica]	GO:0016020;;GO:0022857	cellular_component;;molecular_function;;	CC:membrane;;MF:transmembrane transporter activity;;	------	------	------	------
Seita.4G085500	Seita.4G085500	XP_004964928.1 kinesin-like protein KIN-7D, chloroplastic isoform X1 [Setaria italica]	GO:0007018;;GO:0005871;;GO:0005874;;GO:0008017;;GO:0003777;;GO:0016887;;GO:0005524	biological_process;;cellular_component;;cellular_component;;molecular_function;;molecular_function;;molecular_function;;molecular_function;;	BP:microtubule-based movement;;CC:kinesin complex;;CC:microtubule;;MF:microtubule binding;;MF:microtubule motor activity;;MF:ATPase activity;;MF:ATP binding;;	K11498	CENPE, KIF10	map04814	Motor proteins
Seita.2G445200	Seita.2G445200	RCV14697.1 hypothetical protein SETIT_2G445200v2 [Setaria italica]	GO:0034398;;GO:0006606;;GO:0000973;;GO:0015031;;GO:0051028;;GO:0006405;;GO:0005643;;GO:0044614;;GO:0017056;;GO:0008139;;GO:0003723	biological_process;;biological_process;;biological_process;;biological_process;;biological_process;;biological_process;;cellular_component;;cellular_component;;molecular_function;;molecular_function;;molecular_function;;	BP:telomere tethering at nuclear periphery;;BP:protein import into nucleus;;BP:posttranscriptional tethering of RNA polymerase II gene DNA at nuclear periphery;;BP:protein transport;;BP:mRNA transport;;BP:RNA export from nucleus;;CC:nuclear pore;;CC:nuclear pore cytoplasmic filaments;;MF:structural constituent of nuclear pore;;MF:nuclear localization sequence binding;;MF:RNA binding;;	K14297	NUP98, ADAR2, NUP116	map03013	Nucleocytoplasmic transport
Seita.3G391700	Seita.3G391700	XP_004963207.1 cation/H(+) antiporter 19 [Setaria italica]	GO:1902600;;GO:0006885;;GO:0009941;;GO:0016020;;GO:0012505;;GO:0015297	biological_process;;biological_process;;cellular_component;;cellular_component;;cellular_component;;molecular_function;;	BP:hydrogen ion transmembrane transport;;BP:regulation of pH;;CC:chloroplast envelope;;CC:membrane;;CC:endomembrane system;;MF:antiporter activity;;	K26731	CHX, KHA, nhaS4	------	------
Seita.2G281300	Seita.2G281300	XP_004957405.1 BAG family molecular chaperone regulator 2 [Setaria italica]	GO:0050821;;GO:0005737;;GO:0043231;;GO:0051087;;GO:0000774	biological_process;;cellular_component;;cellular_component;;molecular_function;;molecular_function;;	BP:protein stabilization;;CC:cytoplasm;;CC:intracellular membrane-bounded organelle;;MF:chaperone binding;;MF:adenyl-nucleotide exchange factor activity;;	------	------	------	------
Seita.1G312100	Seita.1G312100	RCV08263.1 hypothetical protein SETIT_1G312100v2 [Setaria italica]	GO:0030422;;GO:0031047;;GO:0031380;;GO:0003968;;GO:0003723	biological_process;;biological_process;;cellular_component;;molecular_function;;molecular_function;;	BP:production of siRNA involved in RNA interference;;BP:gene silencing by RNA;;CC:nuclear RNA-directed RNA polymerase complex;;MF:RNA-directed RNA polymerase activity;;MF:RNA binding;;	K11699	RDR, RDRP	------	------
Seita.4G337200	Seita.4G337200	-	------	------	------	------	------	------	------
Seita.8G060000	Seita.8G060000	RCV37405.1 hypothetical protein SETIT_8G060000v2 [Setaria italica]	GO:0016020	cellular_component;;	CC:membrane;;	------	------	------	------
Seita.1G057000	Seita.1G057000	RCV05120.1 hypothetical protein SETIT_1G057000v2 [Setaria italica]	GO:0016020	cellular_component;;	CC:membrane;;	------	------	------	------
Seita.6G021600	Seita.6G021600	RCV29538.1 hypothetical protein SETIT_6G021600v2 [Setaria italica]	GO:0005789	cellular_component;;	CC:endoplasmic reticulum membrane;;	------	------	------	------
Seita.8G182300	Seita.8G182300	XP_022684803.1 putative disease resistance RPP13-like protein 2 [Setaria italica]	GO:0006952;;GO:0051707;;GO:0043531	biological_process;;biological_process;;molecular_function;;	BP:defense response;;BP:response to other organism;;MF:ADP binding;;	------	------	------	------
Seita.2G229700	Seita.2G229700	XP_004957012.1 heat stress transcription factor B-1 [Setaria italica]	GO:0006357;;GO:0005634;;GO:0003700;;GO:0043565;;GO:0000978	biological_process;;cellular_component;;molecular_function;;molecular_function;;molecular_function;;	BP:regulation of transcription from RNA polymerase II promoter;;CC:nucleus;;MF:transcription factor activity, sequence-specific DNA binding;;MF:sequence-specific DNA binding;;MF:RNA polymerase II core promoter proximal region sequence-specific DNA binding;;	K09419	HSFF	------	------
Seita.2G303000	Seita.2G303000	XP_004957595.1 phytoene synthase 2, chloroplastic [Setaria italica]	GO:0016117;;GO:0010287;;GO:0016020;;GO:0046905;;GO:0004311;;GO:0016767	biological_process;;cellular_component;;cellular_component;;molecular_function;;molecular_function;;molecular_function;;	BP:carotenoid biosynthetic process;;CC:plastoglobule;;CC:membrane;;MF:phytoene synthase activity;;MF:farnesyltranstransferase activity;;MF:geranylgeranyl-diphosphate geranylgeranyltransferase activity;;	K02291	crtB	map00906	Carotenoid biosynthesis
Seita.5G232900	Seita.5G232900	RCV26281.1 hypothetical protein SETIT_5G232900v2 [Setaria italica]	GO:0006508;;GO:0008234	biological_process;;molecular_function;;	BP:proteolysis;;MF:cysteine-type peptidase activity;;	------	------	------	------
Seita.1G058800	Seita.1G058800	XP_004951645.1 putative F-box/FBD/LRR-repeat protein At1g66290 [Setaria italica]	------	------	------	------	------	------	------
Seita.6G027600	Seita.6G027600	XP_004972598.1 putative potassium transporter 12 isoform X1 [Setaria italica]	GO:0016020;;GO:0015079	cellular_component;;molecular_function;;	CC:membrane;;MF:potassium ion transmembrane transporter activity;;	K03549	kup	------	------
Seita.5G178200	Seita.5G178200	XP_004968813.1 uncharacterized protein LOC101754751 [Setaria italica]	GO:0000139;;GO:0016757;;GO:0016763	cellular_component;;molecular_function;;molecular_function;;	CC:Golgi membrane;;MF:transferase activity, transferring glycosyl groups;;MF:transferase activity, transferring pentosyl groups;;	------	------	------	------
Seita.9G279200	Seita.9G279200	RCV43244.1 hypothetical protein SETIT_9G279200v2 [Setaria italica]	------	------	------	------	------	------	------
Seita.1G208400	Seita.1G208400	XP_004952883.1 7-deoxyloganetin glucosyltransferase [Setaria italica]	GO:0005737;;GO:0080043;;GO:0008194;;GO:0080044	cellular_component;;molecular_function;;molecular_function;;molecular_function;;	CC:cytoplasm;;MF:quercetin 3-O-glucosyltransferase activity;;MF:UDP-glycosyltransferase activity;;MF:quercetin 7-O-glucosyltransferase activity;;	------	------	------	------
Seita.2G409100	Seita.2G409100	XP_004958486.1 10 kDa chaperonin, mitochondrial [Setaria italica]	GO:0051085;;GO:0005759;;GO:0051087;;GO:0044183;;GO:0051082;;GO:0046872;;GO:0005524	biological_process;;cellular_component;;molecular_function;;molecular_function;;molecular_function;;molecular_function;;molecular_function;;	BP:chaperone mediated protein folding requiring cofactor;;CC:mitochondrial matrix;;MF:chaperone binding;;MF:protein binding involved in protein folding;;MF:unfolded protein binding;;MF:metal ion binding;;MF:ATP binding;;	K04078	groES, HSPE1	------	------
Seita.4G161600	Seita.4G161600	XP_004965467.1 uncharacterized protein LOC101774726 [Setaria italica]	GO:0110102;;GO:0061077;;GO:0101031;;GO:0009570;;GO:0044183;;GO:0046872;;GO:1905538	biological_process;;biological_process;;cellular_component;;cellular_component;;molecular_function;;molecular_function;;molecular_function;;	BP:chloroplast ribulose bisphosphate carboxylase complex assembly;;BP:chaperone-mediated protein folding;;CC:chaperone complex;;CC:chloroplast stroma;;MF:protein binding involved in protein folding;;MF:metal ion binding;;MF:polysome binding;;	------	------	------	------
Seita.5G483700	Seita.5G483700	XP_004987245.3 adenylate isopentenyltransferase 3, chloroplastic [Setaria italica]	GO:0008033;;GO:0009691;;GO:0006400;;GO:0005739;;GO:0009824;;GO:0052381	biological_process;;biological_process;;biological_process;;cellular_component;;molecular_function;;molecular_function;;	BP:tRNA processing;;BP:cytokinin biosynthetic process;;BP:tRNA modification;;CC:mitochondrion;;MF:AMP dimethylallyltransferase activity;;MF:tRNA dimethylallyltransferase activity;;	K10760	IPT	map00908	Zeatin biosynthesis
Seita.6G156200	Seita.6G156200	RCV31181.1 hypothetical protein SETIT_6G156200v2 [Setaria italica]	GO:0016310;;GO:0016020;;GO:0004674;;GO:0005524;;GO:0004672	biological_process;;cellular_component;;molecular_function;;molecular_function;;molecular_function;;	BP:phosphorylation;;CC:membrane;;MF:protein serine/threonine kinase activity;;MF:ATP binding;;MF:protein kinase activity;;	------	------	------	------
Seita.1G070500	Seita.1G070500	RCV05279.1 LOW QUALITY PROTEIN: hypothetical protein SETIT_1G070500v2 [Setaria italica]	GO:0006310;;GO:0000723;;GO:0006281;;GO:0006508;;GO:0004497;;GO:0020037;;GO:0016787;;GO:0016705;;GO:0016887;;GO:0003678;;GO:0005506;;GO:0008234;;GO:0005524	biological_process;;biological_process;;biological_process;;biological_process;;molecular_function;;molecular_function;;molecular_function;;molecular_function;;molecular_function;;molecular_function;;molecular_function;;molecular_function;;molecular_function;;	BP:DNA recombination;;BP:telomere maintenance;;BP:DNA repair;;BP:proteolysis;;MF:monooxygenase activity;;MF:heme binding;;MF:hydrolase activity;;MF:oxidoreductase activity, acting on paired donors, with incorporation or reduction of molecular oxygen;;MF:ATPase activity;;MF:DNA helicase activity;;MF:iron ion binding;;MF:cysteine-type peptidase activity;;MF:ATP binding;;	------	------	------	------
Seita.3G318200	Seita.3G318200	RCV18640.1 hypothetical protein SETIT_3G318200v2 [Setaria italica]	GO:0016310;;GO:0007166;;GO:0016020;;GO:0005886;;GO:0030247;;GO:0004674;;GO:0005509;;GO:0004672;;GO:0005524	biological_process;;biological_process;;cellular_component;;cellular_component;;molecular_function;;molecular_function;;molecular_function;;molecular_function;;molecular_function;;	BP:phosphorylation;;BP:cell surface receptor signaling pathway;;CC:membrane;;CC:plasma membrane;;MF:polysaccharide binding;;MF:protein serine/threonine kinase activity;;MF:calcium ion binding;;MF:protein kinase activity;;MF:ATP binding;;	------	------	------	------
Seita.3G362600	Seita.3G362600	XP_004962972.1 uncharacterized protein LOC101786030 [Setaria italica]	GO:0006412;;GO:1990904;;GO:0005840;;GO:0003735	biological_process;;cellular_component;;cellular_component;;molecular_function;;	BP:translation;;CC:ribonucleoprotein complex;;CC:ribosome;;MF:structural constituent of ribosome;;	K02926	RP-L4, MRPL4, rplD	map03010	Ribosome
Seita.4G213800	Seita.4G213800	XP_004965874.1 G-type lectin S-receptor-like serine/threonine-protein kinase LECRK2 [Setaria italica]	GO:0016310;;GO:0051707;;GO:0016020;;GO:0030246;;GO:0004674;;GO:0004672;;GO:0005524;;GO:0106310	biological_process;;biological_process;;cellular_component;;molecular_function;;molecular_function;;molecular_function;;molecular_function;;deleted;;	BP:phosphorylation;;BP:response to other organism;;CC:membrane;;MF:carbohydrate binding;;MF:protein serine/threonine kinase activity;;MF:protein kinase activity;;MF:ATP binding;;MF:old GO;;	------	------	------	------
Seita.5G421500	Seita.5G421500	XP_004970983.1 uncharacterized protein LOC101762597 isoform X2 [Setaria italica]	------	------	------	------	------	------	------
Seita.6G076600	Seita.6G076600	XP_022683130.1 uncharacterized protein LOC101774118 isoform X1 [Setaria italica]	------	------	------	------	------	------	------
Seita.3G045000	Seita.3G045000	XP_004960337.1 probable sugar phosphate/phosphate translocator At3g11320 [Setaria italica]	GO:0005794;;GO:0016020;;GO:0015297	cellular_component;;cellular_component;;molecular_function;;	CC:Golgi apparatus;;CC:membrane;;MF:antiporter activity;;	------	------	------	------
Seita.3G223700	Seita.3G223700	XP_004961917.1 phosphoglucan, water dikinase, chloroplastic [Setaria italica]	GO:0016310;;GO:0016301;;GO:2001070	biological_process;;molecular_function;;molecular_function;;	BP:phosphorylation;;MF:kinase activity;;MF:starch binding;;	------	------	------	------
Seita.3G210000	Seita.3G210000	RCV17312.1 hypothetical protein SETIT_3G210000v2 [Setaria italica]	GO:0006011;;GO:0046506;;GO:0009507;;GO:0003983;;GO:0070569	biological_process;;biological_process;;cellular_component;;molecular_function;;molecular_function;;	BP:UDP-glucose metabolic process;;BP:sulfolipid biosynthetic process;;CC:chloroplast;;MF:UT;;MF:uridylyltransferase activity;;	K22920	UGP3	map00561	Glycerolipid metabolism
Seita.4G216800	Seita.4G216800	XP_004965891.1 uncharacterized protein LOC101776480 [Setaria italica]	GO:0005975;;GO:0046373;;GO:0046556	biological_process;;biological_process;;molecular_function;;	BP:carbohydrate metabolic process;;BP:L-arabinose metabolic process;;MF:alpha-L-arabinofuranosidase activity;;	K09955	K09955	------	------
Seita.4G079600	Seita.4G079600	XP_004964887.1 tuliposide A-converting enzyme 1, chloroplastic [Setaria italica]	GO:0016020;;GO:0016787	cellular_component;;molecular_function;;	CC:membrane;;MF:hydrolase activity;;	------	------	------	------
Seita.5G056500	Seita.5G056500	XP_004967815.1 protein RALF-like 22 [Setaria italica]	GO:0016020;;GO:0005576	cellular_component;;cellular_component;;	CC:membrane;;CC:extracellular region;;	------	------	------	------
Seita.1G180600	Seita.1G180600	XP_004952641.1 germin-like protein 2-4 [Setaria italica]	GO:0048046;;GO:0030145	cellular_component;;molecular_function;;	CC:apoplast;;MF:manganese ion binding;;	------	------	------	------
Seita.2G271000	Seita.2G271000	XP_022679952.1 phospholipase A(1) LCAT3 [Setaria italica]	GO:0006629;;GO:0008374	biological_process;;molecular_function;;	BP:lipid metabolic process;;MF:O-acyltransferase activity;;	K22389	LCAT3	map00564;;map00592	Glycerophospholipid metabolism;;alpha-Linolenic acid metabolism
Seita.8G342500	Seita.8G342500	RCV39651.1 hypothetical protein SETIT_8G240700v2 [Setaria italica]	GO:0006355;;GO:0005634;;GO:0008270	biological_process;;cellular_component;;molecular_function;;	BP:regulation of transcription, DNA-templated;;CC:nucleus;;MF:zinc ion binding;;	------	------	------	------
Seita.3G451300	Seita.3G451300	QCC26833.1 gagpol polyprotein [Zea mays]	GO:0015074;;GO:0006508;;GO:0003964;;GO:0004190;;GO:0003676	biological_process;;biological_process;;molecular_function;;molecular_function;;molecular_function;;	BP:DNA integration;;BP:proteolysis;;MF:RNA-directed DNA polymerase activity;;MF:aspartic-type endopeptidase activity;;MF:nucleic acid binding;;	------	------	------	------
Seita.6G303800	Seita.6G303800	RCU61680.1 hypothetical protein SETIT_J024800v2 [Setaria italica]	GO:0050832;;GO:0043531	biological_process;;molecular_function;;	BP:defense response to fungus;;MF:ADP binding;;	------	------	------	------
Seita.1G177500	Seita.1G177500	XP_004952611.1 peptidyl-prolyl cis-trans isomerase [Setaria italica]	GO:0006457;;GO:0005737;;GO:0016018;;GO:0003755	biological_process;;cellular_component;;molecular_function;;molecular_function;;	BP:protein folding;;CC:cytoplasm;;MF:cyclosporin A binding;;MF:peptidyl-prolyl cis-trans isomerase activity;;	K01802	E5.2.1.8	------	------
Seita.8G144300	Seita.8G144300	RCV38460.1 hypothetical protein SETIT_8G144300v2 [Setaria italica]	------	------	------	------	------	------	------
Seita.9G047300	Seita.9G047300	XP_004981368.1 lipid phosphate phosphatase delta [Setaria italica]	GO:0009737;;GO:0090332;;GO:0046839;;GO:0006665;;GO:0016020;;GO:0005789;;GO:0042392;;GO:0008117	biological_process;;biological_process;;biological_process;;biological_process;;cellular_component;;cellular_component;;molecular_function;;molecular_function;;	BP:response to abscisic acid;;BP:stomatal closure;;BP:phospholipid dephosphorylation;;BP:sphingolipid metabolic process;;CC:membrane;;CC:endoplasmic reticulum membrane;;MF:sphingosine-1-phosphate phosphatase activity;;MF:sphinganine-1-phosphate aldolase activity;;	------	------	------	------
Seita.5G123900	Seita.5G123900	XP_004968389.1 cytochrome P450 734A6 [Setaria italica]	GO:0016131;;GO:0071704;;GO:0010268;;GO:0016020;;GO:0004497;;GO:0016705;;GO:0020037;;GO:0005506	biological_process;;biological_process;;biological_process;;cellular_component;;molecular_function;;molecular_function;;molecular_function;;molecular_function;;	BP:brassinosteroid metabolic process;;BP:organic substance metabolic process;;BP:brassinosteroid homeostasis;;CC:membrane;;MF:monooxygenase activity;;MF:oxidoreductase activity, acting on paired donors, with incorporation or reduction of molecular oxygen;;MF:heme binding;;MF:iron ion binding;;	K15639	CYP734A1, BAS1	map00905	Brassinosteroid biosynthesis
Seita.2G370900	Seita.2G370900	RCV13750.1 hypothetical protein SETIT_2G370900v2 [Setaria italica]	GO:0016020	cellular_component;;	CC:membrane;;	------	------	------	------
Seita.3G235400	Seita.3G235400	XP_012700311.1 putative UDP-glucuronate:xylan alpha-glucuronosyltransferase 3 [Setaria italica]	GO:0045492;;GO:0016020;;GO:0016757	biological_process;;cellular_component;;molecular_function;;	BP:xylan biosynthetic process;;CC:membrane;;MF:transferase activity, transferring glycosyl groups;;	K20890	GUX	------	------
Seita.1G154200	Seita.1G154200	XP_004952436.1 WRKY transcription factor WRKY51 [Setaria italica]	GO:0050896;;GO:0005634;;GO:0003700;;GO:0043565	biological_process;;cellular_component;;molecular_function;;molecular_function;;	BP:response to stimulus;;CC:nucleus;;MF:transcription factor activity, sequence-specific DNA binding;;MF:sequence-specific DNA binding;;	------	------	------	------
Seita.9G424500	Seita.9G424500	RCV45085.1 hypothetical protein SETIT_9G424500v2 [Setaria italica]	GO:0006508;;GO:0004190	biological_process;;molecular_function;;	BP:proteolysis;;MF:aspartic-type endopeptidase activity;;	------	------	------	------
Seita.2G002300	Seita.2G002300	XP_004955325.1 MADS-box transcription factor 15 [Setaria italica]	GO:0006357;;GO:0045944;;GO:0006351;;GO:0005634;;GO:0003700;;GO:0046983;;GO:0000978;;GO:0000981;;GO:0000977	biological_process;;biological_process;;biological_process;;cellular_component;;molecular_function;;molecular_function;;molecular_function;;molecular_function;;molecular_function;;	BP:regulation of transcription from RNA polymerase II promoter;;BP:positive regulation of transcription from RNA polymerase II promoter;;BP:transcription, DNA-templated;;CC:nucleus;;MF:transcription factor activity, sequence-specific DNA binding;;MF:protein dimerization activity;;MF:RNA polymerase II core promoter proximal region sequence-specific DNA binding;;MF:RNA polymerase II transcription f…	K09264	K09264	------	------
Seita.4G141400	Seita.4G141400	XP_004965353.1 pyrophosphate--fructose 6-phosphate 1-phosphotransferase subunit alpha [Setaria italica]	GO:0009749;;GO:0006002;;GO:0015979;;GO:0005737;;GO:0005759;;GO:0047334;;GO:0003872;;GO:0046872;;GO:0005524	biological_process;;biological_process;;biological_process;;cellular_component;;cellular_component;;molecular_function;;molecular_function;;molecular_function;;molecular_function;;	BP:response to glucose;;BP:fructose 6-phosphate metabolic process;;BP:photosynthesis;;CC:cytoplasm;;CC:mitochondrial matrix;;MF:diphosphate-fructose-6-phosphate 1-phosphotransferase activity;;MF:6-phosphofructokinase activity;;MF:metal ion binding;;MF:ATP binding;;	K00895	pfp, PFP	map00010;;map00030;;map00051	Glycolysis / Gluconeogenesis;;Pentose phosphate pathway;;Fructose and mannose metabolism
Seita.8G297900	Seita.8G297900	XP_012703654.1 LRR receptor-like serine/threonine-protein kinase EFR [Setaria italica]	GO:0016310;;GO:0016020;;GO:0004674;;GO:0004672;;GO:0005524	biological_process;;cellular_component;;molecular_function;;molecular_function;;molecular_function;;	BP:phosphorylation;;CC:membrane;;MF:protein serine/threonine kinase activity;;MF:protein kinase activity;;MF:ATP binding;;	------	------	------	------
Seita.5G288100	Seita.5G288100	RCV26966.1 hypothetical protein SETIT_5G288100v2 [Setaria italica]	GO:0016020	cellular_component;;	CC:membrane;;	------	------	------	------
Seita.9G346800	Seita.9G346800	XP_022685492.1 uncharacterized protein LOC101763376 [Setaria italica]	GO:0042221;;GO:0006749;;GO:0005737;;GO:0005829;;GO:0004364	biological_process;;biological_process;;cellular_component;;cellular_component;;molecular_function;;	BP:response to chemical;;BP:glutathione metabolic process;;CC:cytoplasm;;CC:cytosol;;MF:glutathione transferase activity;;	K00799	GST, gst	map00480	Glutathione metabolism
Seita.2G006600	Seita.2G006600	RCV09181.1 hypothetical protein SETIT_2G006600v2 [Setaria italica]	GO:0016020	cellular_component;;	CC:membrane;;	------	------	------	------
Seita.5G442200	Seita.5G442200	XP_004971180.1 protein SRC2 [Setaria italica]	GO:0006952;;GO:0016020	biological_process;;cellular_component;;	BP:defense response;;CC:membrane;;	------	------	------	------
Seita.1G241700	Seita.1G241700	XP_004953171.1 uncharacterized protein LOC101752617 [Setaria italica]	------	------	------	------	------	------	------
Seita.4G293000	Seita.4G293000	XP_004964653.1 hydroxycinnamoyltransferase 4 [Setaria italica]	GO:0016747	molecular_function;;	MF:transferase activity, transferring acyl groups other than amino-acyl groups;;	K13065	E2.3.1.133, HCT	map00941;;map00940;;map00945	Flavonoid biosynthesis;;Phenylpropanoid biosynthesis;;Stilbenoid, diarylheptanoid and gingerol biosynthesis
Seita.6G057600	Seita.6G057600	XP_012702424.1 cytochrome P450 71A1 [Setaria italica]	GO:0071704;;GO:0016020;;GO:0004497;;GO:0016705;;GO:0020037;;GO:0005506	biological_process;;cellular_component;;molecular_function;;molecular_function;;molecular_function;;molecular_function;;	BP:organic substance metabolic process;;CC:membrane;;MF:monooxygenase activity;;MF:oxidoreductase activity, acting on paired donors, with incorporation or reduction of molecular oxygen;;MF:heme binding;;MF:iron ion binding;;	------	------	------	------
Seita.4G097300	Seita.4G097300	XP_022681561.1 PH, RCC1 and FYVE domains-containing protein 1-like [Setaria italica]	GO:0046872	molecular_function;;	MF:metal ion binding;;	------	------	------	------
Seita.1G233600	Seita.1G233600	RCV07309.1 hypothetical protein SETIT_1G233600v2 [Setaria italica]	GO:0003824;;GO:0008270;;GO:0003676;;GO:0003677	molecular_function;;molecular_function;;molecular_function;;molecular_function;;	MF:catalytic activity;;MF:zinc ion binding;;MF:nucleic acid binding;;MF:DNA binding;;	------	------	------	------
Seita.7G374100	Seita.7G374100	XP_022684327.1 zinc finger BED domain-containing protein RICESLEEPER 2-like [Setaria italica]	GO:0009791;;GO:0005634;;GO:0046983;;GO:0046872;;GO:0003677	biological_process;;cellular_component;;molecular_function;;molecular_function;;molecular_function;;	BP:post-embryonic development;;CC:nucleus;;MF:protein dimerization activity;;MF:metal ion binding;;MF:DNA binding;;	------	------	------	------
Seita.3G435400	Seita.3G435400	TKW26123.1 hypothetical protein SEVIR_3G165900v2 [Setaria viridis]	GO:0016020	cellular_component;;	CC:membrane;;	------	------	------	------
Seita.1G237200	Seita.1G237200	XP_004953125.1 uncharacterized protein LOC101768576 [Setaria italica]	------	------	------	K06995	K06995	------	------
Seita.3G098100	Seita.3G098100	RCV15950.1 hypothetical protein SETIT_3G098100v2 [Setaria italica]	GO:0006355;;GO:0005634;;GO:0003700;;GO:0000976	biological_process;;cellular_component;;molecular_function;;molecular_function;;	BP:regulation of transcription, DNA-templated;;CC:nucleus;;MF:transcription factor activity, sequence-specific DNA binding;;MF:transcription regulatory region sequence-specific DNA binding;;	------	------	------	------
Seita.2G086200	Seita.2G086200	XP_004955825.1 uncharacterized protein LOC101773578 isoform X2 [Setaria italica]	GO:0003333;;GO:0005886	biological_process;;cellular_component;;	BP:amino acid transmembrane transport;;CC:plasma membrane;;	------	------	------	------
Seita.9G199700	Seita.9G199700	XP_034573634.1 myosin-7-like isoform X1 [Setaria viridis]	------	------	------	------	------	------	------
Seita.2G479400	Seita.2G479400	XP_004959451.1 proline-, glutamic acid- and leucine-rich protein 1-like [Setaria italica]	------	------	------	------	------	------	------
Seita.6G023500	Seita.6G023500	XP_004972567.1 disease resistance protein RPP13 [Setaria italica]	GO:0006952;;GO:0051707;;GO:0043531	biological_process;;biological_process;;molecular_function;;	BP:defense response;;BP:response to other organism;;MF:ADP binding;;	------	------	------	------
Seita.3G405100	Seita.3G405100	RCV19687.1 hypothetical protein SETIT_3G405100v2 [Setaria italica]	GO:0006412;;GO:0015934;;GO:0003735;;GO:0003824;;GO:0016787	biological_process;;cellular_component;;molecular_function;;molecular_function;;molecular_function;;	BP:translation;;CC:large ribosomal subunit;;MF:structural constituent of ribosome;;MF:catalytic activity;;MF:hydrolase activity;;	------	------	------	------
Seita.1G471000	Seita.1G471000	-	------	------	------	------	------	------	------
Seita.8G179500	Seita.8G179500	XP_022684927.1 wall-associated receptor kinase 2-like [Setaria italica]	GO:0016310;;GO:0007166;;GO:0016020;;GO:0030247;;GO:0004674;;GO:0005509;;GO:0004672;;GO:0005524	biological_process;;biological_process;;cellular_component;;molecular_function;;molecular_function;;molecular_function;;molecular_function;;molecular_function;;	BP:phosphorylation;;BP:cell surface receptor signaling pathway;;CC:membrane;;MF:polysaccharide binding;;MF:protein serine/threonine kinase activity;;MF:calcium ion binding;;MF:protein kinase activity;;MF:ATP binding;;	------	------	------	------
Seita.5G218000	Seita.5G218000	XP_004969095.1 AAA-ATPase At3g50940 [Setaria italica]	GO:0006950;;GO:0016887;;GO:0005524	biological_process;;molecular_function;;molecular_function;;	BP:response to stress;;MF:ATPase activity;;MF:ATP binding;;	------	------	------	------
Seita.9G201400	Seita.9G201400	XP_004982689.1 membrane steroid-binding protein 2 [Setaria italica]	GO:0016020;;GO:0012505;;GO:0005783	cellular_component;;cellular_component;;cellular_component;;	CC:membrane;;CC:endomembrane system;;CC:endoplasmic reticulum;;	K17278	PGRMC1_2	------	------
Seita.3G086800	Seita.3G086800	XP_004960699.1 DNA polymerase alpha subunit B [Setaria italica]	GO:0006260;;GO:0006270;;GO:0005634;;GO:0005658;;GO:0003677	biological_process;;biological_process;;cellular_component;;cellular_component;;molecular_function;;	BP:DNA replication;;BP:DNA replication initiation;;CC:nucleus;;CC:alpha DNA polymeras;;MF:DNA binding;;	K02321	POLA2	map03030	DNA replication
Seita.2G193900	Seita.2G193900	XP_004956720.1 nucleobase-ascorbate transporter 6 [Setaria italica]	GO:0071702;;GO:0016020;;GO:0022857	biological_process;;cellular_component;;molecular_function;;	BP:organic substance transport;;CC:membrane;;MF:transmembrane transporter activity;;	------	------	------	------
Seita.9G368900	Seita.9G368900	XP_004984058.1 uncharacterized protein LOC101772685 [Setaria italica]	------	------	------	------	------	------	------
Seita.3G192900	Seita.3G192900	XP_004961636.1 putative glucan endo-1,3-beta-glucosidase GVI [Setaria italica]	GO:0005975;;GO:0004553	biological_process;;molecular_function;;	BP:carbohydrate metabolic process;;MF:hydrolase activity, hydrolyzing O-glycosyl compounds;;	------	------	------	------
Seita.4G161300	Seita.4G161300	XP_004965465.1 amino acid transporter AVT1C [Setaria italica]	GO:0003333;;GO:0006865;;GO:0016020;;GO:0005886;;GO:0015171	biological_process;;biological_process;;cellular_component;;cellular_component;;molecular_function;;	BP:amino acid transmembrane transport;;BP:amino acid transport;;CC:membrane;;CC:plasma membrane;;MF:amino acid transmembrane transporter activity;;	K15015	SLC32A, VGAT	------	------
Seita.1G038400	Seita.1G038400	RCV04900.1 hypothetical protein SETIT_1G038400v2 [Setaria italica]	------	------	------	------	------	------	------
Seita.8G008000	Seita.8G008000	XP_004978484.1 NAC domain-containing protein 77 [Setaria italica]	GO:0006355;;GO:0003677	biological_process;;molecular_function;;	BP:regulation of transcription, DNA-templated;;MF:DNA binding;;	------	------	------	------
Seita.9G252500	Seita.9G252500	XP_012704263.1 protein TIFY 11d [Setaria italica]	GO:2000022;;GO:0009611;;GO:0031347;;GO:0005634	biological_process;;biological_process;;biological_process;;cellular_component;;	BP:regulation of jasmonic acid mediated signaling pathway;;BP:response to wounding;;BP:regulation of defense response;;CC:nucleus;;	K13464	JAZ	map04075	Plant hormone signal transduction
Seita.9G663000	Seita.9G663000	XP_039804282.1 uncharacterized protein LOC120668605 isoform X2 [Panicum virgatum]	GO:0008270	molecular_function;;	MF:zinc ion binding;;	------	------	------	------
Seita.9G284800	Seita.9G284800	XP_004983360.1 alcohol dehydrogenase-like 4 isoform X2 [Setaria italica]	GO:0046294;;GO:0005829;;GO:0004024;;GO:0008270;;GO:0051903;;GO:0016491	biological_process;;cellular_component;;molecular_function;;molecular_function;;molecular_function;;molecular_function;;	BP:formaldehyde catabolic process;;CC:cytosol;;MF:alcohol dehydrogenase activity, zinc-dependent;;MF:zinc ion binding;;MF:S;;MF:oxidoreductase activity;;	K00001	E1.1.1.1, adh	map00010;;map00071;;map00350;;map00620	Glycolysis / Gluconeogenesis;;Fatty acid degradation;;Tyrosine metabolism;;Pyruvate metabolism
Seita.2G422100	Seita.2G422100	XP_004958605.2 WASH complex subunit 3-like [Setaria italica]	------	------	------	------	------	------	------
Seita.7G365300	Seita.7G365300	PUZ47119.1 hypothetical protein GQ55_7G137800 [Panicum hallii var. hallii] [Panicum hallii]	GO:0016020	cellular_component;;	CC:membrane;;	------	------	------	------
Seita.9G213300	Seita.9G213300	XP_004982779.1 uncharacterized protein LOC101761868 [Setaria italica]	GO:0016020	cellular_component;;	CC:membrane;;	------	------	------	------
Seita.2G379400	Seita.2G379400	TKW35669.1 hypothetical protein SEVIR_2G371820v2 [Setaria viridis]	------	------	------	------	------	------	------
Seita.8G176200	Seita.8G176200	XP_004979617.1 uncharacterized protein LOC101786150 [Setaria italica]	GO:0016567;;GO:0016020;;GO:0004842;;GO:0008270	biological_process;;cellular_component;;molecular_function;;molecular_function;;	BP:protein ubiquitination;;CC:membrane;;MF:ubiquitin-protein transferase activity;;MF:zinc ion binding;;	------	------	------	------
Seita.7G088700	Seita.7G088700	XP_004975543.2 1,4-alpha-glucan-branching enzyme 2, chloroplastic/amyloplastic isoform X1 [Setaria italica]	GO:0005978;;GO:0019252;;GO:0009501;;GO:0043169;;GO:0003844;;GO:0004553;;GO:0102752	biological_process;;biological_process;;cellular_component;;molecular_function;;molecular_function;;molecular_function;;molecular_function;;	BP:glycogen biosynthetic process;;BP:starch biosynthetic process;;CC:amyloplast;;MF:cation binding;;MF:1,4-alpha-glucan branching enzyme activity;;MF:hydrolase activity, hydrolyzing O-glycosyl compounds;;MF:1,4-alpha-glucan branching enzyme activit;;	K00700	GBE1, glgB	map00500	Starch and sucrose metabolism
Seita.5G222300	Seita.5G222300	XP_004969134.1 binding partner of ACD11 1 [Setaria italica]	GO:0003723	molecular_function;;	MF:RNA binding;;	------	------	------	------
Seita.4G207500	Seita.4G207500	XP_004965804.1 protein STRUBBELIG-RECEPTOR FAMILY 8 [Setaria italica]	GO:0016020;;GO:0005524;;GO:0004672	cellular_component;;molecular_function;;molecular_function;;	CC:membrane;;MF:ATP binding;;MF:protein kinase activity;;	------	------	------	------
Seita.4G181400	Seita.4G181400	XP_012701148.2 kinesin-like protein KIN-14M isoform X1 [Setaria italica]	GO:0007018;;GO:0005874;;GO:0008017;;GO:0003777;;GO:0005524	biological_process;;cellular_component;;molecular_function;;molecular_function;;molecular_function;;	BP:microtubule-based movement;;CC:microtubule;;MF:microtubule binding;;MF:microtubule motor activity;;MF:ATP binding;;	K10406	KIFC2_3	map04814	Motor proteins
Seita.9G536500	Seita.9G536500	XP_004985658.1 monooxygenase 2 isoform X4 [Setaria italica]	GO:0071949;;GO:0016491	molecular_function;;molecular_function;;	MF:FAD binding;;MF:oxidoreductase activity;;	------	------	------	------
Seita.4G243100	Seita.4G243100	XP_004966116.1 protein CHLOROPLAST IMPORT APPARATUS 2 [Setaria italica]	GO:0006355;;GO:0005634	biological_process;;cellular_component;;	BP:regulation of transcription, DNA-templated;;CC:nucleus;;	------	------	------	------
Seita.9G120700	Seita.9G120700	XP_004982012.1 chemocyanin [Setaria italica]	GO:0009055	molecular_function;;	MF:electron carrier activity;;	------	------	------	------
Seita.5G203600	Seita.5G203600	XP_004968992.1 glucan endo-1,3-beta-glucosidase 3 [Setaria italica]	GO:0005975;;GO:0004553;;GO:0042973	biological_process;;molecular_function;;molecular_function;;	BP:carbohydrate metabolic process;;MF:hydrolase activity, hydrolyzing O-glycosyl compounds;;MF:glucan endo-1,3-beta-D-glucosidase activity;;	------	------	------	------
Seita.7G102200	Seita.7G102200	XP_004975656.1 probable L-ascorbate peroxidase 7, chloroplastic [Setaria italica]	GO:0000302;;GO:0042744;;GO:0034599;;GO:0020037;;GO:0016688;;GO:0046872;;GO:0004601	biological_process;;biological_process;;biological_process;;molecular_function;;molecular_function;;molecular_function;;molecular_function;;	BP:response to reactive oxygen species;;BP:hydrogen peroxide catabolic process;;BP:cellular response to oxidative stress;;MF:heme binding;;MF:L-ascorbate peroxidase activity;;MF:metal ion binding;;MF:peroxidase activity;;	K00434	E1.11.1.11	map00480;;map00053	Glutathione metabolism;;Ascorbate and aldarate metabolism
Seita.8G090700	Seita.8G090700	RCV37795.1 hypothetical protein SETIT_8G090700v2 [Setaria italica]	GO:0003964;;GO:0004523;;GO:0003676;;GO:0008270	molecular_function;;molecular_function;;molecular_function;;molecular_function;;	MF:RNA-directed DNA polymerase activity;;MF:RNA-DNA hybrid ribonuclease activity;;MF:nucleic acid binding;;MF:zinc ion binding;;	------	------	------	------
Seita.8G156000	Seita.8G156000	RCV38603.1 hypothetical protein SETIT_8G156000v2 [Setaria italica]	GO:0006952;;GO:0050832;;GO:0043531	biological_process;;biological_process;;molecular_function;;	BP:defense response;;BP:defense response to fungus;;MF:ADP binding;;	------	------	------	------
Seita.5G409100	Seita.5G409100	XP_022682260.1 G-type lectin S-receptor-like serine/threonine-protein kinase At2g19130 [Setaria italica]	GO:0016310;;GO:0051707;;GO:0048544;;GO:0016020;;GO:0004674;;GO:0106310;;GO:0005524	biological_process;;biological_process;;biological_process;;cellular_component;;molecular_function;;deleted;;molecular_function;;	BP:phosphorylation;;BP:response to other organism;;BP:recognition of pollen;;CC:membrane;;MF:protein serine/threonine kinase activity;;MF:old GO;;MF:ATP binding;;	------	------	------	------
Seita.9G058500	Seita.9G058500	RCV40492.1 hypothetical protein SETIT_9G058500v2 [Setaria italica]	------	------	------	------	------	------	------
Seita.5G047700	Seita.5G047700	XP_004967732.1 protein DETOXIFICATION 27 [Setaria italica]	GO:1990961;;GO:0016020;;GO:0015297;;GO:0022857;;GO:0042910	biological_process;;cellular_component;;molecular_function;;molecular_function;;molecular_function;;	BP:drug transmembrane export;;CC:membrane;;MF:antiporter activity;;MF:transmembrane transporter activity;;MF:xenobiotic transporter activity;;	K03327	SLC47A, MATE, DTX	------	------
Seita.7G194000	Seita.7G194000	XP_004976463.1 copper-transporting ATPase HMA5 [Setaria italica]	GO:0016020;;GO:0005507;;GO:0016887;;GO:0005524;;GO:0019829	cellular_component;;molecular_function;;molecular_function;;molecular_function;;molecular_function;;	CC:membrane;;MF:copper ion binding;;MF:ATPase activity;;MF:ATP binding;;MF:cation-transporting ATPase activity;;	K17686	copA, ctpA, ATP7	map04016	MAPK signaling pathway - plant
Seita.9G270400	Seita.9G270400	XP_004986631.1 benzyl alcohol O-benzoyltransferase [Setaria italica]	GO:0016747;;GO:0050734	molecular_function;;molecular_function;;	MF:transferase activity, transferring acyl groups other than amino-acyl groups;;MF:hydroxycinnamoyltransferase activity;;	K19861	BEBT, AMAT	------	------
Seita.7G364200	Seita.7G364200	XP_034570569.1 L10-interacting MYB domain-containing protein-like [Setaria viridis]	------	------	------	------	------	------	------
Seita.2G310100	Seita.2G310100	RCV12977.1 hypothetical protein SETIT_2G310100v2 [Setaria italica]	------	------	------	------	------	------	------
Seita.5G348800	Seita.5G348800	XP_004970256.1 uncharacterized protein LOC101752873 [Setaria italica]	GO:0006284;;GO:0008725	biological_process;;molecular_function;;	BP:base-excision repair;;MF:DNA-3-methyladenine glycosylase activity;;	K01246	tag	map03410	Base excision repair
Seita.7G146000	Seita.7G146000	XP_004976026.1 beta-sesquiphellandrene synthase [Setaria italica]	GO:0050896;;GO:0016102;;GO:0010333;;GO:0000287	biological_process;;biological_process;;molecular_function;;molecular_function;;	BP:response to stimulus;;BP:diterpenoid biosynthetic process;;MF:terpene synthase activity;;MF:magnesium ion binding;;	K15803	GERD	map00909	Sesquiterpenoid and triterpenoid biosynthesis
Seita.7G089600	Seita.7G089600	RCV33526.1 hypothetical protein SETIT_7G089600v2 [Setaria italica]	------	------	------	------	------	------	------
Seita.9G451900	Seita.9G451900	XP_004984739.1 probable mediator of RNA polymerase II transcription subunit 37c [Setaria italica]	GO:0042026;;GO:0051085;;GO:0005737;;GO:0031072;;GO:0044183;;GO:0140662;;GO:0016887;;GO:0005524	biological_process;;biological_process;;cellular_component;;molecular_function;;molecular_function;;deleted;;molecular_function;;molecular_function;;	BP:protein refolding;;BP:chaperone mediated protein folding requiring cofactor;;CC:cytoplasm;;MF:heat shock protein binding;;MF:protein binding involved in protein folding;;MF:old GO;;MF:ATPase activity;;MF:ATP binding;;	K03283	HSPA1_6_8	map04144;;map04141;;map03040	Endocytosis;;Protein processing in endoplasmic reticulum;;Spliceosome
Seita.9G141900	Seita.9G141900	XP_004982189.1 growth-regulating factor 9 [Setaria italica]	GO:0032502;;GO:0006355;;GO:0006351;;GO:0005634;;GO:0005524	biological_process;;biological_process;;biological_process;;cellular_component;;molecular_function;;	BP:developmental process;;BP:regulation of transcription, DNA-templated;;BP:transcription, DNA-templated;;CC:nucleus;;MF:ATP binding;;	------	------	------	------
Seita.8G248900	Seita.8G248900	XP_012703903.1 putative disease resistance protein RGA3 isoform X2 [Setaria italica]	GO:0006952;;GO:0050832;;GO:0051707;;GO:0043531	biological_process;;biological_process;;biological_process;;molecular_function;;	BP:defense response;;BP:defense response to fungus;;BP:response to other organism;;MF:ADP binding;;	------	------	------	------
Seita.1G010500	Seita.1G010500	XP_012703024.1 nuclear ribonuclease Z isoform X1 [Setaria italica]	------	------	------	K00784	rnz	------	------
Seita.4G174100	Seita.4G174100	RCV21880.1 hypothetical protein SETIT_4G174100v2 [Setaria italica]	GO:0015979;;GO:0009535;;GO:0005737;;GO:0009536;;GO:0009539;;GO:0042651	biological_process;;cellular_component;;cellular_component;;cellular_component;;cellular_component;;cellular_component;;	BP:photosynthesis;;CC:chloroplast thylakoid membrane;;CC:cytoplasm;;CC:plastid;;CC:photosystem II reaction center;;CC:thylakoid membrane;;	K02710	psbI	map00195	Photosynthesis
Seita.4G063600	Seita.4G063600	RCV20533.1 hypothetical protein SETIT_4G063600v2 [Setaria italica]	------	------	------	K17710;K17964	PTCD1;LRPPRC	------	------
Seita.9G286900	Seita.9G286900	XP_004983379.1 probable leucine-rich repeat receptor-like protein kinase At5g63930 [Setaria italica]	GO:0016310;;GO:0016020;;GO:0004674;;GO:0005524;;GO:0004672	biological_process;;cellular_component;;molecular_function;;molecular_function;;molecular_function;;	BP:phosphorylation;;CC:membrane;;MF:protein serine/threonine kinase activity;;MF:ATP binding;;MF:protein kinase activity;;	------	------	------	------
Seita.9G306000	Seita.9G306000	XP_034574516.1 D-xylose-proton symporter-like 2 isoform X2 [Setaria viridis]	GO:1904659;;GO:0016020;;GO:0005355;;GO:0015293	biological_process;;cellular_component;;molecular_function;;molecular_function;;	BP:glucose transmembrane transport;;CC:membrane;;MF:glucose transmembrane transporter activity;;MF:symporter activity;;	------	------	------	------
Seita.9G569500	Seita.9G569500	XP_004986004.1 AAA-ATPase At2g46620 [Setaria italica]	GO:0016020;;GO:0016887;;GO:0005524	cellular_component;;molecular_function;;molecular_function;;	CC:membrane;;MF:ATPase activity;;MF:ATP binding;;	------	------	------	------
Seita.3G050700	Seita.3G050700	XP_012699814.1 cysteine-rich receptor-like protein kinase 2 isoform X1 [Setaria italica]	GO:0016310;;GO:0016020;;GO:0004674;;GO:0005524	biological_process;;cellular_component;;molecular_function;;molecular_function;;	BP:phosphorylation;;CC:membrane;;MF:protein serine/threonine kinase activity;;MF:ATP binding;;	------	------	------	------
Seita.9G077600	Seita.9G077600	RCV40720.1 hypothetical protein SETIT_9G077600v2 [Setaria italica]	GO:0008270	molecular_function;;	MF:zinc ion binding;;	------	------	------	------
Seita.7G090400	Seita.7G090400	XP_004975562.1 glucan endo-1,3-beta-glucosidase 14 [Setaria italica]	GO:0005975;;GO:0016020;;GO:0004553	biological_process;;cellular_component;;molecular_function;;	BP:carbohydrate metabolic process;;CC:membrane;;MF:hydrolase activity, hydrolyzing O-glycosyl compounds;;	------	------	------	------
Seita.9G017500	Seita.9G017500	RCV40019.1 hypothetical protein SETIT_9G017500v2 [Setaria italica]	GO:0016116;;GO:0016020;;GO:0009507;;GO:0050660;;GO:0016853;;GO:0016491	biological_process;;cellular_component;;cellular_component;;molecular_function;;molecular_function;;molecular_function;;	BP:carotenoid metabolic process;;CC:membrane;;CC:chloroplast;;MF:flavin adenine dinucleotide binding;;MF:isomerase activity;;MF:oxidoreductase activity;;	------	------	------	------
Seita.3G236800	Seita.3G236800	XP_004962034.1 MADS-box transcription factor 4 [Setaria italica]	GO:0010093;;GO:0006357;;GO:0045944;;GO:0006351;;GO:0005634;;GO:0003700;;GO:0046983;;GO:0000978;;GO:0000981;;GO:0000977	biological_process;;biological_process;;biological_process;;biological_process;;cellular_component;;molecular_function;;molecular_function;;molecular_function;;molecular_function;;molecular_function;;	BP:specification of floral organ identity;;BP:regulation of transcription from RNA polymerase II promoter;;BP:positive regulation of transcription from RNA polymerase II promoter;;BP:transcription, DNA-templated;;CC:nucleus;;MF:transcription factor activity, sequence-specific DNA binding;;MF:protein dimerization activity;;MF:RNA polymerase II core promoter proximal region sequence-specific DNA bi…	K09264	K09264	------	------
Seita.3G457100	Seita.3G457100	RLM50345.1 hypothetical protein C2845_PMPSC049105 [Panicum miliaceum]	GO:0006310;;GO:0015074;;GO:0005634;;GO:0016020;;GO:0004523;;GO:0003887;;GO:0003723;;GO:0003676;;GO:0003964;;GO:0046872	biological_process;;biological_process;;cellular_component;;cellular_component;;molecular_function;;molecular_function;;molecular_function;;molecular_function;;molecular_function;;molecular_function;;	BP:DNA recombination;;BP:DNA integration;;CC:nucleus;;CC:membrane;;MF:RNA-DNA hybrid ribonuclease activity;;MF:DNA-directed DNA polymerase activity;;MF:RNA binding;;MF:nucleic acid binding;;MF:RNA-directed DNA polymerase activity;;MF:metal ion binding;;	------	------	------	------
Seita.3G325300	Seita.3G325300	RCV18721.1 hypothetical protein SETIT_3G325300v2 [Setaria italica]	GO:0006952;;GO:0051707;;GO:0010333;;GO:0000287;;GO:0043531	biological_process;;biological_process;;molecular_function;;molecular_function;;molecular_function;;	BP:defense response;;BP:response to other organism;;MF:terpene synthase activity;;MF:magnesium ion binding;;MF:ADP binding;;	------	------	------	------
Seita.9G372300	Seita.9G372300	-	------	------	------	------	------	------	------
Seita.9G134000	Seita.9G134000	XP_004982130.3 uncharacterized protein LOC101775251 [Setaria italica]	GO:0046872	molecular_function;;	MF:metal ion binding;;	------	------	------	------
Seita.2G509700	Seita.2G509700	TKW33480.1 hypothetical protein SEVIR_2G238832v2 [Setaria viridis]	------	------	------	------	------	------	------
Seita.6G093000	Seita.6G093000	RCV30417.1 hypothetical protein SETIT_6G093000v2 [Setaria italica]	GO:0016310;;GO:0016020;;GO:0005886;;GO:0004674;;GO:0004672;;GO:0005524	biological_process;;cellular_component;;cellular_component;;molecular_function;;molecular_function;;molecular_function;;	BP:phosphorylation;;CC:membrane;;CC:plasma membrane;;MF:protein serine/threonine kinase activity;;MF:protein kinase activity;;MF:ATP binding;;	------	------	------	------
Seita.2G291000	Seita.2G291000	XP_004957497.1 GDSL esterase/lipase EXL3 [Setaria italica]	GO:0006629;;GO:0016298	biological_process;;molecular_function;;	BP:lipid metabolic process;;MF:lipase activity;;	------	------	------	------
Seita.5G445600	Seita.5G445600	XP_004971203.1 aspartic proteinase nepenthesin-2 [Setaria italica]	GO:0006508;;GO:0004190	biological_process;;molecular_function;;	BP:proteolysis;;MF:aspartic-type endopeptidase activity;;	------	------	------	------
Seita.3G328700	Seita.3G328700	RCV18759.1 hypothetical protein SETIT_3G328700v2 [Setaria italica]	------	------	------	------	------	------	------
Seita.6G204400	Seita.6G204400	XP_004973863.1 OTU domain-containing protein At3g57810 [Setaria italica]	GO:0006508;;GO:0005737;;GO:0004843	biological_process;;cellular_component;;molecular_function;;	BP:proteolysis;;CC:cytoplasm;;MF:thiol-dependent ubiquitin-specific protease activity;;	------	------	------	------
Seita.8G239300	Seita.8G239300	RCV39632.1 hypothetical protein SETIT_8G239300v2 [Setaria italica]	GO:0006952;;GO:0051707;;GO:0043531	biological_process;;biological_process;;molecular_function;;	BP:defense response;;BP:response to other organism;;MF:ADP binding;;	------	------	------	------
Seita.5G491400	Seita.5G491400	XP_004968607.1 cytochrome P450 710A1 [Setaria italica]	GO:0016125;;GO:0071704;;GO:0016020;;GO:0004497;;GO:0020037;;GO:0016705;;GO:0005506;;GO:0016491	biological_process;;biological_process;;cellular_component;;molecular_function;;molecular_function;;molecular_function;;molecular_function;;molecular_function;;	BP:sterol metabolic process;;BP:organic substance metabolic process;;CC:membrane;;MF:monooxygenase activity;;MF:heme binding;;MF:oxidoreductase activity, acting on paired donors, with incorporation or reduction of molecular oxygen;;MF:iron ion binding;;MF:oxidoreductase activity;;	K09832	CYP710A	map00100	Steroid biosynthesis
Seita.6G170000	Seita.6G170000	RCV31351.1 hypothetical protein SETIT_6G170000v2 [Setaria italica]	GO:0009733	biological_process;;	BP:response to auxin;;	------	------	------	------
Seita.9G131200	Seita.9G131200	XP_004982110.1 germin-like protein 3-5 [Setaria italica]	GO:0048046;;GO:0030145	cellular_component;;molecular_function;;	CC:apoplast;;MF:manganese ion binding;;	------	------	------	------
Seita.7G400400	Seita.7G400400	XP_004976923.1 glycine-rich protein 2-like [Setaria italica]	GO:0008270;;GO:0003676	molecular_function;;molecular_function;;	MF:zinc ion binding;;MF:nucleic acid binding;;	------	------	------	------
Seita.7G108100	Seita.7G108100	XP_004975691.1 auxin response factor 9 [Setaria italica]	GO:0006355;;GO:0009734;;GO:0005634;;GO:0003677	biological_process;;biological_process;;cellular_component;;molecular_function;;	BP:regulation of transcription, DNA-templated;;BP:auxin-activated signaling pathway;;CC:nucleus;;MF:DNA binding;;	K14486	K14486, ARF	map04075	Plant hormone signal transduction
Seita.2G426200	Seita.2G426200	XP_004958636.1 heavy metal-associated isoprenylated plant protein 35 [Setaria italica]	GO:0046872	molecular_function;;	MF:metal ion binding;;	------	------	------	------
Seita.9G662200	Seita.9G662200	TKV95251.1 hypothetical protein SEVIR_9G350100v2 [Setaria viridis]	------	------	------	------	------	------	------
Seita.5G234800	Seita.5G234800	XP_004969234.1 cytochrome P450 CYP72A219 [Setaria italica]	GO:0071704;;GO:0016020;;GO:0004497;;GO:0016705;;GO:0020037;;GO:0005506	biological_process;;cellular_component;;molecular_function;;molecular_function;;molecular_function;;molecular_function;;	BP:organic substance metabolic process;;CC:membrane;;MF:monooxygenase activity;;MF:oxidoreductase activity, acting on paired donors, with incorporation or reduction of molecular oxygen;;MF:heme binding;;MF:iron ion binding;;	------	------	------	------
Seita.7G031900	Seita.7G031900	RCV32799.1 hypothetical protein SETIT_7G031900v2 [Setaria italica]	------	------	------	------	------	------	------
Seita.6G143000	Seita.6G143000	XP_004973413.1 disease resistance protein RPM1 isoform X1 [Setaria italica]	GO:0006952;;GO:0051707;;GO:0043531	biological_process;;biological_process;;molecular_function;;	BP:defense response;;BP:response to other organism;;MF:ADP binding;;	------	------	------	------
Seita.8G235300	Seita.8G235300	XP_004979981.1 uncharacterized protein LOC101764832 [Setaria italica]	GO:0007166	biological_process;;	BP:cell surface receptor signaling pathway;;	------	------	------	------
Seita.3G228800	Seita.3G228800	RCV17550.1 hypothetical protein SETIT_3G228800v2 [Setaria italica]	GO:0032981;;GO:0006120;;GO:0005739;;GO:0051082	biological_process;;biological_process;;cellular_component;;molecular_function;;	BP:mitochondrial respiratory chain complex I assembly;;BP:mitochondrial electron transport, NADH to ubiquinone;;CC:mitochondrion;;MF:unfolded protein binding;;	K18159	NDUFAF1, CIA30	------	------
Seita.8G170000	Seita.8G170000	XP_004979596.1 barwin [Setaria italica]	GO:0050832;;GO:0042742;;GO:0004540	biological_process;;biological_process;;molecular_function;;	BP:defense response to fungus;;BP:defense response to bacterium;;MF:ribonuclease activity;;	------	------	------	------
Seita.8G097800	Seita.8G097800	XP_022684606.1 uncharacterized protein LOC101759969 isoform X2 [Setaria italica]	GO:0016310;;GO:0005524;;GO:0004672	biological_process;;molecular_function;;molecular_function;;	BP:phosphorylation;;MF:ATP binding;;MF:protein kinase activity;;	K17302	COPB2, SEC27	------	------
Seita.2G412500	Seita.2G412500	RCV14272.1 hypothetical protein SETIT_2G412500v2 [Setaria italica]	------	------	------	------	------	------	------
Seita.4G046000	Seita.4G046000	XP_004964643.1 probable folate-biopterin transporter 2 [Setaria italica]	GO:0016020	cellular_component;;	CC:membrane;;	------	------	------	------
Seita.4G263200	Seita.4G263200	RCV22979.1 hypothetical protein SETIT_4G263200v2 [Setaria italica]	GO:0016020;;GO:0046873	cellular_component;;molecular_function;;	CC:membrane;;MF:metal ion transmembrane transporter activity;;	K21398	SLC11A2, DMT1, NRAMP2	------	------
Seita.3G032200	Seita.3G032200	XP_004960232.1 probable inactive carboxylesterase Os04g0669700 [Setaria italica]	GO:0005737;;GO:0016787;;GO:0008474;;GO:0052689	cellular_component;;molecular_function;;molecular_function;;molecular_function;;	CC:cytoplasm;;MF:hydrolase activity;;MF:palmitoyl;;MF:carboxylic ester hydrolase activity;;	------	------	------	------
Seita.3G226000	Seita.3G226000	XP_004961937.1 serine/threonine-protein kinase Nek4 [Setaria italica]	GO:0016310;;GO:0005524;;GO:0004672	biological_process;;molecular_function;;molecular_function;;	BP:phosphorylation;;MF:ATP binding;;MF:protein kinase activity;;	K08857	NEK1_4_5	------	------
Seita.5G475800	Seita.5G475800	-	GO:0080142;;GO:0005634;;GO:0043565;;GO:0003700;;GO:0005516;;GO:0003677	biological_process;;cellular_component;;molecular_function;;molecular_function;;molecular_function;;molecular_function;;	BP:regulation of salicylic acid biosynthetic process;;CC:nucleus;;MF:sequence-specific DNA binding;;MF:transcription factor activity, sequence-specific DNA binding;;MF:calmodulin binding;;MF:DNA binding;;	------	------	------	------
Seita.9G264000	Seita.9G264000	XP_004986607.1 calcium-transporting ATPase 7, plasma membrane-type [Setaria italica]	GO:0043231;;GO:0016020;;GO:0005516;;GO:0016887;;GO:0005388;;GO:0005524	cellular_component;;cellular_component;;molecular_function;;molecular_function;;molecular_function;;molecular_function;;	CC:intracellular membrane-bounded organelle;;CC:membrane;;MF:calmodulin binding;;MF:ATPase activity;;MF:calcium-transporting ATPase activity;;MF:ATP binding;;	K01537	ATP2C	------	------
Seita.9G319100	Seita.9G319100	XP_004983625.1 uncharacterized protein LOC101765670 [Setaria italica]	GO:0016310;;GO:0016192;;GO:0016020;;GO:0005783;;GO:0016301	biological_process;;biological_process;;cellular_component;;cellular_component;;molecular_function;;	BP:phosphorylation;;BP:vesicle-mediated transport;;CC:membrane;;CC:endoplasmic reticulum;;MF:kinase activity;;	------	------	------	------
Seita.5G292200	Seita.5G292200	XP_004969728.1 nucleosome assembly protein 1;2-like [Setaria italica]	GO:0006334;;GO:0000724;;GO:0005737;;GO:0005634;;GO:0042393	biological_process;;biological_process;;cellular_component;;cellular_component;;molecular_function;;	BP:nucleosome assembly;;BP:double-strand break repair via homologous recombination;;CC:cytoplasm;;CC:nucleus;;MF:histone binding;;	K11279	NAP1L1, NRP	------	------
Seita.7G378600	Seita.7G378600	XP_004976120.1 indole-2-monooxygenase [Setaria italica]	GO:0071704;;GO:0016020;;GO:0004497;;GO:0016705;;GO:0020037;;GO:0016709;;GO:0005506	biological_process;;cellular_component;;molecular_function;;molecular_function;;molecular_function;;molecular_function;;molecular_function;;	BP:organic substance metabolic process;;CC:membrane;;MF:monooxygenase activity;;MF:oxidoreductase activity, acting on paired donors, with incorporation or reduction of molecular oxygen;;MF:heme binding;;MF:oxidoreductase activity, acting on paired donors, with incorporation or reduction of molecular oxygen, NA;;MF:iron ion binding;;	------	------	------	------
Seita.3G075400	Seita.3G075400	XP_004960620.1 GDSL esterase/lipase At1g28580 [Setaria italica]	GO:0016788	molecular_function;;	MF:hydrolase activity, acting on ester bonds;;	------	------	------	------
Seita.9G535600	Seita.9G535600	XP_004985651.1 thioredoxin-like 1-2, chloroplastic [Setaria italica]	GO:0045454;;GO:0009507	biological_process;;cellular_component;;	BP:cell redox homeostasis;;CC:chloroplast;;	------	------	------	------
Seita.3G321600	Seita.3G321600	RCV18682.1 hypothetical protein SETIT_3G321600v2 [Setaria italica]	------	------	------	------	------	------	------
Seita.9G280000	Seita.9G280000	XP_004983315.1 putative F-box protein At3g25750 [Setaria italica]	------	------	------	------	------	------	------
Seita.7G263500	Seita.7G263500	XP_004977044.1 uncharacterized protein LOC101774665 [Setaria italica]	GO:0016020	cellular_component;;	CC:membrane;;	------	------	------	------
Seita.9G579200	Seita.9G579200	RCV47045.1 hypothetical protein SETIT_9G579200v2 [Setaria italica]	------	------	------	------	------	------	------
Seita.5G460400	Seita.5G460400	-	------	------	------	------	------	------	------
Seita.3G113200	Seita.3G113200	RCV16128.1 hypothetical protein SETIT_3G113200v2 [Setaria italica]	GO:0046983	molecular_function;;	MF:protein dimerization activity;;	------	------	------	------
Seita.7G314900	Seita.7G314900	RCV36390.1 hypothetical protein SETIT_7G314900v2 [Setaria italica]	------	------	------	------	------	------	------
Seita.2G424800	Seita.2G424800	RCV14420.1 hypothetical protein SETIT_2G424800v2 [Setaria italica]	GO:0006629	biological_process;;	BP:lipid metabolic process;;	------	------	------	------
Seita.2G105000	Seita.2G105000	RCV10345.1 hypothetical protein SETIT_2G105000v2 [Setaria italica]	------	------	------	------	------	------	------
Seita.2G057500	Seita.2G057500	NP_001296788.1 uncharacterized protein LOC100192935 [Zea mays]	GO:0033617;;GO:0016020;;GO:0005739	biological_process;;cellular_component;;cellular_component;;	BP:mitochondrial respiratory chain complex IV assembly;;CC:membrane;;CC:mitochondrion;;	K18187	PET100F	------	------
Seita.4G013500	Seita.4G013500	XP_004964375.1 aspartyl protease family protein At5g10770 [Setaria italica]	GO:0006508;;GO:0004190	biological_process;;molecular_function;;	BP:proteolysis;;MF:aspartic-type endopeptidase activity;;	------	------	------	------
Seita.5G421900	Seita.5G421900	XP_004970992.1 pentatricopeptide repeat-containing protein At2g36240 [Setaria italica]	GO:0003729	molecular_function;;	MF:mRNA binding;;	------	------	------	------
Seita.2G333900	Seita.2G333900	XP_004957872.1 protein FATTY ACID EXPORT 5 [Setaria italica]	GO:0016020	cellular_component;;	CC:membrane;;	------	------	------	------
Seita.3G412700	Seita.3G412700	TVU18431.1 hypothetical protein EJB05_34532, partial [Eragrostis curvula]	------	------	------	------	------	------	------
Seita.4G141700	Seita.4G141700	RCV21466.1 hypothetical protein SETIT_4G141700v2 [Setaria italica]	GO:1990937;;GO:0000139;;GO:0005794;;GO:1990538;;GO:0016413	biological_process;;cellular_component;;cellular_component;;molecular_function;;molecular_function;;	BP:xylan acetylation;;CC:Golgi membrane;;CC:Golgi apparatus;;MF:xylan O-acetyltransferase activity;;MF:O-acetyltransferase activity;;	------	------	------	------
Seita.7G252700	Seita.7G252700	RCV35604.1 hypothetical protein SETIT_7G252700v2 [Setaria italica]	GO:0016020	cellular_component;;	CC:membrane;;	------	------	------	------
Seita.1G314700	Seita.1G314700	XP_004953906.1 probable galacturonosyltransferase-like 9 [Setaria italica]	GO:0005794;;GO:0016757	cellular_component;;molecular_function;;	CC:Golgi apparatus;;MF:transferase activity, transferring glycosyl groups;;	------	------	------	------
Seita.1G153100	Seita.1G153100	RCV06311.1 hypothetical protein SETIT_1G153100v2 [Setaria italica]	GO:0009909	biological_process;;	BP:regulation of flower development;;	------	------	------	------
Seita.4G161400	Seita.4G161400	RCV21732.1 hypothetical protein SETIT_4G161400v2 [Setaria italica]	GO:0006351;;GO:0000428;;GO:0009507;;GO:0003677;;GO:0003899;;GO:0046983	biological_process;;cellular_component;;cellular_component;;molecular_function;;molecular_function;;molecular_function;;	BP:transcription, DNA-templated;;CC:DNA-directed RNA polymerase complex;;CC:chloroplast;;MF:DNA binding;;MF:DNA-directed RNA polymerase activity;;MF:protein dimerization activity;;	K03040	rpoA	map03020	RNA polymerase
Seita.6G085900	Seita.6G085900	RCV30329.1 hypothetical protein SETIT_6G085900v2 [Setaria italica]	GO:0007346;;GO:0016310;;GO:0005634;;GO:0004674;;GO:0005524	biological_process;;biological_process;;cellular_component;;molecular_function;;molecular_function;;	BP:regulation of mitotic cell cycle;;BP:phosphorylation;;CC:nucleus;;MF:protein serine/threonine kinase activity;;MF:ATP binding;;	K08818	CDC2L	------	------
Seita.3G393400	Seita.3G393400	RCV19533.1 hypothetical protein SETIT_3G393400v2 [Setaria italica]	GO:0016310;;GO:0005886;;GO:0016020;;GO:0005524;;GO:0004672	biological_process;;cellular_component;;cellular_component;;molecular_function;;molecular_function;;	BP:phosphorylation;;CC:plasma membrane;;CC:membrane;;MF:ATP binding;;MF:protein kinase activity;;	------	------	------	------
[truncated: 4,988 more rows]
